# Supplementary material for: Genes Involved in Sex Pheromone Discrimination in Drosophila melanogaster and Their Background-Dependent Effect
Source: PLoS One. 2012 Jan 23;7(1):e30799. doi: 10.1371/journal.pone.0030799 (PMC3264623; doi:10.1371/journal.pone.0030799)
Supplement: Table S3 — Original microarray data. Raw data for results in Table S2, from Affymetrix Drosophila 2.0 arrays on labeled RNA extracts from heads (He) and bodies (Bo) from unselected (Un), high (Hi) and low (Lo) lines. Each value is marked as “Present” (P) or “Absent” (A) based on Affymetrix' standard “detection above background” software analysis (http://media.affymetrix.com/support/technical/whitepapers/exon_background_correction_whitepaper.pdf). (XLS) [file pone.0030799.s004.xls]

## Sheet: JF Sel comb
UnHe1	UnHe1	UnHe2	UnHe2	UnHe3	UnHe3	UnHe4	UnHe4	HiHe1	HiHe1	HiHe2	HiHe2	HiHe3	HiHe3	HiHe4	HiHe4	LoHe1	LoHe1	LoHe2	LoHe2	LoHe3	LoHe3	LoHe4	LoHe4	UnBo1	UnBo1	UnBo2	UnBo2	UnBo3	UnBo3	UnBo4	UnBo4	HiBo1	HiBo1	HiBo2	HiBo2	HiBo3	HiBo3	HiBo4	HiBo4	LoBo1	LoBo1	LoBo2	LoBo2	LoBo3	LoBo3	LoBo4	LoBo4	Descriptions
21.3	A	34.1	A	151.5	A	25	A	14.6	A	14.6	A	18.6	A	19.7	A	47.5	A	15.1	A	41.4	A	94.6	A	242.7	A	70.1	A	263.4	M	170.5	A	185	A	137.4	A	82.3	A	285.8	A	42	A	117.6	A	429	A	195.6	A	CG10000-RA FEA=BDGP GEN=CG10000 DB_XREF=CG10000 FBgn0039596 SEG=chr3R:-24563470,24566679 MAP=98E3-98E3 LEN=2528 DEF=(CG10000 gene symbol:CG10000 FBgn0039596 (GO:0004653 polypeptide N-acetylgalactosaminyltransferase))
117.5	A	80.5	A	189.8	P	172.4	A	114.9	A	262.8	P	287.6	P	318.5	P	240.1	A	217.3	A	277	P	287.8	P	554	P	342.3	P	625.5	P	472.4	M	327.8	P	521.7	P	474.5	A	529.2	P	497	P	781.2	P	320.8	P	664.8	P	CG10001-RA FEA=BDGP SEG=chr3R:-24552196,24559221
1045.7	P	1042.4	P	897.8	P	1097.5	P	930.1	P	1155.5	P	1044.4	P	1159.9	P	1073	P	1257	P	1305.1	P	1258.5	P	889.4	P	964	P	970	P	980	P	1517.8	P	1217.5	P	1186.5	P	1193.2	P	936.2	P	1974.4	P	1280.9	P	949	P	CG10002-RA FEA=BDGP GEN=fkh DB_XREF=CG10002 FBgn0000659 SEG=chr3R:-24396903,24400171 MAP=98D5-98D5 LEN=3268 DEF=(CG10002 gene symbol:fkh FBgn0000659 (GO:0007435 salivary gland morphogenesis) (GO:0003704 specific RNA polymerase II transcription factor) (GO:0000122 negative regulation of transcription from Pol II promoter) (GO:0030528 transcription regulator) (GO:0005634 nucleus) (GO:0006355 regula…
78.8	A	26.3	A	49.5	A	165.3	A	25.5	A	192.5	A	69.2	A	38	A	43	A	47.2	A	114.1	A	27.3	A	42.6	A	73	A	208.4	A	57.1	A	78.2	A	82.3	A	24.8	A	33.6	A	216	A	33.7	A	51.4	A	40	A	CG10005-RA FEA=BDGP GEN=CG10005 DB_XREF=CG10005 FBgn0037972 SEG=chr3R:-7800894,7802930 MAP=87A4-87A4 LEN=1049 DEF=(CG10005 gene symbol:CG10005 FBgn0037972 )
354.6	P	623.7	P	683.9	P	468.4	P	565.1	P	631.2	P	731.2	P	501	P	471.4	P	596.8	P	625.5	P	641.4	P	992.5	P	950	P	890.9	P	667.2	P	884.2	P	807.8	P	823.8	P	967.6	P	693	P	1050.8	P	949.9	P	821.7	P	CG10006-RA FEA=BDGP GEN=CG10006 DB_XREF=CG10006 FBgn0036461 SEG=chr3L:+14943476,14946373 MAP=71B1-71B1 LEN=1560 DEF=(CG10006 gene symbol:CG10006 FBgn0036461 )
16162.8	P	14577.1	P	15973.1	P	16588.7	P	15099.9	P	14967.6	P	14268.4	P	15014.5	P	16487.5	P	15272.3	P	15532.8	P	15559.5	P	6349.6	P	7204	P	8419.1	P	8169	P	7286	P	6700.7	P	8764.6	P	7678.9	P	7095.6	P	7596	P	8721.8	P	8522.8	P	CG10007-RA FEA=BDGP GEN=CG10007 DB_XREF=CG10007 FBgn0037971 SEG=chr3R:-7798825,7800605 MAP=87A4-87A4 LEN=1549 DEF=(CG10007 gene symbol:CG10007 FBgn0037971 )
5551.2	P	5434.2	P	5259.9	P	5613.5	P	5425.5	P	4981.4	P	4789.7	P	5037.4	P	5221	P	5008.4	P	4877.7	P	5070.1	P	5685.2	P	5362	P	4930.1	P	5880.3	P	5329.1	P	5883.8	P	5372.1	P	5449.2	P	5576.4	P	6232.1	P	5609	P	5030.6	P	CG10009-RA FEA=BDGP GEN=Noa36 DB_XREF=CG10009 FBgn0026400 SEG=chr3R:-24413145,24414367 MAP=98D6-98D6 LEN=1130 DEF=(CG10009 gene symbol:Noa36 FBgn0026400 (GO:0005730 nucleolus))
1519.2	P	1236.1	P	1122.2	P	1691.1	P	1833.6	P	2119.5	P	2311.4	P	2386.5	P	1996.4	P	2055	P	2317.9	P	1744.4	P	453.6	P	326.2	P	329.2	P	270.1	P	349.2	P	393.3	P	404.9	P	302	P	192	A	428.8	P	264.1	P	249	P	CG10011-RA FEA=BDGP GEN=CG10011 DB_XREF=CG10011 FBgn0039590 SEG=chr3R:-24423018,24450151 MAP=98D6-98D7 LEN=8654 DEF=(CG10011 gene symbol:CG10011 FBgn0039590 )
160.3	A	162.8	A	116.8	A	182.5	P	161.8	P	63.6	A	115.5	P	107.3	A	118.8	A	209.5	P	132.8	P	96.2	A	568.3	P	581.5	P	489.3	P	614	P	552	P	755.8	P	379	P	659.4	P	445.5	P	618.9	P	604	P	383.5	P	CG10013-RA FEA=BDGP GEN=CG10013 DB_XREF=CG10013 FBgn0038012 SEG=chr3R:+8149263,8150955 MAP=87B6-87B7 LEN=1692 DEF=(CG10013 gene symbol:CG10013 FBgn0038012 )
73.1	A	8.9	A	54.5	A	37.4	A	38.5	A	34.7	A	10.1	A	14	A	15.9	A	25.3	A	63.8	A	95.4	A	2698	P	2440.7	P	1668.3	P	2561.3	P	2126.6	P	2033.4	P	2011.3	P	3350.3	P	1697.6	P	2528.8	P	2718.2	P	2186	P	CG10014-RA FEA=BDGP GEN=CG10014 DB_XREF=CG10014 FBgn0038000 SEG=chr3R:+8048127,8049789 MAP=87B2-87B2 LEN=1448 DEF=(CG10014 gene symbol:CG10014 FBgn0038000 )
712.8	P	713.4	P	645.9	P	1132.2	P	698.7	P	649.9	P	456.2	P	554.2	P	514.2	P	486.3	P	735.4	P	610.8	P	1840.3	P	1864.3	P	2306	P	2014.5	P	2464.4	P	1808.3	P	2430	P	2544.7	P	2355.2	P	1802.3	P	1922.4	P	1733.6	P	CG10016-RB FEA=BDGP GEN=drm DB_XREF=CG10016 FBgn0024244 SEG=chr2L:+3531819,3540655 MAP=24A1-24A1 LEN=2231 DEF=(CG10016 gene symbol:drm FBgn0024244 (GO:0007442 hindgut morphogenesis))
580.6	P	755.2	P	396.2	P	425	P	713.8	P	661.4	P	562.1	P	590.6	P	486.5	P	722	P	680.6	P	515.6	P	154.5	A	222.3	A	370.4	P	271.8	P	311.3	P	177.1	A	343.1	P	241.4	A	220.5	A	247.8	A	430	P	400.7	P	CG10017-RA FEA=BDGP GEN=CG10017 DB_XREF=CG10017 FBgn0031557 SEG=chr2L:+3682889,3684047 MAP=24B1-24B1 LEN=800 DEF=(CG10017 gene symbol:CG10017 FBgn0031557 )
692.5	P	637.6	P	589.9	P	649.4	P	1077.9	P	908.3	P	1028.2	P	744.6	P	837.7	P	790.9	P	805.7	P	603.7	P	240.4	M	516.6	P	496.2	P	558.8	P	386.7	A	459	P	446.3	P	330.6	P	401.8	P	575.3	P	538.9	A	428.4	P	CG10018-RA FEA=BDGP GEN=Snm1 DB_XREF=CG10018 FBgn0037338 SEG=chr3R:+1380808,1383511 MAP=83B1-83B1 LEN=2589 DEF=(CG10018 gene symbol:Snm1 FBgn0037338 (GO:0006281 DNA repair))
232.7	A	423.6	P	223.3	M	370	P	156.6	A	335.3	M	353.1	P	214	A	313.3	P	222.7	A	362.3	P	439.4	P	25.1	A	81.9	A	195.4	A	39.5	A	242	P	348.1	A	169.1	A	166.6	A	122.3	A	492.9	P	271.8	A	113.6	A	CG10019-RA FEA=BDGP GEN=CG10019 DB_XREF=CG10019 FBgn0031568 SEG=chr2L:+3738260,3744759 MAP=24C2-24C3 LEN=3396 DEF=(CG10019 gene symbol:CG10019 FBgn0031568 (GO:0008028 monocarboxylic acid transporter))
2069.9	P	1041.8	P	2003	P	2002.4	P	1583.9	P	1692.5	P	2040.1	P	1518.9	P	1304.5	P	1456.2	P	1533.8	P	1293.5	P	1664.5	P	1561.4	P	1829.1	P	1747.3	P	1651.2	P	1875	P	1582.4	P	1864.9	P	1574.1	P	1593.1	P	1164.5	P	1678.2	P	CG10021-RB FEA=BDGP GEN=bowl DB_XREF=CG10021 FBgn0004893 SEG=chr2L:+3764274,3776698 MAP=24C3-24C4 LEN=3515 DEF=(CG10021 gene symbol:bowl FBgn0004893 (GO:0007442 hindgut morphogenesis) (GO:0003702 RNA polymerase II transcription factor) (GO:0005634 nucleus))
1399.6	P	988	P	1211.8	P	1342.1	P	1916.6	P	1398.1	P	2023.3	P	1938.5	P	1291	P	1210.8	P	1557.9	P	1202.6	P	417.1	P	490.7	P	393.2	P	629.8	P	370.6	P	574.9	P	558.5	P	604.3	P	297.2	P	400.4	A	447.3	P	429.9	P	CG10023-RA FEA=BDGP GEN=Fak56D DB_XREF=CG10023 FBgn0020440 SEG=chr2R:-14494369,14500962 MAP=56D5-56D5 LEN=4705 DEF=(CG10023 gene symbol:Fak56D FBgn0020440 (GO:0005925 focal adhesion) (GO:0006468 protein amino acid phosphorylation) (GO:0007016 cytoskeletal anchoring) (GO:0004713 protein tyrosine kinase) (GO:0004715 non-membrane spanning protein tyrosine kinase) (GO:0004717 focal adhesion kinase) (…
5929.3	P	4853.9	P	6425.7	P	5639	P	4926.1	P	4527.1	P	4519.4	P	4756.2	P	7012.8	P	6097.1	P	6629.8	P	6104	P	4696.8	P	4352.4	P	4994.1	P	4807.4	P	4513.2	P	4527.6	P	4850.5	P	4485.4	P	4766.9	P	4918.4	P	6020.2	P	5641.1	P	CG10026-RC FEA=BDGP GEN=CG10026 DB_XREF=CG10026 FBgn0032785 SEG=chr2L:+19433760,19435807 MAP=37E1-37E1 LEN=1208 DEF=(CG10026 gene symbol:CG10026 FBgn0032785 (GO:0016918 retinal binding) (GO:0008431 tocopherol binding))
176.3	A	248.4	P	436.3	P	230.1	P	193.2	P	54.3	A	36.5	A	116.3	A	170.8	A	251.7	A	198.8	P	149	A	5720.9	P	5839.6	P	6594.7	P	5406.1	P	5238.1	P	4083	P	6290.2	P	5306.2	P	5337.4	P	4879.2	P	6487.9	P	6172.3	P	CG10029-RA FEA=BDGP GEN=CG10029 DB_XREF=CG10029 FBgn0037498 SEG=chr3R:-3141573,3142910 MAP=84D3-84D3 LEN=1233 DEF=(CG10029 gene symbol:CG10029 FBgn0037498 (GO:0003756 protein disulfide isomerase))
12361.7	P	13423.5	P	15826.6	P	15164.7	P	10819.9	P	11806.4	P	12152.2	P	11379.2	P	11945.2	P	12663.4	P	12032.4	P	12199.5	P	10273.1	P	12108.1	P	14039.3	P	12684.5	P	13001.2	P	13812.3	P	15747.5	P	12092.3	P	14137.3	P	12891.9	P	13976	P	15083.8	P	CG10031-RA FEA=BDGP GEN=CG10031 DB_XREF=CG10031 FBgn0031563 SEG=chr2L:-3691123,3691660 MAP=24B3-24C1 LEN=472 DEF=(CG10031 gene symbol:CG10031 FBgn0031563 )
246.3	A	58.3	A	37.3	A	244.1	A	263.5	P	277	A	166.9	A	73.8	A	177.2	A	235.3	M	124.5	A	227.9	A	176.1	A	32.5	A	355.7	A	219.6	M	177	A	32.6	A	95.4	A	127.2	A	220.4	A	215.8	A	236.9	A	142.9	A	CG10032-RA FEA=BDGP GEN=CG10032 DB_XREF=CG10032 FBgn0037493 SEG=chr3R:+3097332,3098250 MAP=84D3-84D3 LEN=813 DEF=(CG10032 gene symbol:CG10032 FBgn0037493 )
26782.2	P	27107.7	P	27058.8	P	24063.9	P	21684.6	P	21574.8	P	21014	P	20741.4	P	24065.3	P	21739.6	P	21193.8	P	22865	P	32802.1	P	30909.9	P	30941.9	P	28359.6	P	26473.1	P	25763.5	P	26259.4	P	25184	P	27761	P	26352.7	P	26398	P	29852.4	P	CG10033-RA FEA=BDGP GEN=for DB_XREF=CG10033 FBgn0000721 SEG=chr2L:-3614642,3649520 MAP=24A2-24A4 LEN=4593 DEF=(CG10033 gene symbol:for FBgn0000721 (GO:0006468 protein amino acid phosphorylation) (GO:0008372 cellular component unknown) (GO:0008342 larval feeding behavior (sensu Insecta)) (GO:0004690 cyclic-nucleotide dependent protein kinase) (GO:0004674 protein serinethreonine kinase) (GO:0007631…
164.3	A	76.5	A	347.8	A	331.5	A	219.8	A	398.6	A	237.4	A	281.8	A	240	A	337.4	A	113.6	A	219.6	A	66.3	A	66.1	A	32.6	A	65.3	A	44.1	A	67.3	A	54	A	215.6	A	27.5	A	117.2	A	86.4	A	330.3	A	CG10034-RA FEA=BDGP GEN=CG10034 DB_XREF=CG10034 FBgn0032786 SEG=chr2L:+19442844,19444374 MAP=37E3-37E3 LEN=1530 DEF=(CG10034 gene symbol:CG10034 FBgn0032786 (GO:0003700 transcription factor) (GO:0005634 nucleus))
364.8	A	64.1	A	273.8	A	92	A	337	M	352.7	A	139.8	A	250.7	A	335	A	226	A	166.8	A	153.7	A	192.2	A	58.7	A	54.4	A	178.6	A	177.6	A	313.1	A	58.5	A	45.2	A	95.6	A	314.8	A	270.3	A	233.7	A	CG10035-RA FEA=BDGP GEN=CG10035 DB_XREF=CG10035 FBgn0038028 SEG=chr3R:-8207391,8208431 MAP=87B9-87B9 LEN=971 DEF=(CG10035 gene symbol:CG10035 FBgn0038028 )
132.9	A	49.9	A	284.2	A	52.9	A	235.9	A	51.4	A	64.5	A	217.8	A	41.7	A	224.6	A	54.3	A	151.7	A	97.6	A	41.4	A	18.2	A	39.6	A	50.7	A	229.7	A	220.8	A	70.6	A	217.8	A	23.4	A	49.1	A	151.5	A	CG10036-RA FEA=BDGP GEN=otp DB_XREF=CG10036 FBgn0015524 SEG=chr2R:-15928035,15941127 MAP=57B4-57B4 LEN=1458 DEF=(CG10036 gene symbol:otp synonyms:(CG2965) FBgn0015524 (GO:0003677 DNA binding) (GO:0007379 segment specification) (GO:0003700 transcription factor) (GO:0003704 specific RNA polymerase II transcription factor) (GO:0005634 nucleus) (GO:0007417 central nervous system development))
976	P	785.1	P	953.9	P	934.7	P	969.9	P	1189.7	P	1148.6	P	1219.9	P	840.5	P	975.1	P	1075.6	P	875.4	P	888.7	P	1028.4	P	721.1	P	978.2	P	1564.4	P	1850.3	P	1371.5	P	1171.8	P	1445	P	887.7	P	794.1	P	1128.8	P	CG10037-RA FEA=BDGP GEN=vvl DB_XREF=CG10037 FBgn0003995 SEG=chr3L:+6749688,6754065 MAP=65C5-65C5 LEN=4377 DEF=(CG10037 gene symbol:vvl FBgn0003995 (GO:0003677 DNA binding) (GO:0003702 RNA polymerase II transcription factor) (GO:0005515 protein binding) (GO:0005634 nucleus) (GO:0006355 regulation of transcription, DNA-dependent) (GO:0007425 tracheal cell fate determination (sensu Insecta)))
2169.1	P	2699.7	P	2341.7	P	2261.4	P	2166.6	P	2539.5	P	2255.9	P	2242.4	P	2573.6	P	2470.8	P	2644.7	P	2880.5	P	3176.3	P	3338.6	P	2828.4	P	2594.3	P	2866.2	P	2755.4	P	3108	P	2907.9	P	3074.9	P	3439.4	P	2904.2	P	3387.2	P	CG10038-RB FEA=BDGP GEN=CG10038 DB_XREF=CG10038 FBgn0038013 SEG=chr3R:-8174724,8176386 MAP=87B7-87B7 LEN=1138 DEF=(CG10038 gene symbol:CG10038 FBgn0038013 )
101	A	43.5	A	395.7	M	50.7	A	29.5	A	29.7	A	58.8	A	109.8	A	60.3	A	148.2	A	94.1	A	134.4	A	3116.1	P	2795.5	P	3481.5	P	2802.8	P	2966.6	P	3264.6	P	2615.6	P	2611	P	2464.9	P	3205.9	P	2643.5	P	2715.2	P	CG10039-RA FEA=BDGP GEN=CG10039 DB_XREF=CG10039 FBgn0031581 SEG=chr2L:+4000271,4001568 MAP=24D3-24D3 LEN=456 DEF=(CG10039 gene symbol:CG10039 FBgn0031581 )
141	A	10.8	A	166.1	A	89	A	13.2	A	15.9	A	23.9	A	48	A	45.1	A	60.4	A	15.3	A	26	A	2586.1	P	2483.3	P	2967	P	2432.2	P	2407.3	P	2404.1	P	2729.7	P	2182.7	P	3274.1	P	2631	P	3361.1	P	2786	P	CG10041-RA FEA=BDGP GEN=CG10041 DB_XREF=CG10041 FBgn0038014 SEG=chr3R:-8176627,8177759 MAP=87B7-87B7 LEN=819 DEF=(CG10041 gene symbol:CG10041 FBgn0038014 (GO:0004252 serine-type endopeptidase))
3043.4	P	2908	P	2717.6	P	2998.1	P	2914.4	P	3205.8	P	3387.8	P	3001.5	P	3021	P	2902.8	P	3191.9	P	3464.5	P	1961.5	P	1982.5	P	2218.9	P	1893.2	P	2024.9	P	1896.2	P	1619.5	P	2197.4	P	1824.7	P	2206.6	P	2192.5	P	1862.5	P	CG10042-RB FEA=BDGP GEN=CG10042 DB_XREF=CG10042 FBgn0038016 SEG=chr3R:-8177883,8182001 MAP=87B7-87B8 LEN=3859 DEF=(CG10042 gene symbol:CG10042 synonyms:(CG17393) FBgn0038016 )
984.8	P	1342.3	P	1126.9	P	1262.3	P	1320.5	P	1438.9	P	1641.2	P	1811.7	P	1478.6	P	1459	P	1663.7	P	1632.7	P	1230.8	P	1049.2	P	1007.2	P	1037.6	P	1169.8	P	922.3	P	909.6	P	1199	P	819.3	P	707	P	843.1	P	1095.2	P	CG10043-RA FEA=BDGP GEN=rtGEF DB_XREF=CG10043 FBgn0015803 SEG=chr2L:+20320177,20335003 MAP=38C5-38C5 LEN=3341 DEF=(CG10043 gene symbol:rtGEF FBgn0015803 (GO:0005085 guanyl-nucleotide exchange factor))
66862.7	P	64591.1	P	62681.6	P	58878	P	54375.6	P	59002.8	P	54675.5	P	50577.3	P	61360.4	P	61875.8	P	54360.7	P	56965.1	P	74432.8	P	73956.3	P	73620	P	68245.2	P	72683.7	P	77415.1	P	74426.2	P	68032.7	P	83367.4	P	81853.7	P	74076.6	P	75169.6	P	CG10045-RA FEA=BDGP GEN=GstD1 DB_XREF=CG10045 FBgn0001149 SEG=chr3R:-8193550,8195006 MAP=87B8-87B8 LEN=829 DEF=(CG10045 gene symbol:GstD1 FBgn0001149 (GO:0006803 glutathione conjugation reaction) (GO:0004364 glutathione transferase))
26066.5	P	29012.1	P	24625.3	P	29505.7	P	33560.4	P	33573.4	P	35141.1	P	36494	P	29513.8	P	32821.6	P	34364	P	34530.6	P	1312.6	P	1610.2	P	1574.5	P	1294.2	P	1586.9	P	1284.6	P	1080.9	P	1592.9	P	1337.3	P	1307.2	P	1524	P	1384.1	P	CG10047-RA FEA=BDGP GEN=SytIV DB_XREF=CG10047 FBgn0028400 SEG=chr3R:+3091801,3096552 MAP=84D3-84D3 LEN=3109 DEF=(CG10047 gene symbol:SytIV FBgn0028400 (GO:0005886 plasma membrane) (GO:0016079 synaptic vesicle exocytosis) (GO:0008021 synaptic vesicle) (GO:0007269 neurotransmitter secretion) (GO:0005544 calcium-dependent phospholipid binding) (GO:0016083 synaptic vesicle fusion))
1712.2	P	1617.7	P	1750.6	P	1798.1	P	1767	P	1974.1	P	2306.2	P	2748.2	P	1606.3	P	2935	P	2817.7	P	1724	P	612.4	P	543.9	P	598.6	P	551.9	P	1183.1	P	1103.9	P	755.5	P	860.1	P	518.7	P	568.6	P	586.5	P	755.1	P	CG1004-RA FEA=BDGP GEN=rho DB_XREF=CG1004 FBgn0004635 SEG=chr3L:+1444420,1449112 MAP=62A1-62A2 LEN=2558 DEF=(CG1004 gene symbol:rho FBgn0004635 (GO:0008236 serine-type peptidase) (GO:0007176 regulation of EGF receptor activity) (GO:0007474 wing vein specification) (GO:0005783 endoplasmic reticulum) (GO:0005794 Golgi apparatus) (GO:0007479 leg disc proximaldistal pattern formation) (GO:0016021 int…
247.2	M	229.8	P	294.5	P	348.7	P	292.3	A	233.4	P	241.2	P	197.1	P	234.1	A	252	A	305.5	P	363.9	P	22.8	A	62.3	A	164.6	A	260.7	A	175.1	A	288.9	A	68.5	A	144.3	A	19.7	A	272.8	A	152	A	240.5	A	CG10050-RA FEA=BDGP GEN=CG10050 DB_XREF=CG10050 FBgn0037492 SEG=chr3R:+3075539,3077489 MAP=84D3-84D3 LEN=1888 DEF=(CG10050 gene symbol:CG10050 FBgn0037492 )
18.8	A	7	A	109.7	A	58.2	A	9.2	A	94	A	25.5	A	18.2	A	25.7	A	8.5	A	100.4	A	18.5	A	209.1	A	67.2	A	148.7	A	130.2	A	40.7	A	19.7	A	28	A	190.6	A	137	A	15.9	A	84	A	37	A	CG10051-RA FEA=BDGP GEN=CG10051 DB_XREF=CG10051 FBgn0034437 SEG=chr2R:+14427364,14431014 MAP=56D2-56D2 LEN=2764 DEF=(CG10051 gene symbol:CG10051 FBgn0034437 )
536.5	A	329.3	P	342.3	A	376.5	P	495.7	P	399.1	P	606.4	P	395.8	P	654.8	P	443.1	P	637.7	P	297.6	P	35.1	A	161.5	A	70.9	A	22	A	164.9	A	39	A	106.4	A	88.6	A	25.8	A	164.1	A	78.6	A	20.5	A	CG10052-RA FEA=BDGP GEN=Rx DB_XREF=CG10052 FBgn0020617 SEG=chr2R:+15960323,15980576 MAP=57B4-57B4 LEN=3242 DEF=(CG10052 gene symbol:Rx FBgn0020617 (GO:0003704 specific RNA polymerase II transcription factor) (GO:0007420 brain development) (GO:0005634 nucleus))
527.6	P	542	P	513.6	P	361.9	P	689.8	P	527.2	P	594.8	P	681.6	P	530.9	P	673.2	P	569.4	P	622.5	P	1067	P	1133.3	P	791.4	P	1068.3	P	945.6	P	1082.3	P	897.3	P	1298.5	P	1094.4	P	1018.9	P	983.7	P	1314.9	P	CG10053-RA FEA=BDGP GEN=CG10053 DB_XREF=CG10053 FBgn0037490 SEG=chr3R:+3072981,3073888 MAP=84D3-84D3 LEN=838 DEF=(CG10053 gene symbol:CG10053 FBgn0037490 )
2577.2	P	2199.5	P	1913.7	P	2248.2	P	2317.4	P	2062.3	P	2270.8	P	2411.5	P	1905.7	P	1783.8	P	2739.1	P	1944.4	P	2126.4	P	2763.5	P	2162	P	2570.5	P	2634.3	P	2516.4	P	1998.3	P	2938.4	P	1880	P	2144	P	2208.2	P	2071.1	P	CG10055-RA FEA=BDGP GEN=CG10055 DB_XREF=CG10055 FBgn0037482 SEG=chr3R:-3009841,3012394 MAP=84D1-84D1 LEN=2402 DEF=(CG10055 gene symbol:CG10055 FBgn0037482 )
931.2	P	873.3	P	888	P	838.5	P	782.8	P	695.3	P	947.4	P	937.3	P	941.7	P	684.7	P	891.6	P	908.1	P	976.5	P	766.3	P	840.7	P	913.2	P	995	P	942.6	P	865.7	P	788.7	P	714.1	P	927	P	842.6	P	844.2	P	CG10059-RA FEA=BDGP GEN=MAGE DB_XREF=CG10059 FBgn0037481 SEG=chr3R:-2979978,2980917 MAP=84C7-84C7 LEN=939 DEF=(CG10059 gene symbol:MAGE FBgn0037481 )
5897.8	P	6376.3	P	5726.9	P	6171.6	P	5249.7	P	5260.7	P	4914.1	P	4696.9	P	4434.1	P	4779.9	P	4652.8	P	4949.9	P	4803.4	P	5533.3	P	4802.6	P	4316.9	P	4082.6	P	4473	P	3829.8	P	4050.5	P	4460.4	P	4002.6	P	3921.2	P	4790.5	P	CG10060-RA FEA=BDGP SEG=chr3L:-6932272,6939582
475.2	P	517	P	295.3	P	326.3	P	429.3	P	368.3	P	333.9	P	458	P	610.1	P	406.8	P	485.4	P	289.6	P	157.9	A	320.3	P	186.2	P	314.7	P	361.7	P	427.2	P	231.7	A	191.7	P	218.8	A	144.2	A	426.3	P	333.8	P	CG10061-RA FEA=BDGP GEN=CG10061 DB_XREF=CG10061 FBgn0037480 SEG=chr3R:+2977094,2979905 MAP=84C7-84C7 LEN=2760 DEF=(CG10061 gene symbol:CG10061 FBgn0037480 )
1159.3	P	1086.8	P	1035.4	P	1069	P	1007.6	P	1354	P	1273.1	P	1235	P	1407.8	P	1252	P	1310.9	P	1204.3	P	1198.5	P	1516.1	P	1169.7	P	1058.1	P	1194	P	1056.6	P	1242.9	P	1308.4	P	1175.7	P	1313.1	P	1506.5	P	1129.1	P	CG10062-RA FEA=BDGP GEN=CG10062 DB_XREF=CG10062 FBgn0034439 SEG=chr2R:+14439444,14443897 MAP=56D2-56D2 LEN=2904 DEF=(CG10062 gene symbol:CG10062 FBgn0034439 )
154.1	A	204.9	A	212.2	P	160.3	A	173.7	A	47	A	196.5	M	9.6	A	55.6	A	84.9	A	106.5	A	81.8	A	1991.7	P	2016.3	P	1713.7	P	1719.2	P	1556.8	P	1732.4	P	1947.7	P	2516.5	P	1886	P	2129.2	P	2162.4	P	2014.4	P	CG10063-RA FEA=BDGP GEN=CG10063 DB_XREF=CG10063 FBgn0035727 SEG=chr3L:-6931103,6931950 MAP=65D5-65D5 LEN=785 DEF=(CG10063 gene symbol:CG10063 FBgn0035727 )
29.3	A	34.3	A	137.1	A	34	A	10.5	A	32.6	A	95.6	A	33.9	A	26.4	A	36.4	A	18.5	A	29.3	A	3587.2	P	3483.1	P	2937.2	P	3168.3	P	3156	P	3887.5	P	3555.1	P	4654.5	P	3134.6	P	3951.4	P	4298.8	P	3133.1	P	CG10064-RA FEA=BDGP GEN=CG10064 DB_XREF=CG10064 FBgn0035724 SEG=chr3L:-6924788,6927490 MAP=65D5-65D5 LEN=2443 DEF=(CG10064 gene symbol:CG10064 FBgn0035724 )
1032.7	P	1038.8	P	601	P	892.8	P	1005.7	P	1305.4	P	1370.1	P	1202.8	P	939.4	P	952	P	1103.2	P	1081.7	P	53.4	A	93.6	A	186.5	A	35.3	A	26.9	A	57.2	A	27.4	A	192.5	A	184.7	A	248.3	A	25.7	A	147.7	A	CG10066-RA FEA=BDGP GEN=Fer1 DB_XREF=CG10066 FBgn0037475 SEG=chr3R:+2961946,2963773 MAP=84C5-84C6 LEN=1007 DEF=(CG10066 gene symbol:Fer1 FBgn0037475 (GO:0045449 regulation of transcription) (GO:0005634 nucleus) (GO:0003700 transcription factor))
41743.7	P	38227.5	P	38843.6	P	38101.7	P	37488.9	P	35959.2	P	35833.8	P	35602.8	P	40538.5	P	42214.7	P	36350.6	P	36918.4	P	57914.7	P	56137.6	P	59524	P	65801.2	P	56175.2	P	69983.2	P	58498.2	P	54492.4	P	69815.6	P	71962	P	64067.3	P	69315.9	P	CG10067-RA FEA=BDGP GEN=Act57B DB_XREF=CG10067 FBgn0000044 SEG=chr2R:+15987571,15989984 MAP=57B5-57B5 LEN=1726 DEF=(CG10067 gene symbol:Act57B synonyms:(CG30294) FBgn0000044 (GO:0007507 heart development) (GO:0005200 structural constituent of cytoskeleton) (GO:0007010 cytoskeleton organization and biogenesis) (GO:0005884 actin filament))
139.5	P	162.6	A	234.6	A	225.8	A	151.9	A	179.9	A	190.1	A	91.4	A	260.3	A	334	A	63.3	A	99	A	68.2	A	149.4	A	168.3	A	189.5	A	78.7	A	236.6	A	223.8	A	80.1	A	38.1	A	226.2	A	203.1	A	190	A	CG10068-RA FEA=BDGP GEN=CG10068 DB_XREF=CG10068 FBgn0037473 SEG=chr3R:-2951557,2953770 MAP=84C4-84C4 LEN=2113 DEF=(CG10068 gene symbol:CG10068 FBgn0037473 )
3317.2	P	3524	P	3205.1	P	3558	P	3616.9	P	3310.6	P	3301.1	P	2981.7	P	3564.7	P	3481.3	P	3387.6	P	3568.8	P	3677.6	P	3722.2	P	3800.2	P	3133.2	P	3884.5	P	3379.2	P	3333.5	P	3814.8	P	3571.6	P	2911.4	P	3650.2	P	3205.9	P	CG10069-RA FEA=BDGP GEN=CG10069 DB_XREF=CG10069 FBgn0034611 SEG=chr2R:+16325850,16329220 MAP=57D7-57D7 LEN=2214 DEF=(CG10069 gene symbol:CG10069 FBgn0034611 (GO:0015169 glycerol-3-phosphate transporter))
74714.5	P	74736.6	P	78572	P	80795.1	P	68930.9	P	72883.2	P	71194.1	P	66546.1	P	77501.8	P	84470.3	P	70872.7	P	82894.5	P	75971.6	P	79516.8	P	81548.8	P	77638.2	P	78691	P	114779	P	104084	P	79365.8	P	92620.2	P	102600	P	89707.5	P	99045	P	CG10071-RA FEA=BDGP GEN=RpL29 DB_XREF=CG10071 FBgn0016726 SEG=chr2R:+16337320,16337961 MAP=57D8-57D8 LEN=333 DEF=(CG10071 gene symbol:RpL29 FBgn0016726 (GO:0005840 ribosome) (GO:0005842 cytosolic large ribosomal subunit (sensu Eukarya)) (GO:0006412 protein biosynthesis) (GO:0003735 structural constituent of ribosome))
3402.2	P	3337.9	P	3856.5	P	3660	P	9877.2	P	8644.7	P	11845	P	10797.5	P	6836.7	P	7552.7	P	10145.5	P	8646.4	P	2126.6	P	2689.2	P	3115.7	P	2306.6	P	9180.5	P	6676.5	P	7201	P	7579	P	6809.7	P	7198	P	6158.2	P	7183.3	P	CG10072-RA FEA=BDGP GEN=sgl DB_XREF=CG10072 FBgn0010851 SEG=chr3L:-6919075,6924331 MAP=65D5-65D5 LEN=2326 DEF=(CG10072 gene symbol:sgl FBgn0010851 (GO:0007509 mesoderm migration) (GO:0003979 UDP-glucose 6-dehydrogenase) (GO:0006024 glycosaminoglycan biosynthesis) (GO:0007166 cell surface receptor linked signal transduction))
17.4	A	84.9	A	82.4	A	9.1	A	56.5	A	80.7	A	47.9	A	61.8	A	266.6	A	131.2	A	31.7	A	184.5	P	71.8	A	94.5	A	281.8	P	202.3	A	155.1	A	87.4	A	91.2	A	141.6	A	68.3	A	46.8	A	206.7	P	141.2	A	CG10073-RA FEA=BDGP GEN=CG10073 DB_XREF=CG10073 FBgn0034440 SEG=chr2R:+14445335,14448693 MAP=56D2-56D2 LEN=2763 DEF=(CG10073 gene symbol:CG10073 FBgn0034440 )
4004.6	P	4283.7	P	3386.8	P	4037.1	P	4108.5	P	4178.8	P	4054.5	P	4094	P	3839.4	P	3904.6	P	3866.3	P	4167	P	5323.6	P	5566.7	P	5042.8	P	5072	P	5211.7	P	6069.9	P	5505.5	P	4738.4	P	5619.5	P	6152	P	5158.8	P	5811.7	P	CG10075-RA FEA=BDGP GEN=CG10075 DB_XREF=CG10075 FBgn0035722 SEG=chr3L:-6916474,6917628 MAP=65D4-65D5 LEN=915 DEF=(CG10075 gene symbol:CG10075 FBgn0035722 )
7212.2	P	7302.3	P	6106.8	P	7678.8	P	9852.6	P	10408	P	9302.6	P	8951.5	P	8377.1	P	8790.6	P	9704.2	P	9477.5	P	642.6	P	834	P	856.5	P	574.3	P	959.9	P	890.3	P	750.2	P	645.4	P	854.6	P	855.5	P	1086.5	P	845.3	P	CG10076-RA FEA=BDGP GEN=spir DB_XREF=CG10076 FBgn0003475 SEG=chr2L:+20280960,20318137 MAP=38C5-38C5 LEN=4890 DEF=(CG10076 gene symbol:spir synonyms:(CG18621) FBgn0003475 (GO:0003779 actin binding) (GO:0030036 actin cytoskeleton organization and biogenesis) (GO:0007304 eggshell formation) (GO:0007315 pole plasm assembly) (GO:0007316 pole plasm RNA localization))
2985.1	P	3451.7	P	3397.7	P	3060.4	P	2606.6	P	3088.7	P	3227.2	P	2973.6	P	2861.8	P	2899	P	3634.5	P	3109.4	P	692.4	P	448.7	P	692.5	P	721.7	P	917	P	742.3	P	710.1	P	759.3	P	596.1	P	594.8	P	938.6	P	618.9	P	CG10076-RD FEA=BDGP GEN=spir DB_XREF=CG10076 FBgn0003475 SEG=chr2L:+20280978,20314712 MAP=38C5-38C5 LEN=2649 DEF=(CG10076 gene symbol:spir synonyms:(CG18621) FBgn0003475 (GO:0003779 actin binding) (GO:0030036 actin cytoskeleton organization and biogenesis) (GO:0007304 eggshell formation) (GO:0007315 pole plasm assembly) (GO:0007316 pole plasm RNA localization))
3308.4	P	3889.8	P	3782.5	P	3240	P	4172.2	P	3901.3	P	3330	P	3569.4	P	3212.6	P	3308.7	P	3254.2	P	3135.5	P	1536.1	P	1157.5	P	1063.2	P	1464.4	P	1454.4	P	1424.2	P	821.9	P	1231.3	P	1182.2	P	931.6	P	1428.2	P	1697.6	P	CG10076-RD FEA=BDGP GEN=spir DB_XREF=CG10076 FBgn0003475 SEG=chr2L:+20280978,20314712 MAP=38C5-38C5 LEN=2649 DEF=(CG10076 gene symbol:spir synonyms:(CG18621) FBgn0003475 (GO:0003779 actin binding) (GO:0030036 actin cytoskeleton organization and biogenesis) (GO:0007304 eggshell formation) (GO:0007315 pole plasm assembly) (GO:0007316 pole plasm RNA localization))
45028.9	P	44318.1	P	36893	P	43927.7	P	51690.7	P	49995.2	P	55005.7	P	52837.5	P	53746.2	P	54425.6	P	53381.4	P	55776.4	P	15695.9	P	14706.3	P	13764.2	P	14504.9	P	15384.5	P	14317.8	P	14337.7	P	17897.3	P	11537.4	P	14150.6	P	15633.5	P	13492.3	P	CG10077-RA FEA=BDGP GEN=CG10077 DB_XREF=CG10077 FBgn0035720 SEG=chr3L:-6909015,6915433 MAP=65D3-65D4 LEN=3547 DEF=(CG10077 gene symbol:CG10077 FBgn0035720 (GO:0003724 RNA helicase))
12896.3	P	17605.4	P	14146.2	P	14965	P	14097.8	P	13092.4	P	15826.5	P	19930.5	P	17804.4	P	16607.5	P	27677.6	P	18884.7	P	2429.4	P	1993.1	P	2100.8	P	3464.1	P	3296.2	P	3405.4	P	2584.8	P	3197.9	P	3041.4	P	2535.7	P	3159.9	P	2870.1	P	CG10077-RB FEA=BDGP GEN=CG10077 DB_XREF=CG10077 FBgn0035720 SEG=chr3L:-6911314,6913779 MAP=65D3-65D4 LEN=2465 DEF=(CG10077 gene symbol:CG10077 FBgn0035720 (GO:0003724 RNA helicase))
34164.4	P	35041.5	P	29492.4	P	28128.1	P	25773.6	P	25083.6	P	19855.4	P	20476.7	P	23007.8	P	26409.6	P	21164.5	P	19958.6	P	26523.7	P	26013.1	P	17693.7	P	20970.7	P	18152.7	P	15912.7	P	20697.1	P	13504.2	P	19895.7	P	17141.4	P	18642.7	P	18509.2	P	CG10078-RB FEA=BDGP GEN=Prat2 DB_XREF=CG10078 FBgn0041194 SEG=chr3L:-6871521,6874387 MAP=65D2-65D3 LEN=1920 DEF=(CG10078 gene symbol:Prat2 FBgn0041194 (GO:0006189 de novo IMP biosynthesis) (GO:0004044 amidophosphoribosyltransferase))
4802.5	P	4247.4	P	4242.4	P	3391.2	P	3836.2	P	3610.7	P	3378.1	P	3299.3	P	3748.4	P	3095.9	P	3308.3	P	3275.7	P	3304	P	2509.1	P	3293.7	P	3324	P	3425.3	P	2829.5	P	3539.3	P	2714.7	P	2911.5	P	2688.3	P	2911.9	P	2778.6	P	CG10079-RA FEA=BDGP GEN=Egfr DB_XREF=CG10079 FBgn0003731 SEG=chr2R:+16566555,16602978 MAP=57E9-57F1 LEN=4563 DEF=(CG10079 gene symbol:Egfr FBgn0003731 (GO:0007444 imaginal disc development) (GO:0007292 oogenesis) (GO:0007390 germ-band shortening) (GO:0007447 imaginal disc pattern formation) (GO:0007456 eye morphogenesis (sensu Drosophila)) (GO:0006468 protein amino acid phosphorylation) (GO:00050…
19475.1	P	21738.4	P	21044.3	P	27002.9	P	22462.1	P	23203.8	P	24826.4	P	23984.8	P	20871	P	25818.5	P	23044.4	P	25059.7	P	6781.3	P	7739.6	P	8215.9	P	8070.4	P	10537.1	P	11666.6	P	9723.2	P	9307.9	P	7525.1	P	9222.4	P	7660.4	P	7989.9	P	CG1007-RA FEA=BDGP GEN=emc DB_XREF=CG1007 FBgn0000575 SEG=chr3L:+729658,734134 MAP=61C9-61C9 LEN=2432 DEF=(CG1007 gene symbol:emc FBgn0000575 (GO:0007541 sex determination, primary response to X:A ratio) (GO:0007461 restriction of R8 fate) (GO:0008586 wing vein morphogenesis) (GO:0003714 transcription co-repressor) (GO:0000122 negative regulation of transcription from Pol II promoter) (GO:0005515…
1288.3	P	1155.8	P	1140.8	P	1273.1	P	1161.4	P	1084.8	P	1251.4	P	1591.7	P	1379.4	P	1216.3	P	1482	P	1097.4	P	908.4	P	944.4	P	868.4	P	909	P	1012.4	P	1115.7	P	892.6	P	936.4	P	841.3	P	931.4	P	1097.4	P	979.5	P	CG10080-RA FEA=BDGP GEN=CG10080 DB_XREF=CG10080 FBgn0034641 SEG=chr2R:+16668585,16674812 MAP=57F4-57F5 LEN=5180 DEF=(CG10080 gene symbol:CG10080 FBgn0034641 )
177.1	P	134.3	A	165.2	A	137.2	A	135.4	A	82.1	A	121.5	A	127.4	A	54.3	A	34.5	A	134.1	A	186	A	77.2	A	178.9	A	143.2	A	201	A	143.7	A	104.3	A	238.7	A	150.6	A	202.7	A	20.3	A	106.7	A	9.5	A	CG10081-RA FEA=BDGP GEN=CG10081 DB_XREF=CG10081 FBgn0034441 SEG=chr2R:+14449643,14453044 MAP=56D2-56D3 LEN=2743 DEF=(CG10081 gene symbol:CG10081 FBgn0034441 )
14976.3	P	16807.8	P	15994.6	P	16986.1	P	19055.5	P	13700.4	P	13308.8	P	20490.6	P	8990.7	P	8328	P	8625.5	P	11050.6	P	2481.2	P	2918.6	P	3350	P	3673.6	P	3792.1	P	5946.8	P	5216	P	4545.9	P	2386.4	P	1826.3	P	2193.4	P	2361.5	P	CG10082-RA FEA=BDGP GEN=CG10082 DB_XREF=CG10082 FBgn0034644 SEG=chr2R:+16689728,16700990 MAP=57F6-57F6 LEN=3504 DEF=(CG10082 gene symbol:CG10082 FBgn0034644 )
4592.2	P	4501.6	P	4019.8	P	4786.5	P	5137.5	P	5588.2	P	5299	P	5427.1	P	4971	P	4778	P	4839	P	5339.1	P	1865.6	P	2339.4	P	1951.8	P	1714.3	P	1958	P	1557.4	P	1794	P	2156.6	P	1383.8	P	1812.6	P	1948	P	1610.1	P	CG10083-RA FEA=BDGP GEN=CG10083 DB_XREF=CG10083 FBgn0036372 SEG=chr3L:-13441100,13443866 MAP=70B2-70B2 LEN=2518 DEF=(CG10083 gene symbol:CG10083 FBgn0036372 (GO:0003779 actin binding))
7799.3	P	6241.2	P	6676.8	P	9042.3	P	7717.6	P	7978.7	P	9380.8	P	9117.7	P	8834.2	P	11387.7	P	9071.6	P	10280.9	P	6116	P	5329.3	P	6343.4	P	5728.4	P	7029.8	P	7133.2	P	5744.8	P	5690.1	P	4845.4	P	6117.5	P	5139	P	5535.9	P	CG10084-RA FEA=BDGP GEN=CG10084 DB_XREF=CG10084 FBgn0032794 SEG=chr2L:+19471340,19476070 MAP=37E4-37E4 LEN=4150 DEF=(CG10084 gene symbol:CG10084 FBgn0032794 )
154.4	A	143.9	A	337.7	P	32.1	A	145	A	181.2	A	128.3	A	167	P	167.2	A	217.4	P	34	A	147.7	A	3555.6	P	3183.7	P	3314.5	P	3248.3	P	3483.9	P	2651.6	P	3081.5	P	2871.3	P	2542.8	P	2454.2	P	3080.9	P	2284.8	P	CG10086-RA FEA=BDGP GEN=CG10086 DB_XREF=CG10086 FBgn0037517 SEG=chr3R:+3616377,3619236 MAP=84E1-84E1 LEN=1872 DEF=(CG10086 gene symbol:CG10086 FBgn0037517 )
61.2	A	252	P	246.4	P	109.8	A	163.9	A	211.1	P	224.7	P	210	P	143.3	A	249.5	A	88.9	A	203.5	P	5051.6	P	3987.2	P	4129.3	P	3918.2	P	3360.7	P	3213.5	P	3452.8	P	6301.4	P	3370.6	P	3600.3	P	4495.1	P	3982.3	P	CG10089-RB FEA=BDGP GEN=CG10089 DB_XREF=CG10089 FBgn0036369 SEG=chr3L:-13425581,13432111 MAP=70B2-70B2 LEN=1280 DEF=(CG10089 gene symbol:CG10089 FBgn0036369 (GO:0006470 protein amino acid dephosphorylation) (GO:0008138 protein tyrosineserinethreonine phosphatase))
1965.3	P	2298.5	P	1268.6	P	2173.9	P	2759.5	P	2340.5	P	2290.9	P	1950.4	P	2410.5	P	2036.2	P	1900.3	P	2167.1	P	330.5	P	111.9	A	310.3	P	302.5	A	256.9	A	229	P	265.7	P	208	A	186.3	A	118	A	228.5	A	298.2	P	CG10089-RD FEA=BDGP GEN=CG10089 DB_XREF=CG10089 FBgn0036369 SEG=chr3L:-13424394,13432111 MAP=70B2-70B2 LEN=1687 DEF=(CG10089 gene symbol:CG10089 FBgn0036369 (GO:0006470 protein amino acid dephosphorylation) (GO:0008138 protein tyrosineserinethreonine phosphatase))
12.2	A	20.7	A	35.3	A	51.5	A	8	A	26.8	A	9.7	A	6.9	A	20.4	A	20.4	A	17.7	A	18.5	A	1400.2	P	1712.8	P	1485	P	1733.7	P	1444.7	P	1542.6	P	1487.6	P	2383.3	P	1520.6	P	1510.7	P	2256.8	P	1794.5	P	CG10090-RA FEA=BDGP GEN=Tim17a1 DB_XREF=CG10090 FBgn0038018 SEG=chr3R:-8189407,8190421 MAP=87B8-87B8 LEN=1014 DEF=(CG10090 gene symbol:Tim17a1 FBgn0038018 (GO:0005744 mitochondrial inner membrane translocase complex) (GO:0045039 mitochondrial inner membrane protein import) (GO:0008565 protein transporter))
11366.9	P	13738.1	P	11756.9	P	12951.6	P	16094.7	P	15856.5	P	16441.2	P	14646.3	P	13118.9	P	15180.7	P	15685.1	P	15604.9	P	8541.3	P	8065.9	P	8423.7	P	6830.9	P	6992	P	6239.7	P	7321.7	P	7908.2	P	8855.9	P	7237.4	P	7664.5	P	7851	P	CG10091-RA FEA=BDGP GEN=GstD9 DB_XREF=CG10091 FBgn0038020 SEG=chr3R:-8191920,8193305 MAP=87B8-87B8 LEN=758 DEF=(CG10091 gene symbol:GstD9 FBgn0038020 (GO:0004364 glutathione transferase))
590.3	P	810	P	755.6	P	673.6	P	615.4	P	741.5	P	647.3	P	504.5	P	522.5	P	655.6	P	631.2	P	822.6	P	567.4	P	454.6	P	466.7	P	447.4	P	457.9	P	462.4	P	443.6	P	457.2	P	428.7	P	481.2	P	474	P	345.3	P	CG10092-RA FEA=BDGP GEN=CG10092 DB_XREF=CG10092 FBgn0037526 SEG=chr3R:+3712820,3715073 MAP=84E4-84E4 LEN=1895 DEF=(CG10092 gene symbol:CG10092 FBgn0037526 (GO:0004814 arginine-tRNA ligase))
80.9	A	63.1	A	106.2	A	85	A	12.4	A	140.5	A	98	A	48.4	A	26.2	A	121.6	A	125.9	A	137.2	M	236.1	P	233.4	A	125.7	A	196.6	A	235.2	A	492	P	200.3	A	162.9	A	160.6	A	228.6	A	318.6	P	123.4	A	CG10093-RA FEA=BDGP GEN=Cyp313a3 DB_XREF=CG10093 FBgn0038007 SEG=chr3R:-8063019,8064850 MAP=87B3-87B3 LEN=1479 DEF=(CG10093 gene symbol:Cyp313a3 FBgn0038007 (GO:0005792 microsome) (GO:0016020 membrane) (GO:0015034 cytochrome P450))
7.9	A	49.2	A	7.6	A	79.7	A	48.3	A	81.1	A	33.8	A	98	A	18	A	44.7	A	31.6	A	16.9	A	78.2	A	94.3	A	101.8	A	25.7	A	107.2	A	74.4	A	50	A	33.5	A	15.2	A	231.7	A	77	A	204.8	A	CG10094-RA FEA=BDGP GEN=Cyp313a2 DB_XREF=CG10094 FBgn0038006 SEG=chr3R:-8060810,8062640 MAP=87B3-87B3 LEN=1482 DEF=(CG10094 gene symbol:Cyp313a2 FBgn0038006 (GO:0005792 microsome) (GO:0016020 membrane) (GO:0015034 cytochrome P450))
1028	P	813.4	P	817.3	P	813.2	P	1062.2	P	1077.8	P	1273	P	1057.5	P	543.7	P	981	P	1161.9	P	1159.4	P	22.1	A	142.9	A	107.5	A	50.7	A	15.2	A	14.8	A	14	A	14.4	A	54.8	A	157.2	A	111	A	52.4	A	CG10095-RA FEA=BDGP GEN=CG10095 DB_XREF=CG10095 FBgn0037993 SEG=chr3R:-7964573,7984336 MAP=87A10-87B1 LEN=3490 DEF=(CG10095 gene symbol:CG10095 FBgn0037993 )
5384.9	P	5159.7	P	5008.7	P	5179.1	P	6398.8	P	6225.8	P	6343.6	P	6429.2	P	5769.3	P	5570.6	P	6218.5	P	6081.1	P	1234.1	P	1513.4	P	1483.5	P	1556.9	P	1295.2	P	1429.9	P	1325.7	P	1519.5	P	1501.9	P	1535.7	P	1316.3	P	1339.9	P	CG10098-RA FEA=BDGP GEN=CG10098 DB_XREF=CG10098 FBgn0037472 SEG=chr3R:+2950290,2952255 MAP=84C4-84C4 LEN=1541 DEF=(CG10098 gene symbol:CG10098 FBgn0037472 )
4107.6	P	4408.1	P	3885	P	3878.1	P	4384.4	P	4536.7	P	4233.5	P	4749.5	P	4552.6	P	4078	P	4336.6	P	4053.8	P	6222	P	5955.9	P	5347.9	P	6104.7	P	5930.3	P	6265.5	P	5346.7	P	7481.5	P	4603.5	P	5612.4	P	6522.4	P	5804	P	CG1009-RD FEA=BDGP GEN=Psa DB_XREF=CG1009 FBgn0035226 SEG=chr3L:+1483471,1504009 MAP=62A3-62A4 LEN=3698 DEF=(CG1009 gene symbol:Psa FBgn0035226 (GO:0016285 cytosol alanyl aminopeptidase))
13.9	A	36.7	A	24.7	A	10.8	A	20.8	A	8.6	A	13	A	20.8	A	12.2	A	13.6	A	26	A	16.2	A	166.6	A	35.7	A	46.1	A	234	A	17.7	A	17.1	A	22.9	A	13.7	A	53.7	A	72.4	A	13.2	A	26.8	A	CG10101-RA FEA=BDGP GEN=CG10101 DB_XREF=CG10101 FBgn0037501 SEG=chr3R:+3232522,3235125 MAP=84D6-84D6 LEN=2082 DEF=(CG10101 gene symbol:CG10101 FBgn0037501 (GO:0005234 glutamate-gated ion channel) (GO:0004970 ionotropic glutamate receptor))
20.9	A	105.9	A	102.4	A	83.3	A	146.7	A	36.2	A	21.8	A	17.6	A	25.8	A	23.9	A	26.3	A	30.7	A	19.4	A	13.1	A	13.7	A	16.9	A	37.6	A	297.9	A	12.1	A	104.7	A	104.3	A	25.6	A	167.1	A	15.8	A	CG10102-RA FEA=BDGP GEN=CG10102 DB_XREF=CG10102 FBgn0033927 SEG=chr2R:-9425029,9425727 MAP=50F6-50F6 LEN=549 DEF=(CG10102 gene symbol:CG10102 FBgn0033927 )
4624.5	P	5941.1	P	6571.6	P	5255.6	P	6671.4	P	5488.8	P	6717.8	P	5619.4	P	8117.8	P	8220	P	8083.1	P	8661.9	P	8911.2	P	13634.9	P	9717.7	P	9770.2	P	15421.5	P	13840.5	P	22721.9	P	21209.5	P	18736.1	P	13418.7	P	21928.9	P	18403.9	P	CG10102-RA FEA=BDGP GEN=CG10102 DB_XREF=CG10102 FBgn0033927 SEG=chr2R:-9425029,9425727 MAP=50F6-50F6 LEN=549 DEF=(CG10102 gene symbol:CG10102 FBgn0033927 )
6958.8	P	6800.4	P	5855.3	P	5875.3	P	6377.9	P	5414.7	P	5290.4	P	5347.4	P	6673.8	P	6444.3	P	6458.1	P	6330.4	P	5361	P	5432.8	P	5843	P	5618	P	5018.3	P	4843	P	5582	P	4994.3	P	5008.3	P	4506.6	P	5103.3	P	4522.3	P	CG10103-RA FEA=BDGP GEN=CG10103 DB_XREF=CG10103 FBgn0035715 SEG=chr3L:-6713544,6716048 MAP=65C3-65C4 LEN=1628 DEF=(CG10103 gene symbol:CG10103 FBgn0035715 )
9.7	A	8.7	A	29.3	A	110.2	A	20.2	A	11.7	A	11.1	A	17.2	A	17.9	A	29.2	A	10.7	A	30.9	A	350.6	P	329.3	A	262	A	280.3	A	209.9	A	398.5	P	25.3	A	379.5	P	319.4	P	471.1	P	459.9	P	23	A	CG10104-RA FEA=BDGP GEN=CG10104 DB_XREF=CG10104 FBgn0033933 SEG=chr2R:+9454511,9456052 MAP=51A1-51A1 LEN=1541 DEF=(CG10104 gene symbol:CG10104 FBgn0033933 (GO:0004192 cathepsin D))
1282.4	P	1199	P	1040.3	P	1034.6	P	1472.9	P	1250	P	1267.9	P	1229.3	P	1177.9	P	1209.9	P	1332.5	P	1194.1	P	453.1	P	521.9	P	475.6	P	475.4	P	552.2	P	649.9	P	647.1	P	480.6	P	336.6	P	621.1	P	668.4	P	627.4	P	CG10105-RA FEA=BDGP GEN=CG10105 DB_XREF=CG10105 FBgn0033935 SEG=chr2R:+9475560,9477586 MAP=51A2-51A2 LEN=2026 DEF=(CG10105 gene symbol:CG10105 FBgn0033935 )
10231.6	P	9285.4	P	9891.5	P	9735.5	P	9548.5	P	11396.9	P	12181.9	P	10183	P	10471.1	P	11014.5	P	10483	P	8934.7	P	7874.7	P	8603.6	P	9190	P	9366.1	P	11971.7	P	12663.2	P	10767.7	P	9413	P	7680	P	8375.1	P	8471.8	P	10354.1	P	CG10106-RA FEA=BDGP GEN=Tsp42Ee DB_XREF=CG10106 FBgn0029506 SEG=chr2R:+2073157,2079266 MAP=42E5-42E5 LEN=1394 DEF=(CG10106 gene symbol:Tsp42Ee FBgn0029506 (GO:0016021 integral to membrane))
2993.1	P	2889.9	P	1991	P	2219.4	P	3098.4	P	2951.3	P	2823.7	P	3052.8	P	2998.7	P	2536.9	P	2721	P	2549.2	P	1807.7	P	1495.4	P	1666.6	P	1855.8	P	1283.5	P	1967.9	P	1324.1	P	1966.2	P	1202.5	P	1905.5	P	1827.9	P	1296.3	P	CG10107-RA FEA=BDGP GEN=CG10107 DB_XREF=CG10107 FBgn0035713 SEG=chr3L:-6703954,6711804 MAP=65C3-65C3 LEN=5856 DEF=(CG10107 gene symbol:CG10107 FBgn0035713 (GO:0008234 cysteine-type peptidase))
3861.6	P	5056.3	P	3507.4	P	4323.7	P	5756.9	P	6132.8	P	5596.1	P	5838.5	P	5152.7	P	5843.2	P	6268.8	P	5959.9	P	472.7	P	686.7	P	468.3	P	659.3	P	690.9	P	734.3	P	604.4	P	638.3	P	377	P	535.9	P	562.5	P	581.5	P	CG10108-RA FEA=BDGP GEN=phyl DB_XREF=CG10108 FBgn0013725 SEG=chr2R:-9491061,9496061 MAP=51A2-51A2 LEN=1837 DEF=(CG10108 gene symbol:phyl FBgn0013725 (GO:0016360 determination of sensory organ precursor cell fate) (GO:0007265 RAS protein signal transduction) (GO:0007462 R1R6 cell fate commitment) (GO:0045467 R7 development) (GO:0007465 R7 cell fate commitment) (GO:0008052 sensory organ determinati…
5981	P	7586	P	6397.3	P	5983.8	P	6948.5	P	5722.9	P	7310.6	P	6865.4	P	7763	P	6770	P	7148	P	7318.9	P	5720.1	P	6035.4	P	5911.6	P	5542.7	P	5031.2	P	6641.5	P	4965.9	P	5279.4	P	5015	P	4646.6	P	5309.3	P	6040.3	P	CG10109-RA FEA=BDGP GEN=L DB_XREF=CG10109 FBgn0001332 SEG=chr2R:+9544928,9561038 MAP=51A4-51A4 LEN=2616 DEF=(CG10109 gene symbol:L FBgn0001332 )
1297.9	P	1320.4	P	1103.3	P	1336.6	P	1477.4	P	1617.7	P	1044.6	P	1176.3	P	1205.7	P	875.7	P	1193.9	P	1316.6	P	943.3	P	700.5	P	830	P	857.2	P	799.7	P	517.7	A	703.8	P	593.7	P	820.9	P	682.3	P	974.3	P	718	P	CG10110-RB FEA=BDGP GEN=cpsf DB_XREF=CG10110 FBgn0024698 SEG=chr2R:-9562414,9567199 MAP=51A4-51A4 LEN=4496 DEF=(CG10110 gene symbol:cpsf FBgn0024698 (GO:0006378 mRNA polyadenylation) (GO:0006379 mRNA cleavage) (GO:0005847 mRNA cleavage and polyadenylation specificity factor complex) (GO:0003729 mRNA binding))
1377.8	P	1537.4	P	1286.6	P	1421.6	P	1328	P	1183.5	P	1285.8	P	1399.7	P	1131.6	P	1140.5	P	1178.4	P	1301.4	P	4772.1	P	5291	P	4374.2	P	5362.8	P	4738.5	P	3871.9	P	4091.6	P	3827.8	P	3810.4	P	3429.9	P	4423.3	P	3713.1	P	CG10112-RA FEA=BDGP GEN=CG10112 DB_XREF=CG10112 FBgn0033942 SEG=chr2R:-9576267,9578934 MAP=51A6-51A6 LEN=665 DEF=(CG10112 gene symbol:CG10112 FBgn0033942 )
96.3	A	11.9	A	12.6	A	13.6	A	9.2	A	16.4	A	22.9	A	6.9	A	42	A	24.5	A	23.3	A	9.9	A	2748.6	P	2262.7	P	2231.7	P	2751.6	P	2401.5	P	2152.7	P	1923.3	P	3073.3	P	1871.2	P	2250.2	P	2856.9	P	2316.4	P	CG10113-RA FEA=BDGP GEN=CG10113 DB_XREF=CG10113 FBgn0037502 SEG=chr3R:+3246505,3248753 MAP=84D6-84D6 LEN=1713 DEF=(CG10113 gene symbol:CG10113 FBgn0037502 )
209.2	P	258.2	P	616.6	P	168.7	P	278	P	208.9	P	131.4	P	231.5	M	294.8	P	376	P	263	P	357.2	P	6215.1	P	6519.5	P	6411.3	P	7071.1	P	4256.3	P	6375.6	P	6675.8	P	5769.4	P	9763.5	P	9023.4	P	8695.7	P	6967.1	P	CG10116-RA FEA=BDGP GEN=CG10116 DB_XREF=CG10116 FBgn0036367 SEG=chr3L:-13413773,13414806 MAP=70B1-70B1 LEN=920 DEF=(CG10116 gene symbol:CG10116 FBgn0036367 (GO:0004465 lipoprotein lipase))
1472.4	P	1291.9	P	1249.2	P	1419	P	1339.5	P	1520.9	P	1423.2	P	1348.4	P	1525.5	P	1456.6	P	1535.7	P	1524.3	P	937.9	P	960.9	P	967.6	P	796.8	P	1094.8	P	1071.7	P	1022.4	P	896.8	P	1123.5	P	988.3	P	886.5	P	1120.6	P	CG10117-RA FEA=BDGP GEN=ttv DB_XREF=CG10117 FBgn0020245 SEG=chr2R:+9590296,9649047 MAP=51A7-51B4 LEN=3999 DEF=(CG10117 gene symbol:ttv FBgn0020245 (GO:0008375 acetylglucosaminyltransferase) (GO:0015012 heparan sulfate proteoglycan biosynthesis))
511	P	527.3	P	606.5	P	475.1	P	582.3	P	598.8	P	1007.3	P	972.5	P	396.3	P	692.1	P	734	P	723.3	P	3.9	A	25	A	20.8	A	26.5	A	9.5	A	21.1	A	15.3	A	49.6	A	25.1	A	44.3	A	53.6	A	24.8	A	CG10118-RA FEA=BDGP GEN=ple DB_XREF=CG10118 FBgn0005626 SEG=chr3L:-6672883,6679053 MAP=65C3-65C3 LEN=3593 DEF=(CG10118 gene symbol:ple FBgn0005626 (GO:0007619 courtship behavior) (GO:0006584 catecholamine metabolism) (GO:0004511 tyrosine 3-monooxygenase) (GO:0042053 regulation of dopamine metabolism))
6006.1	P	5340.9	P	4998.6	P	5321.1	P	4911	P	4017.7	P	4132.4	P	3827	P	5917.3	P	4924.4	P	4456.6	P	4829	P	5176.7	P	5672.4	P	5300	P	5259.9	P	4952.2	P	5436.2	P	4703.2	P	4195.5	P	4432	P	4107.6	P	4548	P	4265.6	P	CG10119-RA FEA=BDGP GEN=LamC DB_XREF=CG10119 FBgn0010397 SEG=chr2R:-9634529,9639528 MAP=51B1-51B1 LEN=2404 DEF=(CG10119 gene symbol:LamC FBgn0010397 (GO:0005638 lamin filament) (GO:0007084 nuclear envelope reassembly))
51341.7	P	53504.7	P	52066.7	P	48832.4	P	48151	P	49659.7	P	46315.8	P	48486.7	P	53672.2	P	55222	P	47972.8	P	53900.8	P	43937	P	49323	P	48658.1	P	50102.7	P	46573.9	P	68759.9	P	62938.7	P	50170	P	44982.3	P	65638.6	P	61203.5	P	53115.7	P	CG10120-RB FEA=BDGP GEN=Men DB_XREF=CG10120 FBgn0002719 SEG=chr3R:-8538837,8548286 MAP=87C6-87C7 LEN=3015 DEF=(CG10120 gene symbol:Men FBgn0002719 (GO:0004473 malate dehydrogenase (oxaloacetate decarboxylating) (NADP+)))
3387.2	P	2597.6	P	3269	P	3069.5	P	1838.1	P	2008.4	P	1768	P	1626.8	P	2563.5	P	2523.6	P	1781.2	P	2055.3	P	3532.1	P	3250.7	P	3532.1	P	3658.3	P	2540.7	P	1762.9	P	1725.5	P	1812.8	P	2442.8	P	1328.9	P	1640.4	P	1744.8	P	CG10121-RC FEA=BDGP GEN=SP1173 DB_XREF=CG10121 FBgn0035710 SEG=chr3L:-6648853,6663048 MAP=65C1-65C3 LEN=3571 DEF=(CG10121 gene symbol:SP1173 FBgn0035710 )
1507.7	P	1570.8	P	1202.5	P	1381.7	P	1327.4	P	1326.5	P	1151.1	P	1298.4	P	1313.9	P	1153	P	1096.2	P	1287	P	1222.3	P	1069.5	P	1201.7	P	1387.4	P	1405.4	P	1285.8	P	1174	P	1496.1	P	1282.8	P	1479.4	P	1341.4	P	1315.9	P	CG10122-RA FEA=BDGP GEN=RpI1 DB_XREF=CG10122 FBgn0019938 SEG=chr2R:-9659332,9664923 MAP=51B4-51B6 LEN=5063 DEF=(CG10122 gene symbol:RpI1 FBgn0019938 (GO:0005736 DNA-directed RNA polymerase I complex) (GO:0003900 DNA-directed RNA polymerase I) (GO:0006360 transcription from Pol I promoter) (GO:0003899 DNA-directed RNA polymerase) (GO:0005634 nucleus))
663.3	P	666.6	P	500.3	M	698.5	P	598.3	P	457.8	P	526.4	P	771.3	P	918.5	P	716.1	P	558.1	P	548.8	P	416.9	P	468	P	443.4	P	533.7	P	415.1	P	341.3	M	462.3	P	514.9	P	310.7	M	341.8	A	517.6	P	427.2	M	CG10123-RA FEA=BDGP GEN=Top3alpha DB_XREF=CG10123 FBgn0040268 SEG=chr2L:+19476261,19480351 MAP=37E4-37E4 LEN=3914 DEF=(CG10123 gene symbol:Top3alpha FBgn0040268 (GO:0003917 DNA topoisomerase I))
129.5	A	255.7	A	308.8	A	157.1	A	226.5	A	339.1	A	30.9	A	54.2	A	21.7	A	62.8	A	37.7	A	136.8	A	5585.6	P	5898.4	P	5301.7	P	6117.6	P	5447.5	P	5918.7	P	6155.6	P	7234.8	P	5597	P	7147	P	7746.2	P	6917.8	P	CG10124-RA FEA=BDGP GEN=CG10124 DB_XREF=CG10124 FBgn0035709 SEG=chr3L:-6623756,6625170 MAP=65C1-65C1 LEN=1027 DEF=(CG10124 gene symbol:CG10124 FBgn0035709 (GO:0016281 eukaryotic translation initiation factor 4F complex) (GO:0000339 RNA cap binding) (GO:0006413 translational initiation) (GO:0003743 translation initiation factor))
157.7	M	18	A	96.3	A	17.2	A	8.4	A	82.5	A	7.9	A	84.9	A	7.1	A	29.7	A	9.2	A	24.2	A	127.9	A	82.5	A	38.3	A	28.4	A	138.1	A	47.2	A	94.3	A	11.3	A	163.2	A	55.5	A	94.2	A	125.8	A	CG10125-RA FEA=BDGP GEN=zpg DB_XREF=CG10125 FBgn0024177 SEG=chr3L:-6563883,6565558 MAP=65B5-65B5 LEN=1547 DEF=(CG10125 gene symbol:zpg FBgn0024177 (GO:0007281 germ-cell development) (GO:0005921 gap junction) (GO:0015286 innexin channel) (GO:0016021 integral to membrane))
12700.4	P	12395.4	P	12390.8	P	11117.6	P	11493.9	P	12086.3	P	13775.9	P	12769.2	P	14007.9	P	15115	P	15658.2	P	12456.1	P	19824.9	P	19730.4	P	17860	P	19459	P	19277.5	P	17505.5	P	20254	P	23527.6	P	20280.8	P	18380.8	P	19722.8	P	21448.7	P	CG10126-RB FEA=BDGP GEN=CG10126 DB_XREF=CG10126 FBgn0038088 SEG=chr3R:-8681278,8684958 MAP=87D2-87D2 LEN=812 DEF=(CG10126 gene symbol:CG10126 FBgn0038088 (GO:0005509 calcium ion binding))
2818	P	3119.5	P	2890.5	P	2961.4	P	3524.1	P	3510.1	P	3054.6	P	3354.3	P	3143.8	P	2949	P	3064.5	P	2899.5	P	3990.6	P	3623.5	P	3355	P	3086.3	P	3235.5	P	3161	P	3186.2	P	3807.6	P	3382	P	3580.3	P	3675	P	3635.9	P	CG10128-RC FEA=BDGP GEN=tra2 DB_XREF=CG10128 FBgn0003742 SEG=chr2R:-9665729,9668078 MAP=51B6-51B6 LEN=1583 DEF=(CG10128 gene symbol:tra2 FBgn0003742 (GO:0030237 female sex determination) (GO:0000003 reproduction) (GO:0000245 spliceosome assembly) (GO:0007283 spermatogenesis) (GO:0003723 RNA binding) (GO:0006397 mRNA processing) (GO:0019101 female somatic sex determination) (GO:0006371 mRNA splici…
47.3	A	34.4	A	54	A	129	A	9.2	A	31.4	A	82	A	12.9	A	27.9	A	48.8	A	12.1	A	40.5	A	114.2	A	23.5	A	89.6	A	108.1	A	53.4	A	59.5	A	32.1	A	22.9	A	18.2	A	40.6	A	18	A	43.6	A	CG10129-RA FEA=BDGP GEN=ndl DB_XREF=CG10129 FBgn0002926 SEG=chr3L:-6553466,6562895 MAP=65B5-65B5 LEN=8230 DEF=(CG10129 gene symbol:ndl FBgn0002926 (GO:0008236 serine-type peptidase) (GO:0005576 extracellular) (GO:0016485 protein processing) (GO:0004252 serine-type endopeptidase) (GO:0007310 oocyte dorsalventral axis determination) (GO:0009950 dorsalventral axis specification) (GO:0007313 maternal…
23998.5	P	24138	P	25648.1	P	22630.6	P	18885.6	P	20322.1	P	18368.2	P	17445.4	P	21239.6	P	19663.7	P	20514.4	P	19608.3	P	30300.2	P	27434.8	P	28617.2	P	26514.8	P	29950.7	P	24648.8	P	26078.3	P	26159.2	P	37668.2	P	27903.4	P	27826.1	P	31562.6	P	CG10130-RA FEA=BDGP GEN=Sec61beta DB_XREF=CG10130 FBgn0010638 SEG=chr2R:+9682452,9683410 MAP=51B8-51B9 LEN=839 DEF=(CG10130 gene symbol:Sec61beta FBgn0010638 (GO:0006616 SRP-dependent, co-translational membrane targeting, translocation) (GO:0005784 translocon) (GO:0008565 protein transporter))
1939.7	P	2073.2	P	2486.3	P	2287.6	P	2294.5	P	2052.5	P	2356.3	P	1765	P	1859	P	1832.7	P	1732.5	P	1505.5	P	1711.8	P	2113.7	P	2111.1	P	2320.4	P	2279	P	2343.2	P	2338.5	P	1670	P	2248.5	P	2306.7	P	2180.8	P	1880.7	P	CG10131-RA FEA=BDGP GEN=CG10131 DB_XREF=CG10131 FBgn0033949 SEG=chr2R:+9693638,9694747 MAP=51B10-51B10 LEN=1053 DEF=(CG10131 gene symbol:CG10131 FBgn0033949 )
3639.7	P	4287.3	P	3009.2	P	4104.2	P	4428.9	P	4101.8	P	4177.1	P	4806.5	P	3982.9	P	4025	P	4203.2	P	4864.3	P	732.4	P	601.2	P	707.3	P	730.2	P	735.2	P	638.1	M	809.3	P	602.5	P	493.1	P	843.8	P	629.5	A	662.3	P	CG10132-RA FEA=BDGP GEN=CG10132 DB_XREF=CG10132 FBgn0032798 SEG=chr2L:+19496869,19503537 MAP=37E5-37E5 LEN=4723 DEF=(CG10132 gene symbol:CG10132 FBgn0032798 )
664.2	P	813.1	P	521.1	P	616	P	753.3	P	964.1	P	639.4	P	930.2	P	810.3	P	553.9	P	549.4	P	609.8	P	742.2	P	466.7	P	665	P	625.8	P	529.6	P	683.9	P	482.3	P	490.1	P	525.2	P	527.1	P	939.6	P	535.9	P	CG10133-RA FEA=BDGP GEN=CG10133 DB_XREF=CG10133 FBgn0036366 SEG=chr3L:-13406754,13407931 MAP=70B1-70B1 LEN=1177 DEF=(CG10133 gene symbol:CG10133 FBgn0036366 (GO:0004623 phospholipase A2))
320.6	P	581.2	P	559.9	P	487.3	P	554.5	P	365.3	P	263.4	P	630.5	P	365.5	A	526.9	P	682.4	P	680.9	P	8.5	A	8.6	A	6.3	A	27.6	A	22.1	A	198.3	A	7.8	A	25.4	A	105.7	A	31.1	A	99	A	10.4	A	CG10134-RA FEA=BDGP SEG=chr3R:-8667958,8669311
3084.5	P	3446.6	P	2878	P	3109.8	P	4617.5	P	4624.4	P	4642.5	P	4776.5	P	3950	P	3983.4	P	4486.4	P	4599.5	P	567.8	P	766.9	P	709.6	P	592.6	P	574.6	P	607.7	P	474.3	P	576.5	P	542.8	P	732.3	P	675	P	477.1	P	CG10137-RA FEA=BDGP GEN=CG10137 DB_XREF=CG10137 FBgn0032800 SEG=chr2L:+19504768,19511075 MAP=37E5-37F1 LEN=3234 DEF=(CG10137 gene symbol:CG10137 FBgn0032800 (GO:0016594 glycine binding) (GO:0016595 glutamate binding) (GO:0016596 thienylcyclohexylpiperidine binding))
42.2	A	59	A	63.4	A	131.2	A	123.9	A	41.7	A	25.2	A	104.4	A	136.5	A	161.5	A	17.4	A	29.5	A	689.3	P	645.7	P	627.7	P	821.6	P	616.9	P	622	P	741.2	P	886.4	P	699.1	P	751.1	P	943.7	P	857.4	P	CG10138-RA FEA=BDGP GEN=PpD5 DB_XREF=CG10138 FBgn0005778 SEG=chr2R:-17085217,17086433 MAP=58B1-58B1 LEN=1216 DEF=(CG10138 gene symbol:PpD5 FBgn0005778 (GO:0006470 protein amino acid dephosphorylation) (GO:0004722 protein serinethreonine phosphatase))
3319.2	P	3308.5	P	3272.5	P	3414.4	P	3411.2	P	3470.4	P	3043.4	P	3110	P	3696.7	P	3327.6	P	3800.7	P	4200	P	1649.2	P	1788.2	P	1581.1	P	1878.6	P	1670.9	P	1434.6	P	1505.7	P	1957.8	P	1919.9	P	2509.7	P	1828	P	1765.2	P	CG10139-RA FEA=BDGP GEN=CG10139 DB_XREF=CG10139 FBgn0033951 SEG=chr2R:+9708996,9709897 MAP=51B10-51B10 LEN=844 DEF=(CG10139 gene symbol:CG10139 FBgn0033951 )
83.6	A	9.1	A	66.1	A	22.3	A	181	P	37.5	A	21.8	A	85.6	A	27.1	A	44.7	A	26.8	A	140.5	A	114.9	A	58.9	A	11.9	A	173.8	A	253.4	P	389.4	P	119.7	A	68.4	A	85.6	A	80.9	A	152.2	A	111.5	A	CG10140-RA FEA=BDGP GEN=CG10140 DB_XREF=CG10140 FBgn0036363 SEG=chr3L:-13396924,13397603 MAP=70B1-70B1 LEN=543 DEF=(CG10140 gene symbol:CG10140 FBgn0036363 )
9847.4	P	10147.8	P	9973.8	P	8202.8	P	7610.5	P	7961.1	P	6910.3	P	6355.6	P	8354.4	P	6852.3	P	7017.8	P	6852.3	P	6496.7	P	5289.7	P	6334.3	P	5968	P	5064.5	P	5099.3	P	4933.6	P	3819	P	4563.5	P	4542.9	P	4558.9	P	5394.4	P	CG10142-RA FEA=BDGP SEG=chr2R:-19932195,19934592
179	A	32.3	A	280.1	A	25.6	A	277.6	A	14.1	A	136.6	A	59.4	A	33.3	A	174.8	A	47.8	A	338.5	A	2033.6	P	1943.8	P	1374	P	2217.7	P	1549.6	P	1830	P	2453.6	P	2674.7	P	1435.4	P	1477.3	P	1914.2	P	1729.8	P	CG10143-RA FEA=BDGP SEG=chr2R:-9720523,9722481
1419.1	P	1451.4	P	1120.4	P	1257.2	P	1152.6	P	1170.8	P	1125.1	P	1597.9	P	1640.3	P	1320.4	P	1476.7	P	1415.1	P	1123	P	1120.8	P	952.9	P	1207.5	P	1412	P	1729	P	1170.9	P	1357.4	P	1096.5	P	1322.9	P	1303.7	P	1105.9	P	CG10144-RA FEA=BDGP GEN=CG10144 DB_XREF=CG10144 FBgn0035704 SEG=chr3L:-6450755,6454901 MAP=65B3-65B3 LEN=3963 DEF=(CG10144 gene symbol:CG10144 FBgn0035704 )
2712.6	P	3162.1	P	2283	P	3167.5	P	2908.7	P	3319.2	P	3064.7	P	3633.7	P	3221.6	P	3306.9	P	3677.7	P	3269.6	P	513.4	P	371.3	P	328.5	P	521.3	P	450.8	P	567.7	P	380.9	P	485.1	P	472.1	P	442.7	P	396.3	A	389.4	P	CG10145-RA FEA=BDGP GEN=mspo DB_XREF=CG10145 FBgn0020269 SEG=chr2R:-9735660,9777347 MAP=51B11-51C1 LEN=2591 DEF=(CG10145 gene symbol:mspo FBgn0020269 (GO:0005578 extracellular matrix))
3906.7	P	1487.6	P	4463.1	P	3246.4	P	1119.6	P	598.6	P	1850.2	P	518	P	1543.4	P	893.1	P	4445.9	P	2014.4	P	329.9	P	666.5	P	713.6	P	878.1	P	1002.5	P	537.3	P	402.3	P	2005.2	P	997.7	P	567.3	P	321.3	P	1179.2	P	CG10146-RA FEA=BDGP GEN=AttA DB_XREF=CG10146 FBgn0012042 SEG=chr2R:+9811084,9811947 MAP=51C1-51C1 LEN=799 DEF=(CG10146 gene symbol:AttA FBgn0012042 (GO:0003797 antibacterial peptide) (GO:0008225 Gram-negative antibacterial peptide) (GO:0006961 antibacterial humoral response (sensu Invertebrata)))
512.3	A	699	A	486.5	A	358.2	A	432.8	A	589.1	A	402.6	A	488.5	A	448.5	A	776.6	A	515.2	A	462.4	A	195.3	A	252.1	A	305.8	A	211	A	201.5	A	74.5	A	73	A	80.7	A	217.8	A	189.6	A	467.1	A	103.2	A	CG10147-RA FEA=BDGP GEN=CG10147 DB_XREF=CG10147 FBgn0035702 SEG=chr3L:-6446463,6447870 MAP=65B3-65B3 LEN=1347 DEF=(CG10147 gene symbol:CG10147 FBgn0035702 )
114.3	A	88.2	A	113.7	A	59.8	A	88.9	A	32.9	A	21	A	79.4	A	57	A	74.2	A	40.2	A	234.6	A	8.7	A	9.1	A	25.2	A	16.9	A	18.8	A	74.3	A	67.2	A	15.2	A	34.3	A	186.9	A	57.4	A	17.7	A	CG10148-RA FEA=BDGP GEN=CG10148 DB_XREF=CG10148 FBgn0038120 SEG=chr3R:-8956976,8958076 MAP=87D13-87D13 LEN=990 DEF=(CG10148 gene symbol:CG10148 FBgn0038120 )
9820.4	P	12620.4	P	13383.9	P	11994.9	P	10448.7	P	10850	P	10632.6	P	10323.3	P	10968	P	9500.2	P	9152.4	P	9595.8	P	20410.1	P	20136.4	P	20535.8	P	20831.5	P	21333.1	P	19600.3	P	18544.6	P	18507.9	P	15664.5	P	15482.4	P	15989.6	P	15010.1	P	CG10149-RA FEA=BDGP GEN=Rpn6 DB_XREF=CG10149 FBgn0028689 SEG=chr2R:-9813876,9816636 MAP=51C1-51C2 LEN=1729 DEF=(CG10149 gene symbol:Rpn6 FBgn0028689 (GO:0008541 19S proteasome regulatory particle, lid subcomplex) (GO:0005837 26S proteasome) (GO:0005838 19S proteasome regulatory particle) (GO:0006508 proteolysis and peptidolysis) (GO:0004299 proteasome endopeptidase))
13.7	A	105.7	A	693.8	P	24.2	A	97.9	A	113	A	130.6	A	30.4	A	27.8	A	219.6	P	113.4	A	328.1	P	13363.7	P	13322.3	P	12837	P	15607.2	P	9646	P	14590.1	P	12899.3	P	11367.6	P	7828.2	P	10534.5	P	10899.6	P	8248.7	P	CG1014-RA FEA=BDGP GEN=robl62A DB_XREF=CG1014 FBgn0028567 SEG=chr3L:+1458247,1458998 MAP=62A2-62A2 LEN=751 DEF=(CG1014 gene symbol:robl62A FBgn0028567 (GO:0005875 microtubule associated complex) (GO:0008567 dynein ATPase) (GO:0007018 microtubule-based movement))
1782.4	P	2194.5	P	1560.2	P	1928.6	P	2403.7	P	2193.9	P	2290.1	P	2323.6	P	2140.7	P	2176.8	P	2320.3	P	2179.4	P	492.3	P	600.1	P	266.1	P	378.4	P	320	P	457.2	P	294.7	P	510.1	P	278	P	555.3	P	399.7	P	376.5	P	CG10151-RA FEA=BDGP GEN=CG10151 DB_XREF=CG10151 FBgn0033960 SEG=chr2R:-9817062,9820014 MAP=51C2-51C2 LEN=2212 DEF=(CG10151 gene symbol:CG10151 FBgn0033960 )
5576.6	P	6818.1	P	5515.1	P	6112.2	P	7795	P	7399.3	P	7873.5	P	9601.6	P	7151.5	P	7378.9	P	8172.2	P	8026.2	P	245.3	P	347.5	A	249.1	A	378.1	P	372.4	P	348.9	A	340.4	A	504.6	P	242.5	A	335.5	P	567.7	A	340.5	A	CG10152-RA FEA=BDGP SEG=chr3R:+19373819,19395943
4065.9	P	4103.2	P	3900.6	P	4007.5	P	4223.8	P	4106.1	P	4155.7	P	3937.2	P	4623.4	P	4062.1	P	3969.6	P	3973.1	P	2776.6	P	2868.4	P	2982.7	P	2711.1	P	3066	P	3429.2	P	3426.2	P	2729	P	2875.3	P	3555.4	P	2983.8	P	2999	P	CG10153-RA FEA=BDGP GEN=CG10153 DB_XREF=CG10153 FBgn0033962 SEG=chr2R:-9820786,9821555 MAP=51C2-51C2 LEN=652 DEF=(CG10153 gene symbol:CG10153 FBgn0033962 )
204.3	A	173.3	A	266.1	A	274.9	A	162	A	207.1	A	41	A	131.4	A	154.5	A	50.3	A	177.9	A	16.8	A	208.1	M	182.2	A	131.4	A	281.7	P	391.5	P	393.5	M	245	P	171.8	M	304.1	P	301	P	441.4	P	362.5	M	CG10154-RA FEA=BDGP GEN=CG10154 DB_XREF=CG10154 FBgn0036361 SEG=chr3L:-13393390,13394701 MAP=70B1-70B1 LEN=1019 DEF=(CG10154 gene symbol:CG10154 FBgn0036361 (GO:0016490 structural constituent of peritrophic membrane (sensu Insecta)))
4489.3	P	4815.6	P	4057.4	P	5604.9	P	5250.7	P	5962.7	P	6783.3	P	6158.6	P	4111.5	P	5333.9	P	5561.4	P	4859.6	P	790	P	925.5	P	975.2	P	950.8	P	1049.9	P	846.3	P	793.8	P	962.9	P	828.1	P	925.5	P	796.9	P	817.6	P	CG10155-RA FEA=BDGP GEN=CG10155 DB_XREF=CG10155 FBgn0033964 SEG=chr2R:-9824875,9833148 MAP=51C2-51C2 LEN=2662 DEF=(CG10155 gene symbol:CG10155 FBgn0033964 )
13570.4	P	14474.2	P	15357.8	P	14336.8	P	9062.1	P	9317	P	8707.9	P	8202.7	P	10673.7	P	9630.1	P	9322.5	P	9752.5	P	19142.4	P	19858.2	P	23434.9	P	21786	P	20161.8	P	19293.1	P	21690.3	P	17807.9	P	21477	P	16563	P	17191.1	P	19417.3	P	CG10157-RA FEA=BDGP GEN=CG10157 DB_XREF=CG10157 FBgn0039099 SEG=chr3R:+19495269,19496261 MAP=95A7-95A7 LEN=743 DEF=(CG10157 gene symbol:CG10157 FBgn0039099 )
3051.8	P	3288.4	P	3257.9	P	3176.3	P	3285.3	P	2889.8	P	3131.8	P	2547.3	P	2574.3	P	3367.5	P	3200.4	P	3144.3	P	4947.2	P	4188.9	P	2891.1	P	3701.5	P	3835.1	P	3462.4	P	3840.7	P	4640.1	P	3358.9	P	2930.8	P	3788.8	P	3770.5	P	CG10158-RA FEA=BDGP GEN=CG10158 DB_XREF=CG10158 FBgn0031871 SEG=chr2L:-6935960,6937515 MAP=27C6-27C6 LEN=1491 DEF=(CG10158 gene symbol:CG10158 FBgn0031871 )
3748.4	P	3785.5	P	3056.6	P	3937.2	P	3928.7	P	3732.6	P	3493.8	P	3788.2	P	4170	P	3646.6	P	3997	P	3289.1	P	1775	P	1759.8	P	2095	P	1777.5	P	1837.4	P	2203.1	P	1759.3	P	1657.4	P	1977.6	P	2038.6	P	1810.6	P	2202.1	P	CG10159-RA FEA=BDGP SEG=chr2R:+9834195,9836364
1705.5	P	1217.6	M	2102.4	P	1330.5	P	1365.6	M	1103.2	A	1203.9	P	1261.3	P	1549	P	1616.6	P	1520.7	P	1448.2	P	5244.2	P	6463.7	P	5711.6	P	6095.8	P	6890.6	P	6696.4	P	5641.8	P	7224.4	P	4197.3	P	5362.1	P	5393.6	P	6007.1	P	CG10160-RA FEA=BDGP GEN=ImpL3 DB_XREF=CG10160 FBgn0001258 SEG=chr3L:-6219017,6222222 MAP=65A11-65A11 LEN=1393 DEF=(CG10160 gene symbol:ImpL3 FBgn0001258 (GO:0004459 L-lactate dehydrogenase) (GO:0006096 glycolysis))
14321.5	P	14417.5	P	14433.1	P	13891.7	P	14344.6	P	13179.3	P	13556.3	P	13477.1	P	13931.9	P	11977.9	P	12372.1	P	12526.5	P	13926.9	P	13712.4	P	14131.5	P	12797.9	P	12138.2	P	12942.1	P	13483.4	P	12873.2	P	12144.2	P	13099.2	P	11732.5	P	12659.9	P	CG10161-RA FEA=BDGP SEG=chr3R:+19496423,19498706
31.7	A	25.3	A	22.5	A	15.9	A	125.7	A	17	A	76.1	A	13.7	A	25.9	A	24	A	19.1	A	30	A	22.9	A	8.4	A	100.2	A	35.3	A	8.7	A	19.2	A	27.4	A	119.9	A	33.2	A	147	A	256.1	A	29.2	A	CG10163-RA FEA=BDGP GEN=CG10163 DB_XREF=CG10163 FBgn0035697 SEG=chr3L:-6217034,6218289 MAP=65A10-65A11 LEN=1137 DEF=(CG10163 gene symbol:CG10163 FBgn0035697 (GO:0008970 phospholipase A1))
144.8	A	161.2	A	244.7	A	208.1	A	19.4	A	225.3	A	104.4	A	191.9	A	32.1	A	32	A	184	A	184.4	A	5997.7	P	5739.9	P	4912.5	P	5653.3	P	4005.9	P	3902.8	P	4110.5	P	6837	P	4011.5	P	5521.6	P	5942.3	P	4933.3	P	CG10164-RA FEA=BDGP GEN=CG10164 DB_XREF=CG10164 FBgn0039088 SEG=chr3R:-19370875,19373154 MAP=95A2-95A2 LEN=2059 DEF=(CG10164 gene symbol:CG10164 FBgn0039088 )
2048.7	P	1958.6	P	2317.9	P	2050.4	P	1594.6	P	1763.6	P	1545.8	P	1360.9	P	1494.4	P	1857.1	P	1655	P	1716.9	P	4207.4	P	4684.7	P	4503.2	P	3995	P	4002	P	3318.1	P	4578.8	P	4273.7	P	4264.6	P	3545	P	3870	P	4273.9	P	CG10165-RA FEA=BDGP GEN=CG10165 DB_XREF=CG10165 FBgn0032801 SEG=chr2L:-19505357,19508360 MAP=37E5-37E5 LEN=1094 DEF=(CG10165 gene symbol:CG10165 FBgn0032801 )
4324.4	P	3686.2	P	3787.9	P	4321.8	P	3423.4	P	4084.5	P	4000.4	P	3522.3	P	4117.1	P	4224.3	P	3316.3	P	3640.9	P	4395.5	P	4664.4	P	4249.4	P	3731.7	P	4818.7	P	4235.3	P	4636.9	P	4117.8	P	5221.3	P	4742.9	P	5261.6	P	5119.9	P	CG10166-RA FEA=BDGP GEN=CG10166 DB_XREF=CG10166 FBgn0032799 SEG=chr2L:-19503556,19504407 MAP=37E5-37E5 LEN=726 DEF=(CG10166 gene symbol:CG10166 FBgn0032799 (GO:0006486 protein amino acid glycosylation) (GO:0004582 dolichyl-phosphate beta-D-mannosyltransferase) (GO:0005783 endoplasmic reticulum))
156.5	A	181.7	A	90.5	A	102.7	A	54.9	A	147.9	A	104.6	A	21.8	A	93.5	A	197.6	A	139.9	A	164.2	A	230.2	P	177.9	A	200.8	P	188.4	A	195.1	P	237.5	A	127.3	A	275.5	P	342.8	M	185.8	P	215.8	P	194.1	P	CG10168-RA FEA=BDGP GEN=CG10168 DB_XREF=CG10168 FBgn0039087 SEG=chr3R:-19353417,19355100 MAP=95A1-95A1 LEN=1623 DEF=(CG10168 gene symbol:CG10168 FBgn0039087 (GO:0003851 2-hydroxyacylsphingosine 1-beta-galactosyltransferase))
144.6	A	143	A	148.8	A	63	A	16.7	A	58.1	A	53.7	A	10.3	A	78.7	A	127.3	A	72.6	A	92.3	A	1340.8	P	922.9	P	1309.5	P	1147.4	P	1105.8	P	898.3	P	1173.3	P	1503.3	P	1179.9	P	1164.3	P	1117.1	P	1051.8	P	CG10170-RA FEA=BDGP GEN=CG10170 DB_XREF=CG10170 FBgn0039085 SEG=chr3R:-19349423,19351102 MAP=95A1-95A1 LEN=1620 DEF=(CG10170 gene symbol:CG10170 FBgn0039085 (GO:0003851 2-hydroxyacylsphingosine 1-beta-galactosyltransferase))
3697.1	P	3765.6	P	3512.9	P	3824	P	3699.7	P	3486.5	P	3819.7	P	3648.9	P	3916.3	P	3117.3	P	3252.7	P	3259.7	P	4957	P	4783.4	P	4805.8	P	4173	P	4170.4	P	4209.9	P	4095.9	P	4952.7	P	4436.8	P	4379.5	P	4640.6	P	4233.6	P	CG10171-RA FEA=BDGP GEN=CG10171 DB_XREF=CG10171 FBgn0036353 SEG=chr3L:-13343660,13345437 MAP=70A7-70A8 LEN=1648 DEF=(CG10171 gene symbol:CG10171 FBgn0036353 )
3511.9	P	2829.7	P	3873	P	3325.2	P	3379.1	P	3475.7	P	3842.4	P	3323.7	P	3026.3	P	3332.9	P	3068.1	P	3211.2	P	3148.7	P	3392.3	P	2981.3	P	3152.5	P	4022.5	P	3727	P	3480.2	P	3261.4	P	2363.1	P	1897.2	P	2343.2	P	2875.2	P	CG10173-RA FEA=BDGP GEN=Best2 DB_XREF=CG10173 FBgn0035696 SEG=chr3L:-6205460,6216195 MAP=65A10-65A10 LEN=3549 DEF=(CG10173 gene symbol:Best2 FBgn0035696 )
267.5	A	101.1	A	285.2	A	160.9	A	131.5	A	202.4	A	27.1	A	151.8	A	357.6	M	364.2	A	239.8	A	321.5	A	1525.6	P	1403.1	P	1518	P	1167.9	P	1441	P	1519.5	P	1225.1	P	1880.2	P	1433.4	P	1037.1	P	2043.8	P	1425.2	P	CG10174-RA FEA=BDGP GEN=CG10174 DB_XREF=CG10174 FBgn0032680 SEG=chr2L:+18432804,18433415 MAP=36E3-36E3 LEN=611 DEF=(CG10174 gene symbol:CG10174 FBgn0032680 (GO:0006606 protein-nucleus import))
3395.6	P	2777.1	P	3273.5	P	3417.5	P	2739.7	P	2691.9	P	2294	P	2308.5	P	3377.3	P	2715.2	P	3135.3	P	3677.5	P	3634.7	P	3963.9	P	3968.7	P	3534.1	P	3147.6	P	3185.4	P	3760.7	P	3212.9	P	3466.5	P	2669.1	P	4679.7	P	4085.2	P	CG10175-RA FEA=BDGP GEN=CG10175 DB_XREF=CG10175 FBgn0039084 SEG=chr3R:-19339079,19347361 MAP=95A1-95A1 LEN=2368 DEF=(CG10175 gene symbol:CG10175 FBgn0039084 (GO:0004091 carboxylesterase))
2063.1	P	1690.3	P	2322.1	P	1834.4	P	1153.1	P	1127.9	P	1790.2	P	1209.3	P	1640.5	P	1590.3	P	2052.8	P	1887.2	P	1232.1	P	1279.6	P	1674.3	P	1586.6	P	1171.1	P	1200.6	P	1419.8	P	1137.6	P	1554.6	P	1189.7	P	951.2	P	1329.9	P	CG10176-RA FEA=BDGP GEN=CG10176 DB_XREF=CG10176 FBgn0032682 SEG=chr2L:+18463569,18465793 MAP=36E5-36E6 LEN=1713 DEF=(CG10176 gene symbol:CG10176 FBgn0032682 )
27	A	87.7	A	33.3	A	85.8	A	22.6	A	35.2	A	34.2	A	41.6	A	38.1	A	88.5	A	14.3	A	29.5	A	2748.2	P	2602.4	P	1835.7	P	2210.9	P	1780.3	P	1526.3	P	1272.6	P	2627	P	1442.3	P	1941.8	P	2789.1	P	1550.8	P	CG10177-RA FEA=BDGP GEN=CG10177 DB_XREF=CG10177 FBgn0039083 SEG=chr3R:-19336522,19337962 MAP=95A1-95A1 LEN=1440 DEF=(CG10177 gene symbol:CG10177 FBgn0039083 (GO:0004674 protein serinethreonine kinase) (GO:0006468 protein amino acid phosphorylation))
6758.6	P	5623.8	P	5690.6	P	5852.7	P	6098.1	P	5986.7	P	5785.3	P	6435.9	P	5770.8	P	5421.7	P	5094.2	P	5134.5	P	4035.3	P	5250.4	P	4701	P	4458.1	P	5758.2	P	4446.3	P	5103.3	P	4690.2	P	3434	P	2969.4	P	4529.3	P	4416	P	CG10178-RA FEA=BDGP GEN=CG10178 DB_XREF=CG10178 FBgn0032684 SEG=chr2L:+18489705,18491420 MAP=36F1-36F1 LEN=1593 DEF=(CG10178 gene symbol:CG10178 FBgn0032684 )
1975.4	P	2332.7	P	1610.7	P	2136.1	P	2505.8	P	2569.8	P	2505.5	P	2402.2	P	1985.3	P	1839.6	P	2110.3	P	2072.5	P	1140.6	A	967.8	A	999.4	M	1119	A	1031.3	A	1101.1	A	887.1	A	1137.4	M	1046.9	A	854.4	A	899.9	A	987.2	A	CG1017-RA FEA=BDGP GEN=CG1017 DB_XREF=CG1017 FBgn0035294 SEG=chr3L:+1921690,1923501 MAP=62B11-62B11 LEN=1688 DEF=(CG1017 gene symbol:CG1017 FBgn0035294 (GO:0001527 microfibril))
4992.7	P	4983.6	P	4028	P	4708.1	P	5725.8	P	4184.9	P	4609.4	P	4925.2	P	5543.9	P	5003.6	P	5311.9	P	5121.4	P	760.2	P	703.9	P	607.2	P	348.2	P	756.6	P	586.3	P	746.7	P	827.3	P	694.3	P	505.9	P	737.7	P	657.2	P	CG10181-RA FEA=BDGP GEN=Mdr65 DB_XREF=CG10181 FBgn0004513 SEG=chr3L:-6200028,6205265 MAP=65A10-65A10 LEN=4125 DEF=(CG10181 gene symbol:Mdr65 FBgn0004513 (GO:0008559 xenobiotic-transporting ATPase) (GO:0005887 integral to plasma membrane) (GO:0015239 multidrug transporter))
30.1	A	132.8	A	161.3	A	110.8	A	86	A	29.7	A	49.5	A	108.8	A	70.6	A	154.8	A	22.9	A	154.4	A	198.1	P	277.6	P	237.5	P	392	P	324.1	P	370.4	P	504.9	P	508.8	P	233.3	A	320.7	P	267.9	A	282.8	P	CG10182-RA FEA=BDGP GEN=CG10182 DB_XREF=CG10182 FBgn0039091 SEG=chr3R:-19403585,19406194 MAP=95A2-95A3 LEN=2121 DEF=(CG10182 gene symbol:CG10182 FBgn0039091 )
215.8	A	17.4	A	16.4	A	133.2	A	130.4	A	95.7	A	16.2	A	185.6	A	126.1	A	20.6	A	15.7	A	19.5	A	17.6	A	327.2	A	49	A	47.5	A	224.4	A	22.9	A	251.7	A	72.5	A	232.3	A	76.9	A	23.9	A	294.4	A	CG10183-RA FEA=BDGP GEN=CG10183 DB_XREF=CG10183 FBgn0039093 SEG=chr3R:-19412076,19415413 MAP=95A3-95A3 LEN=2034 DEF=(CG10183 gene symbol:CG10183 FBgn0039093 )
9836.9	P	9157.1	P	8739.8	P	6033.9	P	6415.1	P	5011.9	P	4903.8	P	4161.6	P	8448	P	5361.2	P	5079.6	P	5469.1	P	7011.4	P	7699.7	P	7414.7	P	5881.9	P	6306.8	P	4029.7	P	5170.6	P	3887.1	P	7422.7	P	5293.5	P	4204.3	P	4686.9	P	CG10184-RA FEA=BDGP GEN=CG10184 DB_XREF=CG10184 FBgn0039094 SEG=chr3R:-19418880,19421866 MAP=95A4-95A4 LEN=1327 DEF=(CG10184 gene symbol:CG10184 FBgn0039094 (GO:0004793 threonine aldolase))
30.2	A	14.7	A	34.8	A	9.5	A	31.8	A	15	A	13.4	A	141.3	A	20.5	A	141	A	21.9	A	21.8	A	28.2	A	122	A	102.8	A	29.4	A	25.8	A	45.8	A	70.8	A	195.3	A	11.5	A	29.9	A	100.4	A	17.8	A	CG10185-RA FEA=BDGP GEN=CG10185 DB_XREF=CG10185 FBgn0038397 SEG=chr3R:-11886426,11893252 MAP=89B4-89B4 LEN=5199 DEF=(CG10185 gene symbol:CG10185 FBgn0038397 )
27135.5	P	30104.1	P	21113	P	27040.2	P	37457.7	P	29148.2	P	31813.1	P	27439.9	P	34387.2	P	33600.3	P	36351.4	P	33094.3	P	1220.8	P	1245.3	P	1056.4	P	1716.2	P	1502.4	P	845.2	P	960.6	P	1335.9	P	959.9	P	1389.6	P	1856.6	P	1303	P	CG10186-RA FEA=BDGP GEN=CG10186 DB_XREF=CG10186 FBgn0032797 SEG=chr2L:-19487031,19495270 MAP=37E5-37E5 LEN=5667 DEF=(CG10186 gene symbol:CG10186 FBgn0032797 (GO:0004888 transmembrane receptor))
10947.3	P	10668.1	P	9830.1	P	11304.6	P	12072.4	P	11408.5	P	12181.8	P	12577.5	P	11290.1	P	11511.2	P	11699.8	P	12377.6	P	1398.1	P	1254.7	P	1400.1	P	1435	P	1391.6	P	1434.8	P	1481.3	P	1685.9	P	1442.4	P	1190.1	P	1225.9	P	1587.2	P	CG10188-RB FEA=BDGP GEN=CG10188 DB_XREF=CG10188 FBgn0032796 SEG=chr2L:-19480419,19486843 MAP=37E4-37E5 LEN=5210 DEF=(CG10188 gene symbol:CG10188 FBgn0032796 (GO:0005089 Rho guanyl-nucleotide exchange factor))
1239.1	P	1267.2	P	1523.1	P	1312.3	P	1247.8	P	1133.6	P	1398.9	P	1099.9	P	1156.6	P	1153	P	1125.7	P	1170.5	P	802.2	P	1311.5	P	1133.9	P	1113.3	P	1084.3	P	1271.4	P	1116.2	P	1102	P	1100.4	P	1304.5	P	989.8	P	1166.2	P	CG10189-RA FEA=BDGP GEN=CG10189 DB_XREF=CG10189 FBgn0032793 SEG=chr2L:-19469725,19471010 MAP=37E4-37E4 LEN=1285 DEF=(CG10189 gene symbol:CG10189 FBgn0032793 )
363.1	P	405.7	P	262.2	P	461.1	P	432.4	P	388.2	P	324.2	P	404.7	P	458.9	P	237.8	P	355.2	P	400.2	P	2015.4	P	1902.1	P	1701.7	P	2052.3	P	1793.6	P	2035.8	P	2091	P	2425.9	P	1506.8	P	2556.2	P	2444.7	P	2478.2	P	CG10191-RA FEA=BDGP GEN=CG10191 DB_XREF=CG10191 FBgn0036354 SEG=chr3L:-13345860,13347556 MAP=70A8-70A8 LEN=1629 DEF=(CG10191 gene symbol:CG10191 FBgn0036354 )
7201.6	P	7258.3	P	8408.9	P	7534.5	P	8476.7	P	8949.1	P	9283.8	P	9111.5	P	6356.7	P	7248.2	P	8792.3	P	7272.7	P	6256.7	P	5412.7	P	5195.6	P	6281.8	P	5800.9	P	7030.4	P	4863.8	P	7473.1	P	4462	P	7000.7	P	5806.9	P	5355.3	P	CG10192-RA FEA=BDGP GEN=CG10192 DB_XREF=CG10192 FBgn0039122 SEG=chr3R:-19626206,19633390 MAP=95B9-95C1 LEN=6685 DEF=(CG10192 gene symbol:CG10192 FLAGGED_PROBLEMATIC FBgn0039122 (GO:0016281 eukaryotic translation initiation factor 4F complex) (GO:0006413 translational initiation) (GO:0003743 translation initiation factor))
1889.2	P	1623.2	P	1610.4	P	1777	P	1505.3	P	1564.1	P	1524.7	P	1526.9	P	1603.3	P	1478.9	P	1518.6	P	1673.7	P	2174.4	P	1736.1	P	1908.9	P	1854.4	P	1710.4	P	1210.6	P	1330.6	P	1582.6	P	1753.2	P	1672.6	P	1700.4	P	1531.2	P	CG10194-RA FEA=BDGP GEN=CG10194 DB_XREF=CG10194 FBgn0032790 SEG=chr2L:-19466764,19468166 MAP=37E4-37E4 LEN=1194 DEF=(CG10194 gene symbol:CG10194 FBgn0032790 )
1557.1	P	1393.4	P	1308.7	P	1385.7	P	1281.1	P	1187.1	P	1154.7	P	1162.8	P	1380.8	P	1135.2	P	1080.8	P	995.7	P	2120.2	P	1797.3	P	2139.4	P	2176.9	P	1926.9	P	1468.5	P	2135	P	1707.1	P	1761.9	P	1435.9	P	1598.8	P	1817	P	CG10195-RA FEA=BDGP GEN=CG10195 DB_XREF=CG10195 FBgn0032787 SEG=chr2L:-19460950,19462785 MAP=37E3-37E3 LEN=1483 DEF=(CG10195 gene symbol:CG10195 FBgn0032787 )
796.4	P	964.4	P	906.5	P	1090.5	P	1422.7	P	1287.5	P	1540.7	P	1569.3	P	1340.9	P	1405.4	P	1338.3	P	1514.6	P	198.7	P	160.2	P	249.1	P	169.6	A	291.4	P	506.9	P	208.5	P	323.2	P	291.2	A	232.5	P	369.4	P	236.4	P	CG10197-RA FEA=BDGP GEN=kn DB_XREF=CG10197 FBgn0001319 SEG=chr2R:-9836372,9862680 MAP=51C2-51C3 LEN=3927 DEF=(CG10197 gene symbol:kn FBgn0001319 (GO:0003704 specific RNA polymerase II transcription factor) (GO:0007389 pattern specification) (GO:0005634 nucleus))
1366.3	P	1576.9	P	1770.9	P	1532.5	P	1708.9	P	1470.4	P	1684.6	P	2008.1	P	1547.3	P	1670.2	P	1478.5	P	1470.8	P	834.8	P	945.5	P	934.6	P	1008.2	P	940.1	P	800.2	P	933.9	P	928.2	P	804.4	P	604.5	P	1154.7	P	955.5	P	CG10198-RA FEA=BDGP GEN=CG10198 DB_XREF=CG10198 FBgn0039120 SEG=chr3R:-19590606,19598023 MAP=95B4-95B5 LEN=6708 DEF=(CG10198 gene symbol:CG10198 synonyms:(CG10201) FBgn0039120 (GO:0005643 nuclear pore))
11171.4	P	9802.1	P	12405.5	P	10475	P	9170.6	P	7762.9	P	7295.4	P	10288.3	P	10432.6	P	11849.3	P	10191.3	P	9146.2	P	16496.1	P	15609.7	P	17166.2	P	19207.2	P	25319.6	P	31596.6	P	23284.9	P	25789.6	P	22998	P	23095.4	P	19810.6	P	21916.7	P	CG1019-RA FEA=BDGP GEN=Mlp84B DB_XREF=CG1019 FBgn0014863 SEG=chr3R:-2939791,2943472 MAP=84C2-84C3 LEN=1869 DEF=(CG1019 gene symbol:Mlp84B FBgn0014863 (GO:0005737 cytoplasm) (GO:0007519 myogenesis) (GO:0005634 nucleus) (GO:0030154 cell differentiation))
7874.5	P	7112.8	P	7719.6	P	7460.9	P	6286.8	P	5913.5	P	5645.4	P	4319.4	P	6221.4	P	6093.6	P	6040.7	P	6474.9	P	1217.4	P	1180.7	P	1390.6	P	918.7	P	944.9	P	829.2	P	1251.7	P	1149.8	P	1134.7	P	1254.3	P	1053.3	P	1041.6	P	CG10200-RB FEA=BDGP GEN=CG10200 DB_XREF=CG10200 FBgn0033968 SEG=chr2R:+9872149,9873659 MAP=51C3-51C4 LEN=731 DEF=(CG10200 gene symbol:CG10200 FBgn0033968 )
153.3	P	126.5	A	226.1	A	70.9	A	37.8	A	69.8	A	143.7	P	84.1	A	191.7	P	120.5	A	24.8	A	82.4	A	3004.3	P	2781.3	P	2587	P	2965	P	2685.8	P	2767.2	P	2677.3	P	4151.1	P	2452.2	P	3279.7	P	3455.7	P	3130	P	CG10202-RA FEA=BDGP GEN=CG10202 DB_XREF=CG10202 FBgn0033969 SEG=chr2R:-9881585,9883713 MAP=51C4-51C4 LEN=2056 DEF=(CG10202 gene symbol:CG10202 FBgn0033969 (GO:0004615 phosphomannomutase))
4633.4	P	4833.5	P	3856.1	P	4993.2	P	5031.3	P	5346.6	P	5645.4	P	5734.1	P	4937.3	P	5391	P	5201.6	P	5584	P	1280	P	1251.9	P	1247.7	P	1235.3	P	1693.4	P	1145.6	P	1194.5	P	1459.4	P	938.7	P	1034.5	P	995	P	929	P	CG10203-RA FEA=BDGP GEN=xl6 DB_XREF=CG10203 FBgn0028554 SEG=chr2L:-6906530,6912505 MAP=27C4-27C4 LEN=1852 DEF=(CG10203 gene symbol:xl6 FBgn0028554 (GO:0006376 mRNA splice site selection) (GO:0008248 pre-mRNA splicing factor) (GO:0005681 spliceosome complex) (GO:0003723 RNA binding) (GO:0005634 nucleus) (GO:0006371 mRNA splicing))
3615.1	P	3224.5	P	3476.7	P	3139.5	P	2935.1	P	2801.2	P	3171	P	2614.3	P	2547.8	P	2583.7	P	2761.5	P	2472	P	906	P	720.8	M	975.3	P	945.9	P	823.8	M	1097.4	M	890.7	P	695.6	M	818.3	A	753	A	718.4	A	1221.9	P	CG10205-RA FEA=BDGP GEN=CG10205 DB_XREF=CG10205 FBgn0033970 SEG=chr2R:+9896558,9897681 MAP=51C4-51C4 LEN=907 DEF=(CG10205 gene symbol:CG10205 FBgn0033970 )
7815.3	P	6585.7	P	7517.2	P	7417.2	P	6323.5	P	5830.3	P	5889.7	P	5040.5	P	6213.8	P	5635.2	P	6463	P	5635	P	2528.8	P	2214.4	P	2321.8	P	2068.4	P	1751.6	P	1913.6	P	1934.4	P	1468.8	P	1979.8	P	2078.4	P	1121	P	1973.5	P	CG10205-RB FEA=BDGP GEN=CG10205 DB_XREF=CG10205 FBgn0033970 SEG=chr2R:+9896558,9897681 MAP=51C4-51C4 LEN=851 DEF=(CG10205 gene symbol:CG10205 FBgn0033970 )
2075.9	P	1450.8	P	1405.3	P	1332.5	P	1705.8	P	1409	P	1154.4	P	1589	P	1570.4	P	1740.8	P	1451.5	P	1734.1	P	1701.7	P	1842	P	1498.3	P	1697.3	P	2067.8	P	2816	P	1842.5	P	2574.9	P	1854.6	P	2917.2	P	1813.6	P	2204.5	P	CG10206-RA FEA=BDGP GEN=nop5 DB_XREF=CG10206 FBgn0026196 SEG=chr2L:-6908979,6910972 MAP=27C4-27C4 LEN=1815 DEF=(CG10206 gene symbol:nop5 FBgn0026196 (GO:0006364 rRNA processing) (GO:0005875 microtubule associated complex))
119	A	11	A	25.4	A	93.4	A	106.5	A	5.4	A	26.8	A	69.6	A	7.1	A	19.3	A	7.2	A	8.4	A	492.9	P	466.2	P	624	P	626.3	P	519.2	P	650.3	P	316.1	P	994.1	P	563.9	P	393.8	P	637.6	P	462.5	P	CG10207-RA FEA=BDGP SEG=chr2R:-9906436,9909600
1894.3	P	2385.4	P	2219.1	P	1914.7	P	1963.2	P	1709.8	P	1923.3	P	1743.9	P	1705	P	1706.3	P	1935.6	P	1660.3	P	2549.4	P	2625.5	P	2448.4	P	2204.5	P	2557.2	P	1736.7	P	2366.5	P	2651	P	2759.8	P	1684.3	P	2337.9	P	2427.9	P	CG10208-RA FEA=BDGP GEN=CG10208 DB_XREF=CG10208 FBgn0039118 SEG=chr3R:-19589371,19590502 MAP=95B1-95B2 LEN=1065 DEF=(CG10208 gene symbol:CG10208 FBgn0039118 )
3224.7	P	2906.5	P	3196.9	P	3256.1	P	3891.8	P	3226.4	P	3224.5	P	3115.1	P	3409.9	P	3316.1	P	3189.8	P	3386.4	P	1661.2	P	2030.8	P	1999.5	P	1863.5	P	2282.6	P	2387.9	P	1928.1	P	1849.7	P	1943.7	P	2481.9	P	2117.9	P	2078.7	P	CG10209-RA FEA=BDGP GEN=CG10209 DB_XREF=CG10209 FBgn0033971 SEG=chr2R:-9909782,9912085 MAP=51C5-51C5 LEN=2024 DEF=(CG10209 gene symbol:CG10209 FBgn0033971 )
490.9	P	665	P	626.3	P	711.5	P	569.6	P	560.5	P	514.3	P	881.1	P	557	P	657.8	P	757.3	P	759.6	P	390.2	P	374.7	P	214	P	470.4	P	306.9	A	412.9	P	332.3	P	270.7	P	398.3	P	262.4	A	682.8	P	666.3	P	CG10210-RA FEA=BDGP GEN=tst DB_XREF=CG10210 FBgn0039117 SEG=chr3R:-19584777,19589186 MAP=95B1-95B1 LEN=4280 DEF=(CG10210 gene symbol:tst FBgn0039117 (GO:0004386 helicase))
1529.4	P	1227.5	P	1155.5	P	1329.5	P	931.5	P	893.8	P	899.7	P	855.7	P	1165.6	P	1314.6	P	1092.8	P	1341.3	P	474.1	P	467.3	M	469.4	P	436.5	P	149.6	A	333.9	M	292.5	A	168.2	A	212.6	A	258.4	A	293.7	A	328.2	A	CG10211-RA FEA=BDGP GEN=CG10211 DB_XREF=CG10211 FBgn0032685 SEG=chr2L:+18495575,18509865 MAP=36F1-36F2 LEN=4996 DEF=(CG10211 gene symbol:CG10211 FBgn0032685 (GO:0004601 peroxidase))
964.5	P	864.3	P	605.4	P	774.7	P	1016.9	P	753.9	P	726.8	P	766.6	P	826.8	P	820.6	P	1037.2	P	866.8	P	406	M	431.7	A	306.6	A	637.4	P	459.5	A	367.4	P	312.5	A	512	P	559.1	M	523.7	A	354.5	P	462.6	A	CG10212-RA FEA=BDGP GEN=SMC2 DB_XREF=CG10212 FBgn0027783 SEG=chr2R:-9912314,9916376 MAP=51C5-51C5 LEN=3719 DEF=(CG10212 gene symbol:SMC2 FBgn0027783 (GO:0003677 DNA binding) (GO:0007062 sister chromatid cohesion) (GO:0008278 cohesin complex))
3414.3	P	2604.5	P	2797.2	P	3005.3	P	2882.5	P	2781.3	P	3180.2	P	2714.1	P	3171.2	P	3029.5	P	2928.2	P	2868	P	2552.6	P	2724.8	P	2901	P	2704.7	P	3007.6	P	3042.9	P	2594.5	P	2243.6	P	2613.4	P	2881.7	P	2396.7	P	2521.7	P	CG10214-RA FEA=BDGP GEN=CG10214 DB_XREF=CG10214 FBgn0039115 SEG=chr3R:-19582897,19583831 MAP=95B1-95B1 LEN=934 DEF=(CG10214 gene symbol:CG10214 FBgn0039115 (GO:0000175 3-5 exoribonuclease))
449.5	A	333.8	A	542.8	A	179.4	A	736.5	A	369.1	A	540.2	M	491.4	M	118.2	A	760.8	P	681.6	M	522.8	A	301.1	A	523.3	A	391.1	P	601.9	A	415.4	A	650.1	A	548.6	A	407.8	P	371.1	A	349.5	A	1036	P	315.2	A	CG10215-RA FEA=BDGP GEN=Ercc1 DB_XREF=CG10215 FBgn0028434 SEG=chr2R:+9916690,9917674 MAP=51C5-51C5 LEN=926 DEF=(CG10215 gene symbol:Ercc1 FBgn0028434 (GO:0000014 single-stranded DNA specific endodeoxyribonuclease) (GO:0006289 nucleotide-excision repair))
5177.9	P	4930.5	P	5521.7	P	4582.5	P	5350.3	P	4848.6	P	5273.9	P	4946.3	P	5474.8	P	4410.9	P	5059.1	P	4433.9	P	2495.3	P	2854.7	P	3049.6	P	3050.4	P	3161.3	P	2884.5	P	3270.5	P	2965.9	P	3237.5	P	2262.3	P	2856.1	P	2902.2	P	CG10217-RB FEA=BDGP GEN=CG10217 DB_XREF=CG10217 FBgn0039113 SEG=chr3R:-19577115,19579634 MAP=95B1-95B1 LEN=2159 DEF=(CG10217 gene symbol:CG10217 FBgn0039113 )
23716	P	22888	P	22573.7	P	23781.3	P	22103	P	22079.4	P	21418.5	P	21252.5	P	21180	P	24665.8	P	22145.2	P	21821.1	P	37720.1	P	38475.6	P	36999	P	38996.4	P	39343.4	P	48793.6	P	43936.8	P	36207	P	42132.7	P	46083.9	P	35680.9	P	42461.1	P	CG10219-RA FEA=BDGP GEN=CG10219 DB_XREF=CG10219 FBgn0039112 SEG=chr3R:-19575863,19576975 MAP=95B1-95B1 LEN=888 DEF=(CG10219 gene symbol:CG10219 FBgn0039112 (GO:0000104 succinate dehydrogenase))
9955.4	P	11807.1	P	9779.9	P	8804.5	P	10663	P	9808.8	P	9578.4	P	10392.3	P	10469.3	P	10580.8	P	10126.9	P	9880.4	P	5047.1	P	4409.3	P	4325.2	P	5011.3	P	4317.4	P	4225.6	P	4615.5	P	4447.5	P	5436.6	P	5496.3	P	5304.5	P	4552.6	P	CG1021-RA FEA=BDGP GEN=CG1021 DB_XREF=CG1021 FBgn0037443 SEG=chr3R:-2214880,2231613 MAP=83E5-83E6 LEN=3443 DEF=(CG1021 gene symbol:CG1021 FBgn0037443 )
2147.2	P	2138.3	P	2197.2	P	2317.7	P	2381.4	P	2529.9	P	2483.2	P	2234.2	P	2230.1	P	1966.2	P	2175.9	P	2366	P	2307.1	P	2199.8	P	2392.5	P	2284.4	P	2287.4	P	2367.4	P	1998	P	2010.1	P	2405.7	P	1813.8	P	2053.5	P	2205.4	P	CG10220-RA FEA=BDGP GEN=CG10220 DB_XREF=CG10220 FBgn0033974 SEG=chr2R:-9921238,9924471 MAP=51C5-51C5 LEN=2431 DEF=(CG10220 gene symbol:CG10220 FBgn0033974 )
4337.3	P	4405.1	P	3683.8	P	4056	P	3939.6	P	3914.1	P	3693.1	P	3801.5	P	4332.5	P	3858.5	P	3970.5	P	4213	P	3649.9	P	3595.5	P	3452.1	P	4112.4	P	3399.6	P	3316.9	P	3233.5	P	4210.2	P	3561.5	P	3844.1	P	4148.6	P	3552.3	P	CG10221-RA FEA=BDGP SEG=chr3R:-19570999,19574517
480.1	A	725.5	P	828.5	P	761.2	P	509.8	P	674.9	P	816.4	P	774.3	P	670.5	P	638.2	P	798.8	P	631.1	P	779.9	A	733.9	P	700.6	P	660.1	P	563.7	P	677.1	A	895.1	M	634.7	A	754.8	A	757.9	A	628.1	P	482.1	A	CG10222-RA FEA=BDGP GEN=CG10222 DB_XREF=CG10222 FBgn0036356 SEG=chr3L:-13369096,13370021 MAP=70A8-70A8 LEN=925 DEF=(CG10222 gene symbol:CG10222 FBgn0036356 )
3374	P	3363.1	P	2816.7	P	3020.2	P	3625.9	P	3614.6	P	3281.3	P	3360.5	P	3621.8	P	3128.9	P	4001.5	P	3829.1	P	1995.1	P	1986.9	P	1758	P	1756	P	2212.7	P	2123.7	P	1786.4	P	1675.9	P	2014.8	P	2528.2	P	1820.5	P	2045.2	P	CG10223-RA FEA=BDGP GEN=Top2 DB_XREF=CG10223 FBgn0003732 SEG=chr2L:-19425444,19431590 MAP=37E1-37E1 LEN=5007 DEF=(CG10223 gene symbol:Top2 FBgn0003732 (GO:0008623 chromatin accessibility complex) (GO:0003723 RNA binding) (GO:0007126 meiosis) (GO:0005634 nucleus) (GO:0003677 DNA binding) (GO:0005710 metaphase chromosome) (GO:0005625 soluble fraction) (GO:0007067 mitosis) (GO:0005626 insoluble frac…
3499.1	P	3439	P	3476.2	P	4248	P	3962.2	P	3726.4	P	2836	P	3860.4	P	4362.9	P	3991.6	P	3682.3	P	4004.6	P	4265	P	3867.1	P	3864.4	P	4482.7	P	3827.5	P	4229.5	P	3139.4	P	3601.9	P	4721	P	4501.2	P	3422.5	P	3768.1	P	CG10225-RA FEA=BDGP GEN=CG10225 DB_XREF=CG10225 FBgn0039110 SEG=chr3R:-19567308,19569209 MAP=95B1-95B1 LEN=1773 DEF=(CG10225 gene symbol:CG10225 FBgn0039110 )
5421.6	P	4796.5	P	4139.7	P	3722.8	P	4801.5	P	4469.2	P	4843.1	P	4839.6	P	5118.4	P	4243	P	4875.9	P	4667.3	P	1598.1	P	855	P	1030.1	P	1201.3	P	1357.5	P	1239.5	P	986.8	P	1419.7	P	1393.8	P	1020.8	P	1012.9	P	1290.3	P	CG10226-RA FEA=BDGP GEN=CG10226 DB_XREF=CG10226 FBgn0035695 SEG=chr3L:-6193845,6199118 MAP=65A10-65A10 LEN=4147 DEF=(CG10226 gene symbol:CG10226 FBgn0035695 (GO:0015239 multidrug transporter))
2966.2	P	3392.5	P	2383.2	P	2918.5	P	3518.4	P	3777.6	P	2842	P	3821.1	P	3113.4	P	2923.3	P	3617.1	P	3233.6	P	1690.7	P	1664.2	P	1565.6	P	1493.3	P	1484.2	P	1255.8	P	1489.4	P	1661.3	P	1142.9	P	1685	P	1519.6	P	1503.8	P	CG10228-RA FEA=BDGP GEN=CG10228 DB_XREF=CG10228 FBgn0033975 SEG=chr2R:-9925107,9934794 MAP=51C5-51C7 LEN=6068 DEF=(CG10228 gene symbol:CG10228 FBgn0033975 (GO:0006379 mRNA cleavage) (GO:0005849 mRNA cleavage factor complex))
3877	P	4571	P	4072.4	P	4281.5	P	4521.5	P	4599	P	4847.8	P	4683.9	P	4907.3	P	4771	P	4670.4	P	5344	P	2208.4	P	2613.8	P	1992.6	P	1951.3	P	2352.8	P	1934.9	P	2354.1	P	2494.1	P	2123.1	P	2063.7	P	2107.7	P	2476.6	P	CG10229-RA FEA=BDGP SEG=chr3R:-1053006,1057937
7706.6	P	7278.2	P	7573.4	P	7239.2	P	6649.4	P	6852.4	P	6320.9	P	6528.1	P	7141	P	6834.6	P	6584.4	P	6858.1	P	9278.6	P	9686	P	9480.6	P	9817.6	P	9889.3	P	8442.1	P	8682.2	P	9090	P	9322.4	P	9189.5	P	9323.4	P	8778.4	P	CG10230-RB FEA=BDGP GEN=Rpn9 DB_XREF=CG10230 FBgn0028691 SEG=chr3R:-19547881,19549841 MAP=95B1-95B1 LEN=1450 DEF=(CG10230 gene symbol:Rpn9 FBgn0028691 (GO:0008541 19S proteasome regulatory particle, lid subcomplex) (GO:0005838 19S proteasome regulatory particle) (GO:0006508 proteolysis and peptidolysis) (GO:0004299 proteasome endopeptidase))
7624.5	P	7532.4	P	7453.9	P	7688.6	P	8331.6	P	6036.6	P	5283.2	P	7707.6	P	7868.6	P	7637.8	P	8658.1	P	7583.9	P	2531.1	P	3116.5	P	3580.8	P	3441	P	3738.6	P	4908.1	P	4672.3	P	5390.1	P	3538.7	P	4168.2	P	3407.1	P	3750.7	P	CG10231-RA FEA=BDGP GEN=CG10231 DB_XREF=CG10231 FBgn0032686 SEG=chr2L:-18510810,18541255 MAP=36F2-36F4 LEN=5115 DEF=(CG10231 gene symbol:CG10231 FBgn0032686 (GO:0004116 cGMP-specific phosphodiesterase))
11.2	A	16.4	A	21.2	A	45.4	A	28.6	A	75.6	A	8.7	A	47.3	A	25.3	A	27.7	A	28	A	12.2	A	31.1	A	130.8	A	16.6	A	51.4	A	34.3	A	52.8	A	137.2	A	15.3	A	17.3	A	81.8	A	45.8	A	40.4	A	CG10232-RA FEA=BDGP GEN=CG10232 DB_XREF=CG10232 FBgn0039108 SEG=chr3R:-19535854,19536827 MAP=95B1-95B1 LEN=909 DEF=(CG10232 gene symbol:CG10232 FBgn0039108 (GO:0004252 serine-type endopeptidase))
83408.9	P	78734.7	P	73229	P	76537.1	P	77535.6	P	77195.9	P	71331.3	P	74967.9	P	85119	P	78785	P	74846.4	P	80892.1	P	108.4	A	116.6	A	213.3	A	24.6	A	23.3	A	221.9	A	186.9	A	1073.5	P	257.8	A	151.1	A	173.1	A	26.7	A	CG10233-RA FEA=BDGP GEN=CG10233 DB_XREF=CG10233 FBgn0037302 SEG=chr3R:-1061808,1063035 MAP=82F7-82F7 LEN=963 DEF=(CG10233 gene symbol:CG10233 FBgn0037302 )
51857.9	P	49689.5	P	48514.7	P	50541.3	P	54631.8	P	54400.1	P	52944.2	P	51657.9	P	57789.6	P	53020.2	P	50474.3	P	51114	P	442.9	A	491	M	544.2	P	713.1	A	598.6	A	517	A	610.1	M	803.8	P	811.4	P	538.2	A	767.4	A	738	P	CG10233-RB FEA=BDGP GEN=CG10233 DB_XREF=CG10233 FBgn0037302 SEG=chr3R:-1062468,1063035 MAP=82F7-82F7 LEN=509 DEF=(CG10233 gene symbol:CG10233 FBgn0037302 )
1998.9	P	1698.5	P	1934.5	P	1946.9	P	1762.3	P	1871.9	P	2021.1	P	1914.3	P	1935.9	P	1760.4	P	1976.5	P	1988.6	P	1487.6	P	1782.2	P	1516.7	P	1164.6	P	1748.2	P	1558	P	1232.1	P	1388.2	P	1324.2	P	1618.7	P	1247.1	P	1391.4	P	CG10234-RA FEA=BDGP GEN=Hs2st DB_XREF=CG10234 FBgn0024230 SEG=chr2L:-19420912,19422844 MAP=37E1-37E1 LEN=1666 DEF=(CG10234 gene symbol:Hs2st FBgn0024230 (GO:0004394 heparin-sulfate 2-sulfotransferase))
3385	P	3037.4	P	2730	P	3349.1	P	2388.6	P	3149.4	P	2962.4	P	2764.3	P	2915.8	P	2469.6	P	3328.9	P	2447.1	P	2630.6	P	2126.4	P	2655.7	P	2432.5	P	2642.8	P	2332.4	P	2238.5	P	2090	P	2800.5	P	2637.7	P	2646.3	P	2148.7	P	CG10236-RA FEA=BDGP GEN=LanA DB_XREF=CG10236 FBgn0002526 SEG=chr3L:-6163359,6177513 MAP=65A8-65A9 LEN=11652 DEF=(CG10236 gene symbol:LanA FBgn0002526 (GO:0009887 organogenesis) (GO:0009888 histogenesis) (GO:0005604 basement membrane) (GO:0005605 basal lamina) (GO:0016321 female meiosis chromosome segregation) (GO:0007422 peripheral nervous system development) (GO:0009795 embryonic morphogenesis) …
23839	P	21219.4	P	24143.5	P	25686.8	P	21097.9	P	21052.5	P	21951.9	P	23463.3	P	21210.8	P	20474.4	P	22517.1	P	21197.1	P	7048.2	P	7082.4	P	7766.9	P	7784.6	P	7226.4	P	8040.6	P	7427.9	P	8463.9	P	6567.6	P	8672.3	P	7921.2	P	8114.4	P	CG10237-RA FEA=BDGP GEN=CG10237 DB_XREF=CG10237 FBgn0032783 SEG=chr2L:-19413926,19419361 MAP=37E1-37E1 LEN=1339 DEF=(CG10237 gene symbol:CG10237 FBgn0032783 (GO:0016918 retinal binding) (GO:0008431 tocopherol binding))
808.4	P	862	P	843.6	P	1052.3	P	1005.3	P	825.3	P	848.8	P	751.7	P	877	P	724.5	P	741.1	P	692.1	P	337.8	P	610.6	P	675.2	P	509.6	P	488	P	630.1	M	472.1	P	551.6	P	532.1	P	393.3	M	504.6	P	484.9	P	CG10238-RA FEA=BDGP GEN=CG10238 DB_XREF=CG10238 FBgn0039280 SEG=chr3R:-20942010,20943725 MAP=96C1-96C1 LEN=1407 DEF=(CG10238 gene symbol:CG10238 FBgn0039280 (GO:0019009 molybdopterin converting factor) (GO:0006777 Mo-molybdopterin cofactor biosynthesis))
2595.6	P	2863.6	P	2842.3	P	2705.4	P	2168.2	P	2331.6	P	2301.8	P	1821.5	P	2481	P	1966.6	P	1996.7	P	2127.7	P	2548.2	P	2970.8	P	3076.4	P	2680.6	P	2506.7	P	2229.9	P	2370.7	P	2122.4	P	2207.3	P	1890.5	P	2062.8	P	2634.8	P	CG10240-RA FEA=BDGP GEN=Cyp6a22 DB_XREF=CG10240 FBgn0013773 SEG=chr2R:+9935417,9937197 MAP=51C7-51D1 LEN=1713 DEF=(CG10240 gene symbol:Cyp6a22 FBgn0013773 (GO:0015034 cytochrome P450) (GO:0005792 microsome) (GO:0016020 membrane))
13064.4	P	12434.5	P	11558.5	P	10471.6	P	12616	P	12205.3	P	10640.1	P	8683.9	P	12729.4	P	9921.1	P	11432.9	P	11101.3	P	9230.7	P	8679.9	P	8695.6	P	8520.1	P	8665.2	P	7985.4	P	8788.4	P	7763.4	P	10050.9	P	7982.5	P	8284.6	P	8482.9	P	CG10241-RA FEA=BDGP GEN=Cyp6a17 DB_XREF=CG10241 FBgn0015714 SEG=chr2R:+9937697,9939285 MAP=51D1-51D1 LEN=1528 DEF=(CG10241 gene symbol:Cyp6a17 FBgn0015714 (GO:0015034 cytochrome P450) (GO:0005792 microsome) (GO:0016020 membrane))
1881.6	P	1777.7	P	1723	P	1630.5	P	1507.4	P	1572.8	P	1719.2	P	1296.4	P	1930.2	P	1638.7	P	1539.2	P	1621.9	P	4873.3	P	4775.8	P	4666	P	3708.1	P	4169.5	P	3526.7	P	3959.4	P	3432.7	P	4403.5	P	4578.5	P	3860.7	P	3597	P	CG10242-RA FEA=BDGP GEN=Cyp6a23 DB_XREF=CG10242 FBgn0033978 SEG=chr2R:+9939558,9941380 MAP=51D1-51D1 LEN=1757 DEF=(CG10242 gene symbol:Cyp6a23 FBgn0033978 (GO:0015034 cytochrome P450) (GO:0005792 microsome) (GO:0016020 membrane))
333	P	266.6	P	258.7	P	327.1	P	346.8	P	367.2	P	182.7	P	335.7	P	407.1	P	288	M	242.6	P	250.7	P	254	P	400.2	P	144.2	A	303.2	P	457.4	P	49	A	396.5	M	296	P	264.1	A	394	P	254.8	A	280.5	P	CG10243-RA FEA=BDGP GEN=Cyp6a19 DB_XREF=CG10243 FBgn0033979 SEG=chr2R:+9941513,9943481 MAP=51D1-51D1 LEN=1914 DEF=(CG10243 gene symbol:Cyp6a19 FBgn0033979 (GO:0015034 cytochrome P450) (GO:0005792 microsome) (GO:0016020 membrane))
2902.5	P	2671.8	P	2442	P	2442.5	P	2686.6	P	2622.3	P	2627.3	P	2314.7	P	2983.8	P	2785.7	P	2439.3	P	2793.9	P	1079	P	1019.2	P	1212.4	P	1018.6	P	1097.9	P	865.8	P	1026	P	917.3	P	832.8	P	787.4	P	979.8	P	1046.5	P	CG10244-RA FEA=BDGP GEN=Cad96Ca DB_XREF=CG10244 FBgn0022800 SEG=chr3R:-21013945,21024660 MAP=96C4-96C5 LEN=2941 DEF=(CG10244 gene symbol:Cad96Ca synonyms:(CG10239) FLAGGED_PROBLEMATIC FBgn0022800 (GO:0004672 protein kinase) (GO:0016339 calcium-dependent cell-cell adhesion) (GO:0006468 protein amino acid phosphorylation) (GO:0005887 integral to plasma membrane) (GO:0008014 calcium-dependent cell a…
3635.9	P	3154.5	P	3012.3	P	2815.3	P	2984.6	P	2803.8	P	2793.3	P	2392.9	P	3365.8	P	2856.1	P	2644.6	P	2487.3	P	2388.4	P	2329.7	P	2131	P	1843	P	1931.6	P	1560.5	P	1776.2	P	1433.4	P	2064.8	P	2061.5	P	2506.9	P	2002.7	P	CG10245-RA FEA=BDGP GEN=Cyp6a20 DB_XREF=CG10245 FBgn0033980 SEG=chr2R:+9945845,9947774 MAP=51D1-51D1 LEN=1801 DEF=(CG10245 gene symbol:Cyp6a20 FBgn0033980 (GO:0015034 cytochrome P450) (GO:0005792 microsome) (GO:0016020 membrane))
2308.7	P	1597.9	P	2178	P	1871.8	P	2264.7	P	2191.3	P	2688.9	P	1511.5	P	1829.8	P	2009.9	P	2282.7	P	1997.5	P	2103.6	P	2148.7	P	2746.3	P	1803.8	P	2565.1	P	1734.6	P	2429.8	P	2815.2	P	2133.6	P	1745.3	P	1816.5	P	2536.2	P	CG10246-RA FEA=BDGP GEN=Cyp6a9 DB_XREF=CG10246 FBgn0013771 SEG=chr2R:-9943080,9945098 MAP=51D1-51D1 LEN=1965 DEF=(CG10246 gene symbol:Cyp6a9 FBgn0013771 (GO:0015034 cytochrome P450) (GO:0005792 microsome) (GO:0017143 insecticide metabolism) (GO:0016020 membrane))
2617.9	P	2285.5	P	2584.9	P	1499.4	P	2013.9	P	1678.3	P	1738.4	P	860.3	P	2146.3	P	1565.8	P	1658.9	P	1098	P	7549.8	P	4263.1	P	5722.9	P	3953.7	P	4279.9	P	1750.2	P	2503.3	P	3472.1	P	7103.2	P	3192.4	P	3263.4	P	2420.4	P	CG10247-RA FEA=BDGP GEN=Cyp6a21 DB_XREF=CG10247 FBgn0033981 SEG=chr2R:-9948987,9950677 MAP=51D1-51D1 LEN=1637 DEF=(CG10247 gene symbol:Cyp6a21 FBgn0033981 (GO:0015034 cytochrome P450) (GO:0005792 microsome) (GO:0016020 membrane))
2326.9	P	2954.9	P	2763.5	P	1897.7	P	1540.8	P	1737.4	P	1605.8	P	1105.8	P	1892.9	P	2039	P	1736.9	P	1492.6	P	7648.1	P	3574.7	P	5012.8	P	3615.9	P	4380.1	P	1810	P	1608.5	P	1475.6	P	8275.3	P	4764.9	P	3418.3	P	2132.3	P	CG10248-RA FEA=BDGP GEN=Cyp6a8 DB_XREF=CG10248 FBgn0013772 SEG=chr2R:-9950893,9952735 MAP=51D1-51D1 LEN=1783 DEF=(CG10248 gene symbol:Cyp6a8 FBgn0013772 (GO:0015034 cytochrome P450) (GO:0005792 microsome) (GO:0016020 membrane))
6893.8	P	7233.7	P	6975.5	P	7538.3	P	7733.6	P	8811.5	P	8328.2	P	7864.5	P	7743.5	P	7671	P	7750.8	P	8574	P	4900.7	P	5078.6	P	4333.5	P	4615.8	P	4769.6	P	3984.2	P	4148.8	P	5536.6	P	3600.7	P	4080.6	P	4572.2	P	4052.9	P	CG10249-RC FEA=BDGP SEG=chr2R:-9965200,9975943
496.6	P	496.4	P	485.9	P	701.9	P	587.1	P	677.4	P	588.6	P	585.1	P	526.5	P	440.8	P	630.4	P	609.9	P	419.4	P	530.4	P	430.3	P	280	A	477.3	P	349.1	P	417.1	P	426.2	P	384	P	359.5	M	315.1	A	265	A	CG1024-RA FEA=BDGP SEG=chr3R:-2203968,2206050
164.1	A	141	A	174.5	A	103.5	A	152.9	A	192.2	P	142.3	A	249.5	A	213.8	A	213.1	A	128.8	A	228.3	A	333	P	326.7	M	405	P	329.5	P	549.9	M	607.1	A	476.9	M	424	A	138.7	A	686.7	P	575.9	P	351.9	A	CG10250-RA FEA=BDGP GEN=nau DB_XREF=CG10250 FBgn0002922 SEG=chr3R:-19529190,19534736 MAP=95A10-95B1 LEN=1534 DEF=(CG10250 gene symbol:nau FBgn0002922 (GO:0003677 DNA binding) (GO:0007517 muscle development) (GO:0003700 transcription factor) (GO:0016202 regulation of myogenesis) (GO:0005634 nucleus))
631.4	P	687	P	630.1	P	718.4	P	726.6	P	959	P	950.1	P	820.1	P	836.4	P	765.4	P	943.3	P	978.1	P	92.2	A	77.8	A	11.1	A	180.6	A	189.2	P	103	A	25	A	160.1	A	178.1	P	242.3	A	236.1	M	104.2	A	CG10251-RA FEA=BDGP GEN=CG10251 DB_XREF=CG10251 FBgn0043005 SEG=chr3R:-19513100,19515259 MAP=95A8-95A8 LEN=1677 DEF=(CG10251 gene symbol:CG10251 FBgn0043005 (GO:0005276 hydrogen:vesicular amine antiporter))
355.7	A	295.4	M	2396.4	P	214.2	A	133.1	A	162.3	A	184.3	A	139.1	A	33.3	A	477.1	P	240.3	M	211.8	A	45130.7	P	46439.9	P	41289.9	P	45263.8	P	36582	P	38642.4	P	43546.9	P	55698.8	P	46425.8	P	54499.8	P	53991.3	P	55025.7	P	CG10252-RA FEA=BDGP GEN=CG10252 DB_XREF=CG10252 FBgn0039104 SEG=chr3R:-19511592,19512657 MAP=95A7-95A7 LEN=873 DEF=(CG10252 gene symbol:CG10252 FBgn0039104 )
3271	P	2762.7	P	2359.3	P	2571.6	P	3879.7	P	3361.5	P	3426.2	P	3602.6	P	3538.5	P	3648.5	P	3820.4	P	3548.3	P	1004.9	P	775.7	P	733.3	P	1249.8	P	881	P	797	P	732.1	P	1316.2	P	1136.6	P	1042.6	P	1125.6	P	837	P	CG10253-RA FEA=BDGP GEN=CG10253 DB_XREF=CG10253 FBgn0033983 SEG=chr2R:-9993806,9997026 MAP=51D3-51D3 LEN=2374 DEF=(CG10253 gene symbol:CG10253 FBgn0033983 (GO:0008611 ether lipid biosynthesis) (GO:0008609 alkylglycerone-phosphate synthase) (GO:0005777 peroxisome))
5212.7	P	5937.7	P	5386.7	P	5525.1	P	5744.5	P	6797.2	P	6035.2	P	6240.2	P	5946.5	P	5401.1	P	6105.3	P	6085.9	P	5747.7	P	5514.8	P	4308.7	P	4116.7	P	4527	P	3945.8	P	4241.4	P	5948.7	P	2914	P	5754	P	4399.9	P	3426	P	CG10254-RB FEA=BDGP SEG=chr3R:-19505383,19511362
1758.2	P	1931.9	P	1946	P	1735.1	P	2288.1	P	2098.8	P	2103.8	P	2370	P	1994.9	P	2122.4	P	2522.4	P	2050.6	P	576.3	P	583.3	P	723.2	P	513	P	720.2	P	634.7	P	626.6	P	745.5	P	469.5	P	619.4	P	478.6	P	621.8	P	CG10255-RA FEA=BDGP GEN=Lap1 DB_XREF=CG10255 FBgn0033984 SEG=chr2R:+9999401,10004028 MAP=51D3-51D4 LEN=4168 DEF=(CG10255 gene symbol:Lap1 FBgn0033984 (GO:0017016 RAS interactor))
3162.6	P	3807.1	P	3017.9	P	3124.5	P	3458.4	P	3352.1	P	2972.8	P	2696.2	P	3044.9	P	2664.3	P	2549.9	P	2716.5	P	147.8	A	308.8	A	119.6	A	66	A	279.1	A	281.6	A	320.5	A	206.1	A	191.5	A	307.5	A	231.5	A	126.3	A	CG10257-RA FEA=BDGP GEN=CG10257 DB_XREF=CG10257 FBgn0033985 SEG=chr2R:+10006336,10008192 MAP=51D5-51D5 LEN=1128 DEF=(CG10257 gene symbol:CG10257 FBgn0033985 (GO:0008189 apoptosis inhibitor))
7543	P	7729.2	P	6732.6	P	7874.3	P	9444.3	P	9200.3	P	9188.7	P	8663.5	P	10021.5	P	8680.6	P	11532.8	P	8868	P	2031.1	P	1656.4	P	2163.2	P	2518	P	1917.1	P	2382.5	P	1837.1	P	1873.4	P	1686	P	2502.1	P	1574.6	P	1382.9	P	CG10260-RB FEA=BDGP SEG=chrX:+2381789,2390125
5801.4	P	6270.2	P	5977.8	P	5912	P	6716.6	P	5886.2	P	6718.3	P	5936.6	P	5059.6	P	5375.3	P	6659.4	P	5842.7	P	1396.6	P	1207.5	P	1532.3	P	1202.1	P	1357.1	P	1151.1	P	1363.7	P	1138.9	P	1182.6	P	825.5	P	818	P	1602.3	P	CG10261-RA FEA=BDGP GEN=aPKC DB_XREF=CG10261 FBgn0022131 SEG=chr2R:-10008180,10026672 MAP=51D5-51D6 LEN=3220 DEF=(CG10261 gene symbol:aPKC FBgn0022131 (GO:0045179 apical cortex) (GO:0045196 establishment andor maintenance of neuroblast cell polarity) (GO:0004674 protein serinethreonine kinase) (GO:0045197 establishment andor maintenance of epithelial cell polarity) (GO:0004700 atypical protein ki…
790.9	P	751.2	P	713.1	P	788.9	P	715.8	P	797.1	P	636.3	P	744.7	P	1040.6	P	836.6	P	1179.5	P	1318.2	P	472.9	P	486.2	P	425.4	P	393	A	319.2	A	618.9	P	343.3	M	511.3	P	677.6	P	480.7	P	634.8	P	477	P	CG10262-RA FEA=BDGP GEN=CG10262 DB_XREF=CG10262 FBgn0032813 SEG=chr2L:-19561108,19562010 MAP=37F2-37F2 LEN=768 DEF=(CG10262 gene symbol:CG10262 FBgn0032813 (GO:0003677 DNA binding) (GO:0006260 DNA replication))
1407.1	P	1710	P	1725	P	1334.9	P	1752.8	P	1770.2	P	1274.5	P	1480.8	P	1438.4	P	1463.4	P	1635.1	P	1670.3	P	1071.3	P	859.9	P	894.7	P	1291.8	P	1071.8	P	947.7	P	1196.3	P	926.4	P	794	P	695.5	P	1117.9	P	736.9	P	CG10263-RA FEA=BDGP GEN=CG10263 DB_XREF=CG10263 FBgn0032812 SEG=chr2L:-19558691,19560580 MAP=37F2-37F2 LEN=1759 DEF=(CG10263 gene symbol:CG10263 FBgn0032812 )
21.6	A	25.4	A	12.6	A	141.8	A	34.9	A	13.3	A	18.4	A	16.3	A	17.1	A	15.6	A	19.2	A	11.9	A	16.8	A	8.2	A	94.4	A	123.9	A	42.1	A	45.7	A	38.2	A	7.4	A	19.9	A	15.3	A	17.3	A	27.2	A	CG10264-RA FEA=BDGP GEN=CG10264 DB_XREF=CG10264 FBgn0038394 SEG=chr3R:+11869356,11870457 MAP=89B3-89B3 LEN=813 DEF=(CG10264 gene symbol:CG10264 FBgn0038394 )
1146.2	P	1328.6	P	1318.1	P	1447.2	P	1364.6	P	1436.1	P	1938.4	P	1490.7	P	1473.8	P	753.9	P	1030.5	P	1563.3	P	1146	P	1240.4	P	921	P	720.5	P	1161.9	P	1047.3	P	922.7	P	1104.3	P	1033.7	P	785.4	P	924.7	P	584.2	P	CG10265-RA FEA=BDGP GEN=CG10265 DB_XREF=CG10265 FBgn0033990 SEG=chr2R:-10056051,10057557 MAP=51D7-51D7 LEN=1423 DEF=(CG10265 gene symbol:CG10265 FBgn0033990 )
2992.9	P	3708.9	P	2804.1	P	3600.1	P	3569.4	P	3416.7	P	3339.1	P	3522.1	P	3290.1	P	3635.9	P	3432.8	P	3618.5	P	2282.2	P	2118.9	P	1908.9	P	2273.6	P	2244.2	P	2381.3	P	2083.8	P	2434.7	P	2222.9	P	2063.9	P	2376.6	P	2051.2	P	CG10267-RA FEA=BDGP GEN=CG10267 DB_XREF=CG10267 FBgn0037446 SEG=chr3R:+2282876,2284546 MAP=83E8-83E8 LEN=1450 DEF=(CG10267 gene symbol:CG10267 FBgn0037446 )
923.5	P	1139.5	P	1258.4	P	1014.8	P	964.8	P	1031.4	P	991.4	P	1037.6	P	1134.3	P	1121.4	P	875.2	P	1084.6	P	708.3	P	1058.2	P	798.2	P	913.1	P	915.3	P	875.5	P	841.2	P	900.1	P	887.4	P	868.6	P	903.1	P	1169.7	P	CG10268-RA FEA=BDGP GEN=CG10268 DB_XREF=CG10268 FBgn0032811 SEG=chr2L:-19557175,19558429 MAP=37F2-37F2 LEN=1151 DEF=(CG10268 gene symbol:CG10268 FBgn0032811 (GO:0004631 phosphomevalonate kinase))
2425.7	P	2908.5	P	2121.9	P	2417.9	P	2794.8	P	2495.2	P	2538.6	P	2693.5	P	2710.2	P	2152.4	P	2421.5	P	2745	P	1112.4	P	1070.8	P	995.4	P	943.4	P	824.1	P	1150.8	P	1039.6	P	875.9	P	768.5	P	746.3	P	725.6	P	779.1	P	CG10269-RA FEA=BDGP GEN=D19A DB_XREF=CG10269 FBgn0022935 SEG=chr3L:-6145363,6148630 MAP=65A7-65A7 LEN=3206 DEF=(CG10269 gene symbol:D19A FBgn0022935 )
2274.8	P	1994.6	P	1792.6	P	2140.5	P	2166	P	2160.5	P	2145.9	P	2761	P	2225.7	P	2163.9	P	2269.3	P	2350	P	808.8	P	953.7	P	921.6	P	1051.4	P	966.8	P	1060.2	P	869.6	P	944.1	P	924.2	P	975.3	P	927.4	P	978.1	P	CG10270-RA FEA=BDGP GEN=D19B DB_XREF=CG10270 FBgn0022699 SEG=chr3L:-6141702,6144567 MAP=65A7-65A7 LEN=2805 DEF=(CG10270 gene symbol:D19B FBgn0022699 )
1491.9	P	2288.5	P	1951.9	P	1686	P	1899.1	P	2240.2	P	2484.7	P	3139.8	P	2404.9	P	2082.2	P	2035.7	P	1768.1	P	1494.2	P	1327.5	P	935.6	P	1472.7	P	1727.4	P	1681.8	P	1120	P	1214.9	P	762.2	P	847.7	P	749.7	P	647.5	P	CG10272-RA FEA=BDGP GEN=CG10272 DB_XREF=CG10272 FBgn0037444 SEG=chr3R:+2232597,2271736 MAP=83E6-83E7 LEN=7303 DEF=(CG10272 gene symbol:CG10272 FLAGGED_PROBLEMATIC FBgn0037444 )
105.3	A	156.7	A	110.1	A	31.4	A	23.6	A	63.9	A	15.5	A	49.8	A	110.3	A	54	A	102	A	11.6	A	207.1	P	188.3	M	236.7	P	72.3	A	336.8	P	299.8	P	278.6	P	387.3	P	166.9	P	168.1	A	299	P	69.5	A	CG10272-RC FEA=BDGP GEN=CG10272 DB_XREF=CG10272 FBgn0037444 SEG=chr3R:+2232597,2269452 MAP=83E6-83E7 LEN=6626 DEF=(CG10272 gene symbol:CG10272 FLAGGED_PROBLEMATIC FBgn0037444 )
527.5	P	642.4	P	477.8	P	620	P	438.7	P	284.2	M	477	P	551.6	P	536.4	P	375.8	P	670	P	389.1	P	355.1	P	364.4	P	378.2	P	327.3	P	436.9	P	55.7	A	481	P	339.9	P	498.6	P	214.9	A	146.6	A	218.7	A	CG10274-RA FEA=BDGP GEN=CG10274 DB_XREF=CG10274 FBgn0035690 SEG=chr3L:-6138207,6141312 MAP=65A7-65A7 LEN=3040 DEF=(CG10274 gene symbol:CG10274 FBgn0035690 )
1494	P	1526.1	P	1509.8	P	1766.2	P	1410.5	P	1663.2	P	1812.8	P	1609.6	P	1088.6	P	1253	P	1283	P	1557.9	P	570.5	P	609.2	P	744.6	P	731.6	P	714.1	P	641.5	P	756.6	P	687.3	P	625.1	P	547.7	P	742.3	P	722.2	P	CG10275-RA FEA=BDGP GEN=CG10275 DB_XREF=CG10275 FBgn0032683 SEG=chr2L:-18465828,18474509 MAP=36E6-36E6 LEN=7396 DEF=(CG10275 gene symbol:CG10275 FBgn0032683 )
3549.9	P	3210.5	P	3206.8	P	3223	P	3873	P	4026.8	P	4752.8	P	3547.5	P	2846.9	P	3996.3	P	3638.3	P	4059.2	P	2328.3	P	2559.9	P	3124.1	P	2733.4	P	2629.9	P	2473.7	P	2174.2	P	2276.9	P	2258.8	P	1768.7	P	1667	P	2093.9	P	CG10277-RA FEA=BDGP GEN=CG10277 DB_XREF=CG10277 FBgn0037442 SEG=chr3R:+2208632,2214026 MAP=83E5-83E5 LEN=3120 DEF=(CG10277 gene symbol:CG10277 FBgn0037442 )
25.8	A	13.6	A	57.2	A	14.8	A	22.2	A	197.8	A	87.7	A	168.2	A	48.5	A	43.9	A	64.4	A	11.9	A	1516.5	P	1794.4	P	2177.5	P	1571	P	1286.6	P	1252.6	P	2263.2	P	2238	P	1482.8	P	2008.9	P	2467.5	P	1532.9	P	CG10278-RA FEA=BDGP GEN=GATAe DB_XREF=CG10278 FBgn0038391 SEG=chr3R:+11838010,11844873 MAP=89B1-89B1 LEN=3089 DEF=(CG10278 gene symbol:GATAe FBgn0038391 (GO:0016251 general RNA polymerase II transcription factor) (GO:0005634 nucleus))
22574.8	P	23260	P	19534.6	P	23266.2	P	24731	P	26061.7	P	26289.6	P	26194.9	P	22668.7	P	22785.3	P	23456.9	P	25501.2	P	13611.8	P	13596	P	14672.8	P	15375.6	P	13773.1	P	15795	P	14258.6	P	14166.3	P	12974.4	P	13011.8	P	13607.9	P	13698.8	P	CG10279-RG FEA=BDGP GEN=Rm62 DB_XREF=CG10279 FBgn0003261 SEG=chr3R:-1826558,1828436 MAP=83D1-83D2 LEN=1355 DEF=(CG10279 gene symbol:Rm62 FBgn0003261 (GO:0004004 ATP dependent RNA helicase) (GO:0003723 RNA binding))
27.4	A	27	A	37.2	A	20	A	17.3	A	81.5	A	11.3	A	45.1	A	29.6	A	21.9	A	53	A	16.7	A	31.5	A	112.2	A	219.5	A	25.8	A	36.3	A	50.6	A	188.1	A	25.7	A	179.4	A	223.3	A	76.6	A	16.1	A	CG10280-RA FEA=BDGP GEN=CG10280 DB_XREF=CG10280 FBgn0037395 SEG=chr3R:-1836291,1837651 MAP=83D2-83D2 LEN=1071 DEF=(CG10280 gene symbol:CG10280 FBgn0037395 (GO:0004222 metalloendopeptidase))
2579.5	P	2343.5	P	2270.1	P	2485.7	P	2576.3	P	2875.8	P	2699.1	P	2715.9	P	2577	P	2241	P	2053.2	P	2631.9	P	2231.4	P	2099.8	P	2040.7	P	2315.2	P	2176.4	P	2155.4	P	1902.8	P	1741.2	P	1883	P	2131.4	P	1863.7	P	2143.7	P	CG10281-RA FEA=BDGP GEN=TfIIFalpha DB_XREF=CG10281 FBgn0010282 SEG=chr3R:+2206180,2208333 MAP=83E5-83E5 LEN=1953 DEF=(CG10281 gene symbol:TfIIFalpha FBgn0010282 (GO:0006366 transcription from Pol II promoter) (GO:0006367 transcription initiation from Pol II promoter) (GO:0005674 transcription factor TFIIF complex) (GO:0016251 general RNA polymerase II transcription factor) (GO:0016986 transcripti…
2404	P	2718.5	P	2586.5	P	2408.2	P	2798.9	P	2768.6	P	2650	P	3116.8	P	2587.2	P	2682.1	P	2936.4	P	2687	P	285.5	A	550.7	P	501.2	P	562.1	M	449.1	P	548.3	A	429.1	M	525.6	P	390.9	P	322.3	A	438.3	P	414.3	A	CG10283-RA FEA=BDGP GEN=CG10283 DB_XREF=CG10283 FBgn0032681 SEG=chr2L:-18451035,18462594 MAP=36E3-36E5 LEN=3001 DEF=(CG10283 gene symbol:CG10283 FBgn0032681 )
183.8	A	77.4	A	143.5	A	148.9	A	27.1	A	94.1	A	24.2	A	13	A	32.5	A	74.2	A	24	A	27.3	A	4279.5	P	4579.2	P	3994	P	3735	P	2945.1	P	3177.8	P	5360.4	P	3791	P	3219.2	P	2153.5	P	3306.7	P	3475.1	P	CG10284-RA FEA=BDGP GEN=CG10284 DB_XREF=CG10284 FBgn0037441 SEG=chr3R:+2200200,2203875 MAP=83E4-83E5 LEN=1644 DEF=(CG10284 gene symbol:CG10284 FBgn0037441 )
1322.2	P	1430.7	P	1267.2	P	1314.3	P	1110	P	1283.1	P	1271.3	P	1263.4	P	1120.5	P	1226.3	P	1159.8	P	1046.9	P	1236	P	1052.4	P	1129.9	P	1080.1	P	1117	P	1036.5	P	1085.3	P	1226.9	P	1014.9	P	1123.7	P	997	P	1428.8	P	CG10286-RA FEA=BDGP GEN=CG10286 DB_XREF=CG10286 FBgn0037439 SEG=chr3R:+2194675,2196837 MAP=83E4-83E4 LEN=2162 DEF=(CG10286 gene symbol:CG10286 FBgn0037439 )
9181.7	P	8651.3	P	9524.7	P	8689.1	P	8974.9	P	9048.1	P	8099.2	P	7517.9	P	9062.6	P	8967.3	P	8371.7	P	8158.8	P	2190.3	P	2272.4	P	2754	P	2636.2	P	2473.7	P	2590.7	P	2588.3	P	2261.1	P	2699.2	P	2273.5	P	2604.1	P	2879.4	P	CG10287-RA FEA=BDGP GEN=Gasp DB_XREF=CG10287 FBgn0026077 SEG=chr3R:-1918718,1926607 MAP=83D4-83D4 LEN=1464 DEF=(CG10287 gene symbol:Gasp FBgn0026077 (GO:0016490 structural constituent of peritrophic membrane (sensu Insecta)) (GO:0008061 chitin binding))
6107.2	P	4411.7	P	4694.4	P	5095.5	P	5296.5	P	5027.4	P	5785.8	P	5018	P	5049.8	P	4857.5	P	4830.6	P	5240.3	P	1925.2	P	2299.2	P	2570.4	P	3141.8	P	2415.2	P	2512.1	P	2264.7	P	2498.5	P	1808.1	P	2164.4	P	1776.4	P	2098.6	P	CG10289-RA FEA=BDGP GEN=CG10289 DB_XREF=CG10289 FBgn0035688 SEG=chr3L:-6129079,6133395 MAP=65A7-65A7 LEN=3433 DEF=(CG10289 gene symbol:CG10289 FBgn0035688 )
134.3	P	85.3	A	81.2	A	121	P	113.3	P	56.5	A	88.3	A	62.4	A	93	A	72.1	A	130.1	A	8.3	A	442.9	P	559.7	P	552.1	P	448.3	P	893.5	P	825.7	P	607.7	P	816.8	P	376.4	P	516.7	P	490.5	P	696.5	P	CG1028-RA FEA=BDGP GEN=Antp DB_XREF=CG1028 FBgn0000095 SEG=chr3R:-2721975,2826278 MAP=84A6-84B2 LEN=5468 DEF=(CG1028 gene symbol:Antp FBgn0000095 (GO:0006357 regulation of transcription from Pol II promoter) (GO:0003704 specific RNA polymerase II transcription factor) (GO:0007379 segment specification) (GO:0005634 nucleus))
217.9	M	53.9	A	77.6	A	250.2	A	118	A	76	A	11.6	A	116	A	276.7	P	88	A	92.5	A	28.7	A	123.5	A	51.3	A	114.8	P	203.9	A	40.3	A	151.7	A	172.8	A	54.3	A	105.8	A	196.7	A	176.8	P	111.4	A	CG1028-RB FEA=BDGP GEN=Antp DB_XREF=CG1028 FBgn0000095 SEG=chr3R:-2732740,2758539 MAP=84A6-84B2 LEN=4087 DEF=(CG1028 gene symbol:Antp FBgn0000095 (GO:0006357 regulation of transcription from Pol II promoter) (GO:0003704 specific RNA polymerase II transcription factor) (GO:0007379 segment specification) (GO:0005634 nucleus))
1957.9	P	1396.9	P	1645.5	P	1837.5	P	1549.5	P	1509.4	P	1972.3	P	1630.6	P	1532.7	P	1599.4	P	1735.3	P	1463.3	P	1869.6	P	1789.9	P	1954.9	P	1578.1	P	2093.7	P	1832.8	P	1485	P	1825.1	P	1697.3	P	1550.2	P	1329.3	P	1570.8	P	CG10293-RA FEA=BDGP GEN=how DB_XREF=CG10293 FBgn0017397 SEG=chr3R:+17858877,17896013 MAP=93F14-94A1 LEN=3969 DEF=(CG10293 gene symbol:how FBgn0017397 (GO:0003723 RNA binding) (GO:0005634 nucleus))
666.8	A	883.5	A	1012	A	832.4	A	587.2	A	717.6	A	672.9	A	1057.9	M	766.3	A	864.3	A	934.5	M	790	A	582.5	A	438.3	A	585.9	P	388.7	A	633.8	A	407.3	A	663.8	M	697	A	594.5	P	353.3	A	657.6	A	432.4	P	CG10293-RB FEA=BDGP GEN=how DB_XREF=CG10293 FBgn0017397 SEG=chr3R:+17858917,17889056 MAP=93F14-94A1 LEN=1718 DEF=(CG10293 gene symbol:how FBgn0017397 (GO:0003723 RNA binding) (GO:0005634 nucleus))
138.5	M	72.4	A	89.1	A	144.3	P	147.8	M	25.3	A	67.4	A	78.9	A	189.1	A	184.9	P	139.4	P	149.4	P	109.4	M	14.9	A	45.8	A	24.9	A	114.4	A	39.8	A	185.1	A	15.3	A	21.1	A	22.1	A	12.8	A	90.7	A	CG10293-RB FEA=BDGP GEN=how DB_XREF=CG10293 FBgn0017397 SEG=chr3R:+17858917,17889056 MAP=93F14-94A1 LEN=1718 DEF=(CG10293 gene symbol:how FBgn0017397 (GO:0003723 RNA binding) (GO:0005634 nucleus))
1841	P	1441.8	P	1794.6	P	2127.9	P	1678.4	P	1937.2	P	2134.3	P	2445.7	P	1729.8	P	1785.7	P	2007.3	P	2062.2	P	1406	P	1868.3	P	2249.5	P	1321.1	P	1986.4	P	2023.2	P	1954.2	P	1694.7	P	1553.4	P	1613.3	P	1363.8	P	1549	P	CG10295-RC FEA=BDGP GEN=Pak DB_XREF=CG10295 FBgn0014001 SEG=chr3R:+2176619,2185974 MAP=83E4-83E4 LEN=3066 DEF=(CG10295 gene symbol:Pak FBgn0014001 (GO:0004674 protein serinethreonine kinase) (GO:0004702 receptor signaling protein serinethreonine kinase) (GO:0005925 focal adhesion) (GO:0006468 protein amino acid phosphorylation) (GO:0007391 dorsal closure) (GO:0007411 axon guidance) (GO:0007155 ce…
18.6	A	147	A	76.5	A	124.8	A	94.6	A	37	A	49.9	A	10.8	A	146.3	A	26	A	8.2	A	58.3	A	190.4	A	10	A	100.1	A	23.2	A	47.2	A	13.7	A	14.6	A	40.6	A	10.8	A	11.2	A	8.6	A	119.8	A	CG10296-RA FEA=BDGP GEN=CG10296 DB_XREF=CG10296 FBgn0037436 SEG=chr3R:+2174964,2176234 MAP=83E4-83E4 LEN=837 DEF=(CG10296 gene symbol:CG10296 FBgn0037436 (GO:0003707 steroid hormone receptor) (GO:0004879 ligand-dependent nuclear receptor) (GO:0005634 nucleus))
424.9	P	295.6	A	431	P	292.5	A	201.5	A	558.3	P	186.7	M	285.3	P	508.5	P	1140.7	P	401.6	P	535.5	P	210.2	A	423.8	P	322.5	P	698.4	P	807.6	P	194.6	A	563.7	P	839	P	538.7	P	322.2	A	827.9	P	263.5	A	CG10297-RA FEA=BDGP GEN=Acp65Aa DB_XREF=CG10297 FBgn0020765 SEG=chr3L:-6111571,6112274 MAP=65A6-65A6 LEN=622 DEF=(CG10297 gene symbol:Acp65Aa FBgn0020765 (GO:0008012 structural constituent of adult cuticle (sensu Insecta)))
350.9	A	155.8	A	342.4	A	395.9	A	218.5	A	431.6	A	93.6	A	66.8	A	140.9	A	62.8	A	29.2	A	273.2	A	2271.8	P	2168.5	P	2152	P	2449.6	P	2265.9	P	2441.2	P	2062.7	P	2753.1	P	2102.6	P	2655.1	P	2481.1	P	2429.3	P	CG10298-RA FEA=BDGP GEN=CG10298 DB_XREF=CG10298 FBgn0037432 SEG=chr3R:+2168723,2169522 MAP=83E4-83E4 LEN=746 DEF=(CG10298 gene symbol:CG10298 FBgn0037432 (GO:0008429 phosphatidylethanolamine binding))
11	A	113.2	A	20.9	A	18	A	24.2	A	30.9	A	14.9	A	32.2	A	11.6	A	13.1	A	13.2	A	12.3	A	325.7	P	437.4	P	377.5	P	263.6	P	229.1	P	177.5	A	260.6	P	413.5	P	275.7	P	287.2	A	265.9	P	379.5	P	CG10300-RA FEA=BDGP GEN=CG10300 DB_XREF=CG10300 FBgn0039107 SEG=chr3R:+19527907,19529693 MAP=95A10-95A10 LEN=1483 DEF=(CG10300 gene symbol:CG10300 FBgn0039107 (GO:0008431 tocopherol binding))
8.8	A	228.8	P	9.1	A	13.6	A	32.6	A	12.8	A	20.8	A	25	A	50.7	A	79.8	A	83.3	A	44.7	A	16.3	A	52.5	A	207.9	A	15.6	A	81.3	A	17	A	30.3	A	141.3	A	78.1	A	14	A	26.1	A	25.8	A	CG10301-RA FEA=BDGP GEN=CG10301 DB_XREF=CG10301 FBgn0039106 SEG=chr3R:+19526395,19527638 MAP=95A10-95A10 LEN=1062 DEF=(CG10301 gene symbol:CG10301 FBgn0039106 )
2312.6	P	2509.9	P	2338.9	P	2869.6	P	3247	P	3185.4	P	2986.6	P	3131.5	P	2837.5	P	2538	P	2459.5	P	2757.3	P	2161	P	1425.5	P	1575	P	1423.1	P	1887.5	P	2000.9	P	1611	P	1784.5	P	1629.6	P	1981.1	P	2084.8	P	1943.9	P	CG10302-RA FEA=BDGP GEN=bsf DB_XREF=CG10302 FBgn0032679 SEG=chr2L:-18427596,18432670 MAP=36E3-36E3 LEN=4460 DEF=(CG10302 gene symbol:bsf FBgn0032679 (GO:0003730 mRNA binding, 3 prime UTR))
12.9	A	274.5	A	62.3	A	145.2	A	59.4	A	24.1	A	104.7	A	200.2	A	73	A	71.5	A	151.2	A	163.4	A	18.3	A	105	A	19	A	13.9	A	201.6	A	145.4	A	102.3	A	158.3	A	33.9	A	22.8	A	17.1	A	16.4	A	CG10303-RA FEA=BDGP GEN=CG10303 DB_XREF=CG10303 FBgn0037412 SEG=chr3R:-2044039,2047503 MAP=83E1-83E1 LEN=1534 DEF=(CG10303 gene symbol:CG10303 FBgn0037412 )
105204	P	106107	P	106780	P	105300	P	92069	P	96349.3	P	91665.8	P	87510.9	P	107046	P	112739	P	97292.3	P	112202	P	98867.3	P	97648.1	P	104898	P	105124	P	101238	P	135391	P	129188	P	104386	P	128407	P	145974	P	122512	P	141717	P	CG10305-RA FEA=BDGP GEN=RpS26 DB_XREF=CG10305 FBgn0004413 SEG=chr2L:-18420580,18421320 MAP=36E2-36E3 LEN=658 DEF=(CG10305 gene symbol:RpS26 FBgn0004413 (GO:0005840 ribosome) (GO:0005843 cytosolic small ribosomal subunit (sensu Eukarya)) (GO:0006412 protein biosynthesis) (GO:0003735 structural constituent of ribosome))
13536.2	P	12916	P	12750.3	P	13744.9	P	13104.6	P	14340.8	P	13245.6	P	13057	P	14373.3	P	13202.6	P	13737.1	P	12450.5	P	10672	P	12009.1	P	11565.2	P	11009	P	10578.3	P	15114.2	P	11332.1	P	10949.7	P	10778.8	P	10298.4	P	10065.9	P	10857.4	P	CG10306-RA FEA=BDGP GEN=CG10306 DB_XREF=CG10306 FBgn0034654 SEG=chr2R:+16728820,16729755 MAP=57F8-57F8 LEN=869 DEF=(CG10306 gene symbol:CG10306 FBgn0034654 (GO:0005852 eukaryotic translation initiation factor 3 complex) (GO:0006413 translational initiation) (GO:0003743 translation initiation factor))
1358.6	P	1396.3	P	1594.1	P	1477.7	P	1119.9	P	1240.8	P	1202.4	P	1007.4	P	1389.6	P	1073.1	P	1285.2	P	786.7	P	5223.7	P	4805.3	P	4707.1	P	5318.6	P	4503.4	P	4455.5	P	4509.8	P	5380.8	P	5763.3	P	5426.7	P	4943.6	P	5684.6	P	CG10307-RA FEA=BDGP GEN=CG10307 DB_XREF=CG10307 FBgn0034655 SEG=chr2R:+16732462,16733804 MAP=57F8-57F8 LEN=1223 DEF=(CG10307 gene symbol:CG10307 FBgn0034655 )
338	P	162.2	P	156	A	325	P	84.4	A	246	A	343.8	P	226.3	P	234.1	A	292.9	P	264.5	P	272.8	P	90	A	128.1	A	12.7	A	40.4	A	191.1	A	44.8	A	58.9	A	155	A	19.9	A	31.5	A	134.5	A	242.5	A	CG10308-RA FEA=BDGP GEN=CycJ DB_XREF=CG10308 FBgn0010317 SEG=chr3L:+3447042,3448734 MAP=63E1-63E1 LEN=1499 DEF=(CG10308 gene symbol:CycJ FBgn0010317 (GO:0016538 cyclin-dependent protein kinase, regulator) (GO:0007067 mitosis))
288.8	A	441.3	P	295.7	A	303.8	A	434	A	457.1	A	492	P	534.9	P	493.5	P	397.6	P	599.8	P	442.8	M	138.1	A	183	A	153.6	A	340.4	A	224	A	361.5	A	63.9	A	243.4	A	198	A	205.6	A	141.9	A	46.9	A	CG10309-RA FEA=BDGP GEN=CG10309 DB_XREF=CG10309 FBgn0038418 SEG=chr3R:+12168133,12171144 MAP=89B19-89B19 LEN=2778 DEF=(CG10309 gene symbol:CG10309 FBgn0038418 )
623.5	P	302	P	558.2	P	516.2	P	478.4	P	451.6	P	538	P	480.8	P	566.5	P	574.6	P	560.9	P	655.7	P	119.5	A	11.2	A	159.5	P	49.1	A	131.9	A	38.4	A	192	P	83.4	A	125.8	P	206.4	A	11.5	A	64.2	A	CG1030-RA FEA=BDGP GEN=Scr DB_XREF=CG1030 FBgn0003339 SEG=chr3R:-2648842,2674342 MAP=84A5-84A5 LEN=4254 DEF=(CG1030 gene symbol:Scr FBgn0003339 (GO:0003704 specific RNA polymerase II transcription factor) (GO:0007381 specification of segmental identity, labial segment) (GO:0007379 segment specification) (GO:0045498 sex comb development) (GO:0005634 nucleus) (GO:0007432 salivary gland determinatio…
17386.1	P	15528.5	P	15723.8	P	17271.2	P	15060.5	P	14756.8	P	15137.5	P	15696	P	17195.6	P	17021	P	17368.5	P	16959.2	P	10155.5	P	10488.8	P	10032.4	P	10062	P	10313.7	P	11362.4	P	10649.8	P	9484.7	P	10776.2	P	12682.4	P	10901.6	P	11530.8	P	CG10311-RA FEA=BDGP GEN=CG10311 DB_XREF=CG10311 FBgn0038420 SEG=chr3R:-12176644,12182751 MAP=89B19-89B19 LEN=963 DEF=(CG10311 gene symbol:CG10311 FBgn0038420 )
2842	P	3091.9	P	2397.1	P	2961.7	P	3022.1	P	2222.1	P	2520.3	P	2196.3	P	2812	P	2822.6	P	2127.9	P	2539.8	P	2672	P	2546.4	P	2215.5	P	2709.6	P	2162.3	P	2383	P	2218.1	P	1686.7	P	1982.6	P	1929.2	P	2016.6	P	1682.1	P	CG10315-RC FEA=BDGP SEG=chr2R:+18430093,18432624
97.8	A	85.9	A	269	P	116	A	8.1	A	15.2	A	49.3	A	179.4	A	136.2	A	130.7	A	103.9	A	42.2	A	6184	P	4420	P	4112.7	P	3669.7	P	3539.9	P	4330.4	P	4103.1	P	6060.4	P	4306.9	P	5293	P	5865.1	P	5486.7	P	CG10317-RA FEA=BDGP GEN=CG10317 DB_XREF=CG10317 FBgn0038423 SEG=chr3R:-12195225,12196273 MAP=89B22-89B22 LEN=811 DEF=(CG10317 gene symbol:CG10317 FBgn0038423 )
1630	P	1371.9	P	1308.7	P	1367.3	P	1460	P	1454.5	P	1503.7	P	1352.8	P	1401.4	P	1374.5	P	1508.3	P	1429.3	P	1216.3	P	1522.5	P	1090	P	1305.2	P	1062.5	P	1243.8	P	987	P	1195.1	P	1007.5	P	1107.3	A	1065.3	A	984.6	A	CG10318-RA FEA=BDGP GEN=NC2alpha DB_XREF=CG10318 FBgn0034650 SEG=chr2R:+16713718,16715144 MAP=57F7-57F7 LEN=1219 DEF=(CG10318 gene symbol:NC2alpha FBgn0034650 (GO:0016565 general transcriptional repressor) (GO:0017054 negative cofactor 2 complex) (GO:0017055 negative regulation of transcriptional pre-initiation complex formation))
5351.3	P	4279.7	P	4585.4	P	4627.8	P	4336.4	P	3771.3	P	3873.6	P	3776.6	P	4469.3	P	3345.7	P	4431.2	P	3891.9	P	1198.1	P	1002.8	P	1202.1	P	1023.5	P	681.7	P	686.1	P	1150.4	P	941.7	P	1004	P	567.7	P	809.6	P	893.5	P	CG1031-RA FEA=BDGP SEG=chr3R:-3371467,3374863
1108.7	P	1032.2	P	1008.9	P	992.8	P	1255.9	P	984.5	P	993.3	P	1338.2	P	1209.8	P	1118.8	P	852.1	P	1052.8	P	656.7	P	512.1	P	342.7	P	535.2	P	457.8	P	865	P	559.4	P	623.3	P	826.8	P	977.4	P	962.8	P	722.2	P	CG10320-RA FEA=BDGP GEN=CG10320 DB_XREF=CG10320 FBgn0034645 SEG=chr2R:+16701891,16702627 MAP=57F6-57F6 LEN=677 DEF=(CG10320 gene symbol:CG10320 FBgn0034645 (GO:0006404 RNA-nucleus import))
2224.2	P	2572.7	P	2552.8	P	2334.7	P	2505	P	2631.2	P	2300.3	P	2826.1	P	2185	P	2702.6	P	2425.2	P	2513.9	P	1372.2	P	1310.2	P	1228.3	P	1676	P	1435.8	P	1966.8	P	1704.2	P	1458.3	P	1014.6	P	1284.3	P	1538.2	P	1242.2	P	CG10321-RA FEA=BDGP GEN=CG10321 DB_XREF=CG10321 FBgn0034643 SEG=chr2R:+16678218,16681952 MAP=57F5-57F5 LEN=3335 DEF=(CG10321 gene symbol:CG10321 FBgn0034643 )
1199.6	P	1574.6	P	1516.9	P	1568.6	P	1494.7	P	1383.6	P	1249.4	P	1227.9	P	1260.9	P	1100.7	P	1488.3	P	1443.6	P	839.3	P	886	P	949.2	P	1118.1	P	925.8	P	928.8	P	933.6	P	841.1	P	1093.9	P	1113	P	1281.8	P	1194.2	P	CG10324-RA FEA=BDGP GEN=CG10324 DB_XREF=CG10324 FBgn0038454 SEG=chr3R:-12470615,12472729 MAP=89D6-89D6 LEN=1992 DEF=(CG10324 gene symbol:CG10324 FBgn0038454 )
112.2	A	10.2	A	143.3	A	15.2	A	14.5	A	12.7	A	17	A	27.7	A	75.4	A	14.8	A	13.5	A	11.2	A	1145.5	P	1161.9	P	1421	P	1351.7	P	1650.4	P	1992.1	P	1586.9	P	1283.6	P	1654.9	P	1506.1	P	1207.8	P	1426.3	P	CG10325-RA FEA=BDGP SEG=chr3R:-12633361,12655788
30.2	A	47.7	A	29.5	A	21.1	A	24.4	A	20.8	A	33.6	A	25.5	A	27.5	A	32.7	A	37.8	A	10.9	A	52.6	A	24.9	A	174.2	A	91.3	A	64.2	A	36.4	A	51.6	A	37.5	A	65.4	A	55.8	A	67.4	A	126.4	A	CG10325-RB FEA=BDGP SEG=chr3R:-12635376,12654756
13298.9	P	14102.8	P	12976.2	P	13255.4	P	15432.5	P	13603.1	P	13564	P	16574.9	P	16018.2	P	16377.7	P	16946.5	P	15897.9	P	5839.5	P	6163.3	P	6354.9	P	6139.8	P	7725.6	P	7613	P	6635.3	P	9102.5	P	6743.2	P	6279.6	P	6782.1	P	7476.3	P	CG10326-RA FEA=BDGP GEN=CG10326 DB_XREF=CG10326 FBgn0038453 SEG=chr3R:+12469344,12470905 MAP=89D6-89D6 LEN=1288 DEF=(CG10326 gene symbol:CG10326 FBgn0038453 (GO:0005887 integral to plasma membrane))
556.4	P	496.3	P	668.3	P	677.8	P	1071.5	P	925.3	P	1299.1	P	1270.1	P	821.8	P	815.7	P	1278.2	P	1224.1	P	229	P	195.8	P	187.2	P	233.7	P	384.1	P	363.3	P	275.9	P	255.9	P	228.8	P	117.2	A	208.2	A	96.5	A	CG10327-RC FEA=BDGP GEN=TBPH DB_XREF=CG10327 FBgn0025790 SEG=chr2R:-18902633,18906149 MAP=60A4-60A5 LEN=3211 DEF=(CG10327 gene symbol:TBPH FBgn0025790 (GO:0003723 RNA binding))
3199.6	P	3245.9	P	2762.4	P	3143.3	P	3469.5	P	3289.9	P	3735.8	P	3679.6	P	3376.9	P	2863.6	P	3588.1	P	3495.3	P	1288.9	P	948.6	P	1332	P	1236.3	P	1156.4	P	1205.2	P	941	P	982.3	P	947.2	P	737.7	P	1265.1	P	1141.1	P	CG10327-RD FEA=BDGP GEN=TBPH DB_XREF=CG10327 FBgn0025790 SEG=chr2R:-18902896,18906149 MAP=60A4-60A5 LEN=2145 DEF=(CG10327 gene symbol:TBPH FBgn0025790 (GO:0003723 RNA binding))
2551	P	2915.5	P	2606.7	P	2634.4	P	2832.7	P	3070.5	P	4236.8	P	3356.6	P	2598.9	P	3050.2	P	2984.3	P	3423.8	P	1486.7	P	1697.6	P	1334.7	P	1418.6	P	1550	P	1511.3	P	1367.5	P	1690.5	P	1445	P	1160.1	P	1658.6	P	1333.1	P	CG10328-RA FEA=BDGP SEG=chr3R:+12465946,12468559
801.9	M	571.9	P	1023.2	P	721.9	P	699.2	P	434.1	P	506.4	P	530.8	P	746	P	839.5	P	845.2	M	520.2	A	3398.6	P	3976.9	P	3111.3	P	2871.8	P	3355.4	P	3096.4	P	3607.9	P	4194.1	P	4315.9	P	4536.4	P	4238.3	P	4323.3	P	CG10332-RA FEA=BDGP GEN=CG10332 DB_XREF=CG10332 FBgn0034881 SEG=chr2R:-18644481,18645341 MAP=59F4-59F4 LEN=739 DEF=(CG10332 gene symbol:CG10332 FBgn0034881 )
3393.2	P	3404.1	P	3193.4	P	3086.5	P	3462.4	P	3187.9	P	3236.6	P	3216.3	P	3100.5	P	2721.1	P	2574	P	3154.3	P	1665.7	P	1457.8	P	1930.1	P	1971.4	P	1958.5	P	1547.8	P	1523.3	P	1625.4	P	1451.7	P	1635	P	1369.6	P	2237.8	P	CG10333-RA FEA=BDGP GEN=CG10333 DB_XREF=CG10333 FBgn0032690 SEG=chr2L:+18584915,18587641 MAP=36F7-36F7 LEN=2663 DEF=(CG10333 gene symbol:CG10333 FBgn0032690 (GO:0008248 pre-mRNA splicing factor) (GO:0005681 spliceosome complex) (GO:0005682 snRNP U5) (GO:0004004 ATP dependent RNA helicase) (GO:0030532 small nuclear ribonucleoprotein complex) (GO:0006371 mRNA splicing))
10766.3	P	10617.1	P	10138.6	P	11266.8	P	12638.5	P	12546.1	P	12682.2	P	12078.6	P	11077.9	P	12222.1	P	12762.6	P	12651.5	P	3423.9	P	3624	P	3794.8	P	3613.5	P	3461.6	P	3670.3	P	3530.9	P	3645.5	P	3559	P	3944.8	P	3447.8	P	3542.8	P	CG10334-RF FEA=BDGP GEN=spi DB_XREF=CG10334 FBgn0005672 SEG=chr2L:-19545981,19555407 MAP=37F2-37F2 LEN=1471 DEF=(CG10334 gene symbol:spi FBgn0005672 (GO:0008317 gurken receptor ligand) (GO:0005576 extracellular) (GO:0005794 Golgi apparatus) (GO:0005886 plasma membrane) (GO:0007432 salivary gland determination) (GO:0005783 endoplasmic reticulum) (GO:0016021 integral to membrane) (GO:0045470 R8-med…
1557.9	P	1681.1	P	1600.2	P	1619	P	1326	P	1345	P	1634.5	P	978.2	P	1219.6	P	1360.5	P	1228.8	P	1281	P	2892.9	P	3439.2	P	2849.1	P	2993.2	P	2887.7	P	2136.8	P	2742.9	P	2921.7	P	3488.2	P	3056	P	3098.7	P	2568.6	P	CG10335-RA FEA=BDGP GEN=CG10335 DB_XREF=CG10335 FBgn0036271 SEG=chr3L:-12227508,12228877 MAP=69A4-69A4 LEN=1369 DEF=(CG10335 gene symbol:CG10335 FBgn0036271 (GO:0004655 porphobilinogen synthase))
176.9	A	234.6	A	50.8	A	227.4	A	293	P	269.7	P	259.7	P	216.8	A	313.6	P	419.8	P	252	P	308.8	M	214.7	A	241.7	P	350.1	P	261.2	A	405.6	P	522.5	A	368.5	P	172	P	254.5	P	229.5	A	185.4	A	228.3	A	CG10336-RB FEA=BDGP GEN=CG10336 DB_XREF=CG10336 FBgn0032698 SEG=chr2L:+18667663,18668989 MAP=37A1-37A1 LEN=1260 DEF=(CG10336 gene symbol:CG10336 FBgn0032698 )
408.6	P	279.6	P	294.5	P	579.3	P	302.4	P	412.9	P	394.1	P	276.6	P	353.9	P	305.8	P	322	P	450.7	P	518.4	P	693.5	P	637.9	P	738.6	P	933.1	P	636.6	P	663.2	P	848.9	P	776.9	P	838.2	P	785.3	P	735	P	CG10337-RA FEA=BDGP GEN=CG10337 DB_XREF=CG10337 FBgn0032805 SEG=chr2L:-19523356,19524997 MAP=37F1-37F1 LEN=1354 DEF=(CG10337 gene symbol:CG10337 FBgn0032805 )
2149.9	P	2389	P	2487.5	P	2295.9	P	2068.9	P	1995.6	P	2441.2	P	2652	P	1948.1	P	2354.7	P	2340.2	P	2386.5	P	1661.3	P	1562	P	1595.2	P	1430	P	1384.2	P	1230.5	P	1467.8	P	1626.4	P	1253	P	893.4	P	1227.4	P	1424.8	P	CG10338-RA FEA=BDGP GEN=CG10338 DB_XREF=CG10338 FBgn0032700 SEG=chr2L:+18673815,18676654 MAP=37A1-37A1 LEN=2349 DEF=(CG10338 gene symbol:CG10338 FBgn0032700 )
417.9	A	352.3	A	304.2	A	356.5	A	37.3	A	70.2	A	44	A	33.1	A	67	A	90.1	A	223.4	A	368.9	A	141.3	A	32.5	A	19.2	A	31.8	A	26.6	A	28.1	A	39.3	A	32.3	A	124.2	A	11.3	A	38.1	A	13.9	A	CG10339-RA FEA=BDGP GEN=CG10339 DB_XREF=CG10339 FBgn0034972 SEG=chr2R:-19121901,19124044 MAP=60B8-60B9 LEN=1812 DEF=(CG10339 gene symbol:CG10339 FBgn0034972 (GO:0004091 carboxylesterase))
9793.2	P	10388.3	P	9910.5	P	9231.7	P	9980.9	P	10556	P	9587.3	P	9874.3	P	10166.1	P	10959.8	P	10668.5	P	9985.3	P	13263.6	P	13405.6	P	12411.5	P	13172.2	P	12886.2	P	12966.1	P	12716.2	P	12069.1	P	13051.8	P	13899.5	P	11277.1	P	13507.1	P	CG10340-RA FEA=BDGP GEN=CG10340 DB_XREF=CG10340 FBgn0022344 SEG=chr3R:-12439151,12440127 MAP=89D5-89D5 LEN=920 DEF=(CG10340 gene symbol:CG10340 FBgn0022344 )
1449	P	1446	P	1237.1	P	1500.7	P	1408.1	P	1202.8	P	1504.3	P	1526	P	1460.4	P	1645.1	P	1403.3	P	1734.2	P	1151.3	P	1147.5	P	1219.3	P	1230.4	P	932.7	P	1423.6	P	1474.8	P	1209.8	P	844.6	P	1279.3	P	1208.9	P	1095.6	P	CG10341-RA FEA=BDGP GEN=CG10341 DB_XREF=CG10341 FBgn0032701 SEG=chr2L:+18676801,18678728 MAP=37A1-37A1 LEN=1868 DEF=(CG10341 gene symbol:CG10341 FBgn0032701 )
3671.3	P	4285.9	P	3129.1	P	4108.6	P	4768.5	P	5478.2	P	5473.7	P	5275.9	P	3976.4	P	5399.5	P	5730.5	P	5002.4	P	479.5	A	525.6	M	470.3	A	317.3	A	407.6	A	281.9	A	374.8	A	416.5	A	573.6	A	521.7	A	538.6	A	515.6	A	CG10342-RA FEA=BDGP GEN=npf DB_XREF=CG10342 FBgn0027109 SEG=chr3R:+12435498,12436990 MAP=89D5-89D5 LEN=493 DEF=(CG10342 gene symbol:npf FBgn0027109 (GO:0005184 neuropeptide hormone) (GO:0007218 neuropeptide signaling pathway))
2642	P	2371.7	P	2735.6	P	2476.6	P	2439.9	P	2578.3	P	2114.4	P	2551.1	P	2486.2	P	2726.4	P	2255.9	P	2571.6	P	2867.6	P	3369.1	P	3114.5	P	3319.4	P	3058.3	P	3106.6	P	3858.9	P	3076.6	P	3250.4	P	2912.4	P	3243.9	P	3153.3	P	CG10343-RA FEA=BDGP GEN=CG10343 DB_XREF=CG10343 FBgn0032703 SEG=chr2L:+18681549,18682537 MAP=37A1-37A1 LEN=849 DEF=(CG10343 gene symbol:CG10343 FBgn0032703 )
908.9	P	631.6	P	629.9	P	795.9	P	825.1	P	913.7	P	752.1	P	1059.4	P	668.9	P	894.4	P	810.2	P	554.8	P	921	P	1075.4	P	942.9	P	1053.8	P	1387.9	P	1163.8	P	962	P	1042.6	P	979.8	P	1463.4	P	1729.6	P	1106.6	P	CG10344-RA FEA=BDGP GEN=CG10344 DB_XREF=CG10344 FBgn0034729 SEG=chr2R:-17469281,17470515 MAP=58E1-58E1 LEN=1121 DEF=(CG10344 gene symbol:CG10344 FBgn0034729 )
290.5	P	377.8	P	392.6	P	305.9	P	178.6	A	335.3	P	224.7	P	361.9	P	357.1	P	77.9	A	225.3	P	209.5	P	657	P	762	P	380.8	P	538.3	P	579.5	P	599.2	P	328.2	P	670.7	P	464	P	575.8	P	704.7	P	442.9	P	CG10344-RB FEA=BDGP GEN=CG10344 DB_XREF=CG10344 FBgn0034729 SEG=chr2R:-17469296,17470504 MAP=58E1-58E1 LEN=1153 DEF=(CG10344 gene symbol:CG10344 FBgn0034729 )
10502.4	P	9078.9	P	11362.4	P	11923.1	P	10261.2	P	9621.8	P	10876.9	P	11282.1	P	10794.8	P	9601.1	P	11838.6	P	11764.5	P	1062.1	P	1396.6	P	1353.8	P	1529.9	P	1497.3	P	2212.7	P	1830.1	P	1764.8	P	1302	P	1877	P	1836.3	P	2117.4	P	CG10345-RA FEA=BDGP SEG=chr3R:-12422812,12430528
539	P	479.6	P	455.8	P	590.8	P	514.8	P	457.7	P	422.1	P	529.9	P	364.8	P	404.8	P	544.6	P	433.4	P	426	P	246.3	P	378.3	P	162.6	P	219.8	A	437.5	P	285.3	P	447.5	P	297	P	317.6	P	618.3	P	465.4	P	CG10346-RA FEA=BDGP GEN=CG10346 DB_XREF=CG10346 FBgn0032705 SEG=chr2L:+18686931,18689388 MAP=37A1-37A1 LEN=2275 DEF=(CG10346 gene symbol:CG10346 FBgn0032705 )
3278.2	P	2911.6	P	2909.5	P	2871.3	P	3615.3	P	3313.2	P	2993.4	P	3219	P	3507.3	P	3403	P	3522.6	P	2586.5	P	2286.1	P	2558	P	2289.9	P	2331.9	P	2438.9	P	3034.1	P	2557.1	P	2462.9	P	2287.5	P	2486.2	P	2790.6	P	2501.1	P	CG10347-RB FEA=BDGP GEN=CG10347 DB_XREF=CG10347 FBgn0030342 SEG=chrX:-11583349,11585538 MAP=10F1-10F1 LEN=1973 DEF=(CG10347 gene symbol:CG10347 FBgn0030342 )
337.9	P	376.9	P	434.7	A	432.8	P	413.4	M	254.3	P	416.9	P	377	P	514.3	P	298.8	M	386.2	P	449.2	P	114.6	A	198.3	A	246.1	A	182.7	A	222.4	A	365.8	A	155.4	A	273.4	A	26	A	195.9	A	419.3	A	47.5	A	CG10348-RA FEA=BDGP GEN=CG10348 DB_XREF=CG10348 FBgn0032707 SEG=chr2L:-18692912,18694505 MAP=37A1-37A1 LEN=1593 DEF=(CG10348 gene symbol:CG10348 FBgn0032707 )
25.9	A	119.2	A	246.2	A	26	A	225.1	A	53.3	A	168.9	A	154.7	A	58.6	A	40.9	A	47.9	A	48	A	166.1	A	53.5	A	46.4	A	30.7	A	60.4	A	94.2	A	203.1	A	160.2	A	28.4	A	14.2	A	229.4	A	169.8	A	CG10349-RA FEA=BDGP GEN=CG10349 DB_XREF=CG10349 FBgn0015350 SEG=chr3R:+12705464,12710847 MAP=89E3-89E3 LEN=1259 DEF=(CG10349 gene symbol:CG10349 FBgn0015350 )
20.1	A	137.5	A	30.5	A	113.4	A	105.3	A	79.9	A	22.9	A	10.7	A	8	A	84.2	A	60.3	A	154.7	A	30.6	A	23.5	A	127	A	118.3	A	106.3	A	59.6	A	13.5	A	8.5	A	15.6	A	33.3	A	83.1	A	26.4	A	CG10349-RB FEA=BDGP GEN=CG10349 DB_XREF=CG10349 FBgn0015350 SEG=chr3R:+12705464,12710847 MAP=89E3-89E3 LEN=1052 DEF=(CG10349 gene symbol:CG10349 FBgn0015350 )
90.3	A	37.6	A	25.2	A	110.6	A	34.7	A	42.6	A	55.2	A	25	A	21.1	A	19.7	A	103	A	100.8	A	76.8	A	105.7	A	48.5	A	21.3	A	72.4	A	25.8	A	11.7	A	12.1	A	36.5	A	107.1	A	25.5	A	22.3	A	CG1034-RA FEA=BDGP GEN=bcd DB_XREF=CG1034 FBgn0000166 SEG=chr3R:-2581581,2585200 MAP=84A5-84A5 LEN=1473 DEF=(CG1034 gene symbol:bcd synonyms:(CG14578) FBgn0000166 (GO:0006357 regulation of transcription from Pol II promoter) (GO:0016015 morphogen) (GO:0003704 specific RNA polymerase II transcription factor) (GO:0008595 determination of anteriorposterior axis, embryo) (GO:0008358 maternal determin…
1618.1	P	1741.7	P	1918.8	P	1906.8	P	1398.2	P	1618.6	P	1097.1	P	1179	P	1375.8	P	1901.3	P	1395.2	P	2031.5	P	1012.7	P	705.6	P	598.2	P	841.2	P	177.6	A	288.9	A	473.6	A	44.5	A	1136	P	66.8	A	68.3	A	1667.9	P	CG10352-RA FEA=BDGP GEN=CG10352 DB_XREF=CG10352 FBgn0030348 SEG=chrX:-11606240,11607379 MAP=10F2-10F2 LEN=963 DEF=(CG10352 gene symbol:CG10352 FBgn0030348 (GO:0003869 4-nitrophenylphosphatase))
7025.1	P	6793	P	6351.6	P	6877.1	P	7870.8	P	8227	P	7712.4	P	7983	P	6920	P	8320.6	P	8313.7	P	6282.9	P	3408.7	P	3763.9	P	4231.8	P	3616.5	P	4474.2	P	4893.7	P	4059.4	P	4699.7	P	3225.8	P	4098.2	P	3254.7	P	3299.2	P	CG10353-RA FEA=BDGP GEN=CG10353 DB_XREF=CG10353 FBgn0030349 SEG=chrX:-11608393,11617817 MAP=10F2-10F4 LEN=4378 DEF=(CG10353 gene symbol:CG10353 FBgn0030349 )
1623.8	P	1332.1	P	1677.9	P	1571.3	P	1528.4	P	1158.2	P	2103.2	P	1324.4	P	1853.5	P	1864.4	P	1941.9	P	2085.4	P	543.7	P	721.7	P	465.1	P	515.6	P	367.7	P	825.7	P	783.5	P	650.5	P	753.8	P	892.7	P	455.3	P	678.8	P	CG10354-RA FEA=BDGP GEN=CG10354 DB_XREF=CG10354 FBgn0031868 SEG=chr2L:+6900317,6903663 MAP=27C4-27C4 LEN=3346 DEF=(CG10354 gene symbol:CG10354 FBgn0031868 (GO:0004534 5-3 exoribonuclease))
10.1	A	84.1	A	13.6	A	135.8	A	35	A	88	A	39.3	A	133.2	P	118	A	6.1	A	61.9	A	79.3	A	75.1	A	81.4	A	114.3	A	109.1	A	112.8	A	35.4	A	181.8	A	15.6	A	23.2	A	30.9	A	93.3	A	28.4	A	CG10357-RA FEA=BDGP GEN=CG10357 DB_XREF=CG10357 FBgn0035453 SEG=chr3L:+3596022,3598456 MAP=63E5-63E5 LEN=1101 DEF=(CG10357 gene symbol:CG10357 FBgn0035453 (GO:0004806 triacylglycerol lipase))
1085.7	P	893	P	784.6	P	687	P	748	P	757.8	P	708.5	P	663	P	712.9	P	740.6	P	748.5	P	782.8	P	1043.3	P	917.4	P	879	P	834.8	P	801.4	P	807.2	P	636.6	P	731.9	P	1011.6	P	785.4	P	1061.7	P	940.6	P	CG10359-RA FEA=BDGP GEN=CG10359 DB_XREF=CG10359 FBgn0035452 SEG=chr3L:+3592822,3595874 MAP=63E5-63E5 LEN=1683 DEF=(CG10359 gene symbol:CG10359 FBgn0035452 )
20138	P	19599.4	P	20313	P	19823.4	P	19961	P	20264.3	P	19596.3	P	18578.3	P	21883.6	P	18501.9	P	19719.1	P	20593.2	P	25265.1	P	26788	P	26116.6	P	25891.3	P	26684.8	P	21492	P	24237.1	P	26522.5	P	23544.9	P	25112.3	P	24776.5	P	24683.5	P	CG10360-RA FEA=BDGP GEN=ref(2)P DB_XREF=CG10360 FBgn0003231 SEG=chr2L:+19520528,19523631 MAP=37F1-37F1 LEN=2417 DEF=(CG10360 gene symbol:ref(2)P FBgn0003231 (GO:0005634 nucleus) (GO:0019058 viral infectious cycle))
2484.2	P	2373.3	P	2190	P	1871.4	P	1971.3	P	2476.1	P	1601.3	P	1601.5	P	2139	P	1701.4	P	1848.6	P	1944	P	2315.6	P	1989.8	P	2178	P	1560.7	P	1723	P	1225.7	P	988.7	P	708.3	P	1994.5	P	842.2	P	1080.4	P	1126.8	P	CG10361-RA FEA=BDGP GEN=CG10361 DB_XREF=CG10361 FBgn0036208 SEG=chr3L:-11756491,11758404 MAP=68E1-68E1 LEN=1430 DEF=(CG10361 gene symbol:CG10361 FBgn0036208 (GO:0008890 glycine C-acetyltransferase))
3320.9	P	3534.8	P	2879.8	P	3424.3	P	4494.1	P	3931.9	P	3886.3	P	4183	P	3768	P	3245.7	P	3769.9	P	3629.6	P	232.8	P	184.5	P	197.9	P	190.1	A	325.7	P	147.1	A	178.6	A	121.6	A	163.2	A	176.4	A	381.1	P	184.7	A	CG10362-RA FEA=BDGP GEN=CG10362 DB_XREF=CG10362 FBgn0030358 SEG=chrX:-11657067,11661508 MAP=10F7-10F7 LEN=3790 DEF=(CG10362 gene symbol:CG10362 FBgn0030358 (GO:0019992 diacylglycerol binding))
45771.8	P	38307.1	P	37663.4	P	36234.8	P	35738.6	P	37256.2	P	31877.1	P	29772.7	P	45654.2	P	39059.4	P	36924.1	P	40227	P	22377.2	P	21452.1	P	22788.4	P	22838.5	P	23933.8	P	24075.2	P	24060.1	P	21002.7	P	23713	P	23749.4	P	24848	P	22257.8	P	CG10363-RA FEA=BDGP GEN=TepIV DB_XREF=CG10363 FBgn0041180 SEG=chr2L:+19527875,19534538 MAP=37F1-37F1 LEN=4598 DEF=(CG10363 gene symbol:TepIV FBgn0041180 (GO:0003797 antibacterial peptide) (GO:0016975 alpha-2 macroglobulin) (GO:0006961 antibacterial humoral response (sensu Invertebrata)))
10.9	A	95.2	A	37	A	31.1	A	169.5	A	43.2	A	201.8	A	18.6	A	30.9	A	65.9	A	28.1	A	14.2	A	1408	P	1364.3	P	879.8	M	1130.3	P	1366.7	P	1301.1	A	839.7	M	1805.7	P	722.7	P	1318.1	M	1533	P	1237.4	P	CG10364-RA FEA=BDGP GEN=msb1l DB_XREF=CG10364 FBgn0027949 SEG=chr2L:+19555787,19557214 MAP=37F2-37F2 LEN=1362 DEF=(CG10364 gene symbol:msb1l FBgn0027949 )
5133	P	5340	P	5412.4	P	4923.6	P	4617.6	P	4319.6	P	4573	P	4373.4	P	4392.5	P	4493.6	P	4170.5	P	4297.1	P	10325.4	P	10807.2	P	10464.7	P	11884.9	P	9483.2	P	10353.8	P	11001.7	P	10922.6	P	9153.1	P	10600.3	P	10430.3	P	9916.7	P	CG10365-RC FEA=BDGP GEN=CG10365 DB_XREF=CG10365 FBgn0039109 SEG=chr3R:+19539742,19547884 MAP=95B1-95B1 LEN=1686 DEF=(CG10365 gene symbol:CG10365 FBgn0039109 )
2494.1	P	2533.6	P	2340.4	P	2631	P	2570.1	P	2904.2	P	2825.5	P	2646.4	P	2888.1	P	2997.4	P	2505.9	P	3217.4	P	1649.4	P	1453.7	P	1522	P	1243.1	P	1564	P	1945.9	P	1537.1	P	1540.2	P	1610.2	P	1594.8	P	1556.9	P	1777.4	P	CG10366-RA FEA=BDGP GEN=CG10366 DB_XREF=CG10366 FBgn0032814 SEG=chr2L:+19562341,19564523 MAP=37F2-37F2 LEN=2038 DEF=(CG10366 gene symbol:CG10366 FBgn0032814 )
1350.9	P	1444.7	P	1479.7	P	1042	P	1582.5	P	1307.4	P	1361.5	P	1260.3	P	1388.8	P	1240.2	P	1437.9	P	1178.4	P	2399.3	P	2074.2	P	2316.2	P	2401.6	P	1927.4	P	1884.3	P	2190.4	P	2516.8	P	1675.9	P	2236.5	P	2448.8	P	2231.5	P	CG10367-RA FEA=BDGP GEN=Hmgcr DB_XREF=CG10367 FBgn0001205 SEG=chr3R:+19549702,19567525 MAP=95B1-95B1 LEN=3972 DEF=(CG10367 gene symbol:Hmgcr FBgn0001205 (GO:0008354 germ-cell migration) (GO:0004420 hydroxymethylglutaryl-CoA reductase (NADPH)) (GO:0008299 isoprenoid biosynthesis) (GO:0005789 endoplasmic reticulum membrane))
2221.3	P	1956.5	P	1996.4	P	2533.8	P	3533.7	P	2430.6	P	2612.3	P	2423.7	P	2616.6	P	2786.2	P	3132.3	P	2998.5	P	3810.7	P	3311.4	P	4233	P	5006.9	P	4637.5	P	2733.9	P	3370.3	P	6582.8	P	1672.1	P	4184.5	P	3842	P	2826.2	P	CG10369-RA FEA=BDGP GEN=Irk3 DB_XREF=CG10369 FBgn0032706 SEG=chr2L:-18689419,18691618 MAP=37A1-37A1 LEN=1500 DEF=(CG10369 gene symbol:Irk3 FBgn0032706 (GO:0005242 inward rectifier potassium channel))
7287.8	P	7929.5	P	7232.6	P	7199	P	6359.4	P	7449.8	P	6488.8	P	6063.5	P	6280.5	P	6842.2	P	6139.3	P	6414.2	P	9874.6	P	9715.1	P	9481.8	P	8462.2	P	9229.8	P	7532.8	P	8343.7	P	6936.5	P	8650.1	P	7794	P	8625	P	9623.4	P	CG10370-RA FEA=BDGP SEG=chr3R:+19569256,19571005
2505.9	P	2485.8	P	2920.7	P	2996.5	P	2623.6	P	2450	P	2534.1	P	2355.1	P	2626.4	P	2345.5	P	2704.4	P	2316.8	P	3512.9	P	4054.8	P	3860.7	P	3493.6	P	4337.8	P	3499.7	P	3565.9	P	3386.3	P	4685.8	P	3682.3	P	3590.6	P	4833.8	P	CG10371-RB FEA=BDGP GEN=CG10371 DB_XREF=CG10371 FBgn0039111 SEG=chr3R:+19574719,19575989 MAP=95B1-95B1 LEN=903 DEF=(CG10371 gene symbol:CG10371 FBgn0039111 (GO:0006470 protein amino acid dephosphorylation) (GO:0008138 protein tyrosineserinethreonine phosphatase))
7635.2	P	8478.9	P	8078.1	P	8277.4	P	8284.2	P	8662.3	P	8965.9	P	8630.4	P	8412.7	P	7974	P	7650.2	P	8295	P	5731.9	P	6228.5	P	6395.7	P	6193.4	P	6273.1	P	5552	P	5579.4	P	5907.5	P	5337.9	P	4783.9	P	5575.1	P	4736.2	P	CG10372-RA FEA=BDGP GEN=Faf DB_XREF=CG10372 FBgn0025608 SEG=chr2L:-18684343,18686771 MAP=37A1-37A1 LEN=2117 DEF=(CG10372 gene symbol:Faf FBgn0025608 )
9579.4	P	10448.8	P	9393.5	P	10019.3	P	9564.8	P	9758.6	P	10210.4	P	9286.7	P	9576.1	P	8690	P	10361.1	P	9631.9	P	9000.9	P	10142.5	P	10857.2	P	9868.9	P	9596.9	P	7830.9	P	9388	P	9181.5	P	11545.4	P	9894.1	P	11444	P	10664.8	P	CG10373-RA FEA=BDGP GEN=CG10373 DB_XREF=CG10373 FBgn0032704 SEG=chr2L:-18682652,18683782 MAP=37A1-37A1 LEN=1130 DEF=(CG10373 gene symbol:CG10373 FBgn0032704 )
44602.4	P	45247.7	P	41710.3	P	40477.6	P	30052.5	P	32379.1	P	31868.6	P	30299.4	P	41575.9	P	41326.1	P	36418.1	P	41001.8	P	32784.4	P	36110.6	P	35500.7	P	34336.3	P	33513.6	P	40892.8	P	37900	P	27219.1	P	38578.2	P	48830.5	P	41385	P	40422.8	P	CG10374-RA FEA=BDGP GEN=Lsdp1 DB_XREF=CG10374 FBgn0039114 SEG=chr3R:+19580235,19582981 MAP=95B1-95B1 LEN=1771 DEF=(CG10374 gene symbol:Lsdp1 FBgn0039114 (GO:0019915 lipid storage))
1967.7	P	2243.5	P	2164	P	2468.4	P	2497.5	P	2566.3	P	2442.5	P	2612.2	P	2521.5	P	1981.3	P	2607.4	P	1994.7	P	1360.8	P	1895.3	P	1637.9	P	1551.2	P	1233.6	P	1831.2	P	1728.9	P	1473.6	P	1466.9	P	1686	P	1485	P	1543.8	P	CG10375-RA FEA=BDGP GEN=CG10375 DB_XREF=CG10375 FBgn0039116 SEG=chr3R:+19584090,19585361 MAP=95B1-95B1 LEN=1006 DEF=(CG10375 gene symbol:CG10375 FBgn0039116 )
4930.1	P	4390.1	P	4544.5	P	4547.6	P	4252.3	P	4836.7	P	4142.4	P	4225.2	P	4921.2	P	4396.7	P	4775.7	P	4386.1	P	2765.1	P	2435.1	P	2748.8	P	2536.6	P	3026.3	P	2512.6	P	2661.4	P	2231.6	P	3016.8	P	3183.7	P	2740.1	P	2583.2	P	CG10376-RA FEA=BDGP GEN=CG10376 DB_XREF=CG10376 FBgn0032702 SEG=chr2L:-18678687,18681201 MAP=37A1-37A1 LEN=2514 DEF=(CG10376 gene symbol:CG10376 FBgn0032702 (GO:0004722 protein serinethreonine phosphatase) (GO:0006470 protein amino acid dephosphorylation))
11084.3	P	11642	P	14303.3	P	14447.6	P	12785	P	14424.5	P	15014.5	P	16017.5	P	12123	P	12414.6	P	13223.1	P	11697.7	P	8765.1	P	8600.7	P	9557.3	P	9478.1	P	11665.8	P	11173.7	P	9048.1	P	9360.3	P	9283.8	P	8892.2	P	8474.7	P	8395.9	P	CG10377-RA FEA=BDGP GEN=Hrb27C DB_XREF=CG10377 FBgn0004838 SEG=chr2L:+6912940,6918353 MAP=27C4-27C4 LEN=2303 DEF=(CG10377 gene symbol:Hrb27C FBgn0004838 (GO:0006397 mRNA processing) (GO:0003723 RNA binding) (GO:0030529 ribonucleoprotein complex) (GO:0003729 mRNA binding) (GO:0005654 nucleoplasm))
5273.9	P	4585.8	P	4878.3	P	4554.4	P	4798	P	5000.2	P	5782.6	P	5583.5	P	4810.6	P	5200.8	P	4924.3	P	4796.9	P	3374	P	3372	P	3762.4	P	3224.6	P	3336.9	P	2837.9	P	3231.3	P	2995.1	P	2914.8	P	3251.1	P	2694.7	P	2797.8	P	CG10379-RA FEA=BDGP GEN=mbc DB_XREF=CG10379 FBgn0015513 SEG=chr3R:+19598164,19618053 MAP=95B5-95B7 LEN=7370 DEF=(CG10379 gene symbol:mbc FBgn0015513 (GO:0007523 larval visceral muscle development) (GO:0007519 myogenesis) (GO:0007391 dorsal closure) (GO:0000902 cellular morphogenesis) (GO:0001726 ruffles) (GO:0007520 myoblast fusion))
3743.6	P	3940.4	P	3008.3	P	3449.9	P	4770.9	P	4124.7	P	4187.8	P	4704	P	2601.6	P	3232.6	P	3910.4	P	3288.3	P	119.9	A	277.6	P	301.7	P	170.9	P	317.6	P	404.6	P	140	A	267.1	P	147.2	P	76.6	A	215.6	P	228.6	P	CG10382-RA FEA=BDGP GEN=wrapper DB_XREF=CG10382 FBgn0025878 SEG=chr2R:+17423062,17426237 MAP=58D4-58D4 LEN=2113 DEF=(CG10382 gene symbol:wrapper FBgn0025878 )
2557.8	P	2354.8	P	2340	P	1937.5	P	2685.6	P	2498.3	P	2526.6	P	2163.1	P	2582.8	P	5251.9	P	2364.7	P	2756.8	P	3715.5	P	4888.7	P	4244.5	P	5705.4	P	4682.9	P	3238.7	P	5903.1	P	4849.1	P	5045.3	P	3736.7	P	5316.1	P	4919.7	P	CG10383-RA FEA=BDGP GEN=CG10383 DB_XREF=CG10383 FBgn0032699 SEG=chr2L:-18668984,18673505 MAP=37A1-37A1 LEN=2868 DEF=(CG10383 gene symbol:CG10383 FBgn0032699 )
1037.3	P	1297.4	P	815.8	P	1241.6	P	1355.3	P	1222.4	P	1287.1	P	1176.2	P	1394.9	P	1136.9	P	1446	P	1189.5	P	10.6	A	22.7	A	14.6	A	108.8	A	26.1	A	33.8	A	69.4	A	74.8	A	231.3	A	35.4	A	26.9	A	30.4	A	CG10384-RA FEA=BDGP GEN=CG10384 DB_XREF=CG10384 FBgn0034731 SEG=chr2R:+17510020,17515205 MAP=58E2-58E2 LEN=1691 DEF=(CG10384 gene symbol:CG10384 FBgn0034731 )
1541.1	P	1859.5	P	1767.4	P	1782.3	P	1945.4	P	1776.4	P	2102	P	1828.2	P	1984.1	P	1558.7	P	1778.6	P	1668.5	P	780.2	P	682.8	P	704.5	P	547	P	658.6	P	780	P	641.3	P	695.4	P	496.9	P	425.4	P	592.3	P	541.5	P	CG10385-RA FEA=BDGP SEG=chr2L:-18661802,18666879
302.4	M	266.4	A	334.5	A	234.9	A	53.5	A	201.8	A	130.5	A	166.7	A	90.4	A	304	A	245.6	A	169.7	A	116.6	A	180.6	A	106.5	A	33	A	121.3	A	181.4	A	26.8	A	99.4	A	70	A	18.8	A	111.2	A	19.5	A	CG10387-RA FEA=BDGP GEN=tos DB_XREF=CG10387 FBgn0015553 SEG=chr2L:-18657712,18660238 MAP=36F11-36F11 LEN=2471 DEF=(CG10387 gene symbol:tos FBgn0015553 (GO:0008852 exodeoxyribonuclease I) (GO:0004518 nuclease))
14.8	A	119.9	A	17	A	113.9	A	172.2	A	21.9	A	60.4	A	33.6	A	125.8	A	13.1	A	14.2	A	166.1	A	408.3	P	294.2	P	421.1	P	345.7	M	398.8	P	304.2	A	533.3	P	363.1	P	492.4	P	449.4	P	355.9	P	372.1	P	CG10388-RA FEA=BDGP GEN=Ubx DB_XREF=CG10388 FBgn0003944 SEG=chr3R:-12482115,12560366 MAP=89D6-89D9 LEN=4729 DEF=(CG10388 gene symbol:Ubx FBgn0003944 (GO:0003677 DNA binding) (GO:0007384 specification of segmental identity, thorax) (GO:0007385 specification of segmental identity, abdomen) (GO:0001706 endoderm formation) (GO:0003700 transcription factor) (GO:0045449 regulation of transcription) (GO…
688.9	P	723.2	P	668.9	P	732	P	675.4	P	786	P	677.3	P	655.5	P	904.4	P	551.9	P	569.4	P	669.8	P	990.2	P	1182.6	P	807.6	P	855.5	P	1082.2	P	695.6	P	807.1	P	1000.2	P	840.4	P	1212.2	P	1148.6	P	1093.9	P	CG10390-RA FEA=BDGP GEN=Taf6L DB_XREF=CG10390 FBgn0037337 SEG=chr3R:-1374043,1376352 MAP=83B1-83B1 LEN=1860 DEF=(CG10390 gene symbol:Taf6L FLAGGED_PROBLEMATIC FBgn0037337 (GO:0006367 transcription initiation from Pol II promoter) (GO:0005669 transcription factor TFIID complex) (GO:0016251 general RNA polymerase II transcription factor))
43.2	A	19.9	A	203.8	A	18.3	A	27	A	9.5	A	21.8	A	26.4	A	19.2	A	30	A	40	A	40.1	A	638.9	P	454.9	P	477.8	P	372.1	P	283.9	A	51.2	A	364.5	P	467.1	P	612.6	P	729.9	P	496.3	M	305.3	P	CG10391-RA FEA=BDGP GEN=Cyp310a1 DB_XREF=CG10391 FBgn0032693 SEG=chr2L:-18629139,18631067 MAP=36F8-36F8 LEN=1633 DEF=(CG10391 gene symbol:Cyp310a1 FBgn0032693 (GO:0005792 microsome) (GO:0015034 cytochrome P450) (GO:0016020 membrane))
11166.9	P	14281.1	P	12073.9	P	12959.1	P	13102.5	P	12999.5	P	14314	P	15104.3	P	13412.2	P	13488.7	P	14399.5	P	14536.6	P	7503.2	P	6611.1	P	6738.1	P	6446.8	P	7183.2	P	6307.1	P	6727.8	P	6946.2	P	7553.8	P	6291	P	6294.7	P	6638.6	P	CG10392-RB FEA=BDGP GEN=Ogt DB_XREF=CG10392 FBgn0040295 SEG=chr2R:+446120,468351 MAP=41F2-41F2 LEN=3521 DEF=(CG10392 gene symbol:Ogt FBgn0040295 (GO:0016757 transferase, transferring glycosyl groups))
300.2	A	95.7	A	55.7	A	130.8	A	59.1	A	225.1	A	103.5	A	74.1	A	78.9	A	145.6	A	122.4	A	125.6	A	315.3	M	220.1	P	108.5	A	125.5	A	54.7	A	54.5	A	198.3	A	88.7	A	203.3	A	125.7	A	161.9	A	175.7	A	CG10393-RA FEA=BDGP GEN=amos DB_XREF=CG10393 FBgn0003270 SEG=chr2L:-18574129,18575283 MAP=36F6-36F6 LEN=1154 DEF=(CG10393 gene symbol:amos FBgn0003270 )
2617.8	P	2883.2	P	3043.8	P	2895.3	P	3007.9	P	2789.7	P	3342.4	P	3059.8	P	2350	P	2590.8	P	2626.1	P	2801.5	P	1205.1	P	1372	P	1506.1	P	1133.3	P	1442.9	P	1355.9	P	1209.3	P	1141.5	P	1424.4	P	1362.4	P	1075.5	P	1539.1	P	CG10395-RA FEA=BDGP GEN=CG10395 DB_XREF=CG10395 FBgn0033019 SEG=chr2R:+489362,490773 MAP=41F3-41F3 LEN=1353 DEF=(CG10395 gene symbol:CG10395 FBgn0033019 )
300.4	M	31.3	A	530.9	P	81.8	A	33	A	75.8	A	87.1	A	11.8	A	29	A	185.7	A	99.6	A	28.1	A	8855.2	P	8575.2	P	6971.6	P	7163.6	P	6594.6	P	7477.5	P	7676.5	P	10043.8	P	8569.9	P	9100.3	P	9956.6	P	9459.1	P	CG10396-RA FEA=BDGP GEN=CG10396 DB_XREF=CG10396 FBgn0033020 SEG=chr2R:+492863,493596 MAP=41F3-41F3 LEN=674 DEF=(CG10396 gene symbol:CG10396 FBgn0033020 (GO:0005743 mitochondrial inner membrane) (GO:0004129 cytochrome c oxidase) (GO:0005739 mitochondrion))
1147.3	P	1329.6	P	1387.6	P	1003.7	P	767.2	P	1029.1	P	846.8	P	743	P	1404.6	P	1041.5	P	975.1	P	1057.3	P	1248.8	P	1228.8	P	1325.9	P	1011.6	P	992.9	P	769.3	P	822.9	P	678.2	P	1255.9	P	935.2	P	1229.9	P	1154.6	P	CG10399-RA FEA=BDGP GEN=CG10399 DB_XREF=CG10399 FBgn0031877 SEG=chr2L:+6952673,6953704 MAP=27C7-27C7 LEN=972 DEF=(CG10399 gene symbol:CG10399 FBgn0031877 (GO:0004419 hydroxymethylglutaryl-CoA lyase))
270.3	A	40.2	A	137.9	A	159.9	A	205.6	A	207.8	A	89.1	A	210	A	91.5	A	312.7	A	106.5	A	181.1	A	763.7	P	566.6	P	783.8	P	872.8	P	744.2	P	788	P	832.2	P	604.8	P	743.3	P	734	P	811	P	935.3	P	CG10405-RA FEA=BDGP GEN=CG10405 DB_XREF=CG10405 FBgn0038431 SEG=chr3R:+12280306,12281490 MAP=89C7-89C7 LEN=759 DEF=(CG10405 gene symbol:CG10405 FBgn0038431 (GO:0004252 serine-type endopeptidase))
4371.9	P	5020.2	P	4923	P	4478.8	P	4690.9	P	5124.3	P	4822.3	P	4235.1	P	3984.6	P	4580	P	4942.1	P	4673.6	P	4945.7	P	3636.2	P	3907.8	P	4396.3	P	4547.4	P	5375.8	P	3753.9	P	3708	P	5420.6	P	5564.7	P	4131	P	5273.3	P	CG10406-RA FEA=BDGP GEN=mRpS33 DB_XREF=CG10406 FBgn0038426 SEG=chr3R:-12261777,12262333 MAP=89C6-89C6 LEN=494 DEF=(CG10406 gene symbol:mRpS33 FBgn0038426 (GO:0005763 mitochondrial small ribosomal subunit) (GO:0006412 protein biosynthesis) (GO:0003735 structural constituent of ribosome))
1596	P	1721.5	P	4418.9	P	1404.5	P	2495	P	2315.4	P	1693.5	P	1632.8	P	2336.4	P	1824.5	P	1456.1	P	1608.3	P	50575.3	P	48260.1	P	46799.7	P	51827.1	P	47860.7	P	53639.6	P	51567.5	P	54427.1	P	62999.6	P	54971.8	P	60622.7	P	64233.1	P	CG10407-RA FEA=BDGP GEN=CG10407 DB_XREF=CG10407 FBgn0038395 SEG=chr3R:-11870528,11871711 MAP=89B3-89B3 LEN=912 DEF=(CG10407 gene symbol:CG10407 FBgn0038395 )
7418.9	P	7248.6	P	7053.6	P	7682.2	P	7758.6	P	7155.7	P	7695.7	P	7567.8	P	7020.3	P	7013.5	P	7612.8	P	8214.6	P	5537.1	P	5338.1	P	5732.2	P	5623.1	P	5298.3	P	5142.6	P	5476.4	P	6210.9	P	5057.5	P	5522.7	P	4944.9	P	5618.3	P	CG10413-RA FEA=BDGP GEN=CG10413 DB_XREF=CG10413 FBgn0032689 SEG=chr2L:-18577831,18583104 MAP=36F6-36F7 LEN=3788 DEF=(CG10413 gene symbol:CG10413 FBgn0032689 (GO:0008511 sodium:chloridepotassium:chloride symporter))
964.9	P	1070.2	P	900.3	P	893.5	P	964.2	P	861.8	P	949.9	P	956.2	P	1009.1	P	1314.4	P	1111.3	P	1073.5	P	599	P	631.4	P	565.1	P	519	P	435.6	P	647	P	502.9	P	615.4	P	608.2	P	613.6	P	628	P	781.2	P	CG10414-RA FEA=BDGP GEN=CG10414 DB_XREF=CG10414 FBgn0032691 SEG=chr2L:-18587654,18590325 MAP=36F7-36F7 LEN=2424 DEF=(CG10414 gene symbol:CG10414 FBgn0032691 )
3559.8	P	3548.4	P	3146.5	P	3516.5	P	3561.6	P	3282.5	P	3219.4	P	3436.8	P	3200.1	P	2983	P	3246.8	P	3098.3	P	2436.6	P	2421.5	P	2220.6	P	2231.8	P	2319.3	P	2196.8	P	2094.9	P	2089.4	P	1988.9	P	2507.4	P	2246.7	P	1954.8	P	CG10415-RA FEA=BDGP GEN=TfIIEalpha DB_XREF=CG10415 FBgn0015828 SEG=chr3L:+11639584,11641353 MAP=68D2-68D2 LEN=1623 DEF=(CG10415 gene symbol:TfIIEalpha FBgn0015828 (GO:0006367 transcription initiation from Pol II promoter) (GO:0005673 transcription factor TFIIE complex) (GO:0016251 general RNA polymerase II transcription factor))
5281.4	P	5947.6	P	5332.6	P	5898	P	5740.3	P	6261.7	P	6364.9	P	6631.6	P	5034.3	P	5553.6	P	5382.8	P	5176.5	P	2965.1	P	2786.6	P	3064	P	2724.5	P	3256.2	P	2638.2	P	2890.6	P	3252.2	P	2206.8	P	2684	P	2833.5	P	2797.6	P	CG10417-RA FEA=BDGP GEN=CG10417 DB_XREF=CG10417 FBgn0033021 SEG=chr2R:-499195,501973 MAP=41F3-41F3 LEN=2542 DEF=(CG10417 gene symbol:CG10417 FBgn0033021 (GO:0006470 protein amino acid dephosphorylation) (GO:0004722 protein serinethreonine phosphatase))
3357.7	P	3248.2	P	3590.7	P	3731.4	P	3093.3	P	3142.8	P	3254.5	P	3036.4	P	3048.3	P	3249.5	P	3442.8	P	2817.1	P	3249.7	P	3198.5	P	3584.4	P	2808.4	P	2763.4	P	3105.8	P	3138	P	3071.4	P	3665.4	P	3666.9	P	3059.2	P	3221.2	P	CG10418-RA FEA=BDGP GEN=CG10418 DB_XREF=CG10418 FBgn0036277 SEG=chr3L:+12294222,12294785 MAP=69B2-69B2 LEN=439 DEF=(CG10418 gene symbol:CG10418 FBgn0036277 (GO:0005681 spliceosome complex) (GO:0030532 small nuclear ribonucleoprotein complex) (GO:0006371 mRNA splicing))
1008	P	1178.1	P	1135	P	1074.3	P	919.9	P	1234.4	P	1297	P	1288.7	P	943.9	P	1142	P	1175.7	P	951.3	P	872.9	P	1131.6	P	931.9	P	840.6	P	1017.5	P	638.5	P	857.9	P	1077.3	P	963.2	P	781.8	P	891	P	1134.5	P	CG10419-RA FEA=BDGP GEN=CG10419 DB_XREF=CG10419 FBgn0036850 SEG=chr3L:-19047997,19049213 MAP=75F7-75F7 LEN=1165 DEF=(CG10419 gene symbol:CG10419 FBgn0036850 )
4834.8	P	5069	P	5177.9	P	4634.3	P	4071.2	P	4088.3	P	3881.7	P	3675.1	P	4500.3	P	3609.6	P	3905.5	P	3849.5	P	4689.5	P	4429.6	P	4605	P	4106.9	P	3593.3	P	3185.2	P	3784.8	P	3239.6	P	3814.5	P	3178.4	P	3956.5	P	3797.9	P	CG1041-RA FEA=BDGP GEN=CG1041 DB_XREF=CG1041 FBgn0037440 SEG=chr3R:-2196754,2199747 MAP=83E4-83E4 LEN=2373 DEF=(CG1041 gene symbol:CG1041 FBgn0037440 (GO:0004092 carnitine O-acetyltransferase) (GO:0005777 peroxisome))
1512.8	P	1426	P	1474.8	P	1119.7	P	1375.4	P	1130.3	P	1512.1	P	1709	P	1381.8	P	1260.3	P	1413	P	1421.4	P	665.3	P	775.2	P	770.6	P	688.5	P	953.9	P	692.6	P	740.7	P	988.1	P	546.7	P	781.7	P	657.4	P	603.5	P	CG10420-RA FEA=BDGP GEN=CG10420 DB_XREF=CG10420 FBgn0039296 SEG=chr3R:-21050012,21051897 MAP=96C7-96C7 LEN=1822 DEF=(CG10420 gene symbol:CG10420 FBgn0039296 )
110.3	A	161.1	A	106.5	A	293.9	A	124.4	A	125.5	A	55.8	A	102.9	A	229.9	P	206.1	A	117.7	A	202.6	A	192.9	A	29	A	124.7	A	85.3	A	209.7	P	263	A	161.6	A	145.7	A	20.7	A	45.2	A	48.9	A	247.9	P	CG10421-RA FEA=BDGP GEN=Cad96Cb DB_XREF=CG10421 FBgn0039294 SEG=chr3R:-21040761,21043289 MAP=96C7-96C7 LEN=2037 DEF=(CG10421 gene symbol:Cad96Cb FBgn0039294 (GO:0016339 calcium-dependent cell-cell adhesion) (GO:0005887 integral to plasma membrane) (GO:0008014 calcium-dependent cell adhesion molecule))
71.9	A	30.9	A	106	A	22.1	A	10.7	A	40.2	A	11.4	A	10.1	A	80.2	A	16	A	6.4	A	22	A	52.9	A	164.6	A	36.2	A	80.9	A	121.8	A	38.1	A	85.3	A	29.3	A	25.2	A	211.3	A	201.6	A	147.8	A	CG10422-RA FEA=BDGP GEN=bam DB_XREF=CG10422 FBgn0000158 SEG=chr3R:-21059417,21061541 MAP=96C7-96C8 LEN=1999 DEF=(CG10422 gene symbol:bam FBgn0000158 (GO:0007281 germ-cell development) (GO:0007282 cystoblast cell division) (GO:0007283 spermatogenesis) (GO:0007292 oogenesis) (GO:0007276 gametogenesis) (GO:0005737 cytoplasm) (GO:0045170 spectrosome) (GO:0045169 fusome) (GO:0001708 cell fate specific…
86224.5	P	86795.4	P	84621.8	P	89840.8	P	77591.8	P	81168.2	P	72770.6	P	70417.9	P	80883.3	P	86769.2	P	76201.3	P	84292.4	P	81141.4	P	83821.8	P	86548.5	P	88303.7	P	84829.5	P	114367	P	103578	P	84857.1	P	107803	P	121350	P	99192.5	P	106900	P	CG10423-RA FEA=BDGP GEN=CG10423 DB_XREF=CG10423 FBgn0039300 SEG=chr3R:-21062330,21063879 MAP=96C8-96C8 LEN=718 DEF=(CG10423 gene symbol:CG10423 FBgn0039300 (GO:0005840 ribosome) (GO:0003735 structural constituent of ribosome))
2696	P	3954.2	P	3195.8	P	3666.5	P	2691.8	P	3063.4	P	2387.3	P	2712.3	P	3838.5	P	3469.7	P	2827.2	P	2774.7	P	3960.9	P	3583.5	P	3096.1	P	3614.5	P	3700.5	P	3373.9	P	3622.3	P	3167.2	P	3476	P	4182	P	3405.5	P	3349.7	P	CG10424-RA FEA=BDGP GEN=CG10424 DB_XREF=CG10424 FBgn0036848 SEG=chr3L:-19045271,19046591 MAP=75F7-75F7 LEN=1242 DEF=(CG10424 gene symbol:CG10424 FBgn0036848 )
2985.7	P	2416.3	P	2705.1	P	2550.2	P	2366.3	P	2141.7	P	2484.1	P	2293.6	P	2516.5	P	2680.7	P	2552.6	P	2500.4	P	3179.5	P	3358.4	P	3548	P	3586.6	P	3511.4	P	2710.8	P	3892.8	P	3483.5	P	3278.8	P	3767.5	P	4154	P	3450.6	P	CG10425-RA FEA=BDGP GEN=CG10425 DB_XREF=CG10425 FBgn0039304 SEG=chr3R:-21077334,21078873 MAP=96C8-96C8 LEN=1405 DEF=(CG10425 gene symbol:CG10425 FBgn0039304 (GO:0016491 oxidoreductase))
1690.7	P	1254.4	P	1109.5	P	1044.9	P	1440.7	P	1424.4	P	1451.8	P	1596.8	P	1489.4	P	1593.6	P	1843.3	P	1588.4	P	493.5	P	534.2	P	447.7	P	434.6	P	478.3	P	873.5	P	640	P	551.4	P	601	P	759.1	P	635.6	P	667.5	P	CG10426-RA FEA=BDGP GEN=CG10426 DB_XREF=CG10426 FBgn0036273 SEG=chr3L:+12235239,12239023 MAP=69A5-69A5 LEN=3095 DEF=(CG10426 gene symbol:CG10426 FBgn0036273 (GO:0046030 inositol trisphosphate phosphatase) (GO:0016311 dephosphorylation))
3712.1	P	4206.7	P	3563.2	P	4490.1	P	5016.2	P	4962.1	P	4821.9	P	4903.7	P	4227.6	P	4280.7	P	3975.1	P	4259.8	P	1818.7	P	1961.4	P	1767.3	P	1768	P	1866.1	P	1946.4	P	1730.2	P	1895.6	P	1592.2	P	1504.4	P	1493	P	1888	P	CG10428-RA FEA=BDGP GEN=CG10428 DB_XREF=CG10428 FBgn0032724 SEG=chr2L:+18926979,18929061 MAP=37B6-37B7 LEN=1913 DEF=(CG10428 gene symbol:CG10428 FBgn0032724 )
227.9	A	265.7	P	259.7	P	156.2	A	295.7	A	134.7	A	257.7	P	179.1	A	303.9	M	410.7	M	272.6	M	222.4	A	206.9	A	247.5	A	233.5	M	295.1	P	288.6	A	91.4	A	107.1	A	237.8	P	212.1	A	22.5	A	316.4	M	278.9	A	CG10431-RA FEA=BDGP GEN=CG10431 DB_XREF=CG10431 FBgn0032730 SEG=chr2L:+18953054,18955205 MAP=37B8-37B8 LEN=2151 DEF=(CG10431 gene symbol:CG10431 FBgn0032730 )
55861.5	P	56755.7	P	58018	P	58147.7	P	52936.8	P	54154.1	P	53463.7	P	48932.5	P	56906.1	P	53675.2	P	52796.8	P	56867.9	P	45350	P	46640.4	P	53555.3	P	50701.9	P	51652.6	P	56630.2	P	61123.9	P	51323.2	P	51489.9	P	48398.7	P	52304.5	P	59370.8	P	CG10433-RA FEA=BDGP GEN=CG10433 DB_XREF=CG10433 FBgn0034638 SEG=chr2R:-16649218,16650504 MAP=57F3-57F3 LEN=949 DEF=(CG10433 gene symbol:CG10433 FBgn0034638 )
1800.4	P	1614.2	P	1612.5	P	1756.5	P	1724.3	P	1895.8	P	1677.8	P	1631.3	P	1694	P	1414.7	P	1850.5	P	1905	P	646.1	P	811.2	P	1098.2	P	1171.5	P	1231.9	P	873.4	P	907.6	P	973.7	P	954.5	P	861.1	P	869.3	P	963.3	P	CG10435-RA FEA=BDGP GEN=CG10435 DB_XREF=CG10435 FBgn0037539 SEG=chr3R:-3836645,3838935 MAP=84E8-84E8 LEN=1817 DEF=(CG10435 gene symbol:CG10435 FBgn0037539 )
1674.8	P	1689.7	P	1507.2	P	1529.6	P	1759.5	P	2297.1	P	1671.7	P	1736.1	P	1725.6	P	1800.9	P	1899.2	P	1284.4	P	201.3	M	318.4	P	443.9	P	224.9	P	494.1	P	294.4	A	270.6	M	441	P	248.5	P	225.5	A	110.9	A	481.2	P	CG10436-RA FEA=BDGP GEN=Pbprp1 DB_XREF=CG10436 FBgn0011279 SEG=chr3L:+12353717,12354504 MAP=69B4-69B4 LEN=546 DEF=(CG10436 gene symbol:Pbprp1 FBgn0011279 (GO:0005576 extracellular) (GO:0005550 pheromone binding) (GO:0008145 phenylalkylamine binding))
1629.2	P	1853	P	1468.4	P	1707.5	P	2421.5	P	1990.9	P	2271	P	2484.8	P	2256.7	P	2645.3	P	3019.6	P	2684	P	122.5	A	134.3	A	113.8	A	21.5	A	206.1	A	17.8	A	125.1	A	32.5	A	41.5	A	85.6	A	155.4	A	63.7	A	CG10440-RA FEA=BDGP GEN=CG10440 DB_XREF=CG10440 FBgn0034636 SEG=chr2R:-16603796,16615003 MAP=57F1-57F1 LEN=2348 DEF=(CG10440 gene symbol:CG10440 FBgn0034636 )
4414.6	P	5344.3	P	4513.7	P	5287.9	P	5483.5	P	6033.2	P	6236.1	P	5920.3	P	3907.5	P	4819.6	P	5687.8	P	5313.8	P	480.9	P	491.2	P	472.1	P	398.7	P	606.9	P	757.3	P	637.1	P	411.9	P	670.3	P	555	P	602.7	P	550.8	P	CG10443-RA FEA=BDGP GEN=Lar DB_XREF=CG10443 FBgn0000464 SEG=chr2L:+19589492,19709645 MAP=37F3-38A3 LEN=7607 DEF=(CG10443 gene symbol:Lar FBgn0000464 (GO:0001700 embryonic development (sensu Insecta)) (GO:0005886 plasma membrane) (GO:0007411 axon guidance) (GO:0004725 protein tyrosine phosphatase) (GO:0006470 protein amino acid dephosphorylation) (GO:0005001 transmembrane receptor protein tyrosine…
10026.4	P	10769.2	P	10529.5	P	9361.8	P	9905.6	P	9462.8	P	11033.4	P	10480.8	P	10162.4	P	9667.3	P	10092.6	P	10513.6	P	3541.4	P	3680.5	P	3811.3	P	3469	P	4234.2	P	3361.6	P	3681.8	P	4015.8	P	3068.7	P	2644.1	P	2760.6	P	3215.9	P	CG10444-RA FEA=BDGP GEN=CG10444 DB_XREF=CG10444 FBgn0034494 SEG=chr2R:-15335362,15338237 MAP=56F14-56F14 LEN=2818 DEF=(CG10444 gene symbol:CG10444 FBgn0034494 (GO:0008523 sodium dependent multivitamin transporter))
254.4	P	162.3	A	270	A	199.1	A	127.3	A	150.8	A	108.8	A	31.8	A	289.4	A	181.4	A	161.8	A	267.5	A	73.3	A	163.2	A	170.2	A	273.6	P	214.9	A	265.8	A	149	A	206.4	A	283.5	P	286.8	M	255.1	A	194.7	A	CG10445-RA FEA=BDGP GEN=CG10445 DB_XREF=CG10445 FBgn0037531 SEG=chr3R:-3742664,3745791 MAP=84E5-84E5 LEN=2940 DEF=(CG10445 gene symbol:CG10445 FBgn0037531 (GO:0003717 Pol II transcription termination factor))
7611.1	P	6129.8	P	7221.3	P	7372.1	P	8505.5	P	7531.8	P	8503	P	8189.1	P	7643.5	P	6622	P	7169	P	7128.2	P	655.5	P	691.6	P	403.2	P	557.5	P	450.5	P	494.3	A	504.2	P	723.9	P	663.4	P	644.1	P	829.5	P	477.6	P	CG10446-RA FEA=BDGP GEN=Side DB_XREF=CG10446 FBgn0032741 SEG=chr2L:+19005794,19008870 MAP=37B9-37B10 LEN=2193 DEF=(CG10446 gene symbol:Side FBgn0032741 (GO:0003700 transcription factor) (GO:0045449 regulation of transcription) (GO:0005634 nucleus))
2570.9	P	3145.5	P	3028.4	P	2762.7	P	3034.1	P	2959.5	P	3080.9	P	3230.5	P	2731.3	P	3023	P	3021.6	P	3044.5	P	1590.7	P	1862.3	P	1640	P	1649.3	P	1811.6	P	1739.5	P	1708.2	P	1477	P	1781.7	P	1347.8	P	1475.8	P	1704.6	P	CG10447-RA FEA=BDGP GEN=CG10447 DB_XREF=CG10447 FBgn0032816 SEG=chr2L:+19714137,19715176 MAP=38A3-38A3 LEN=922 DEF=(CG10447 gene symbol:CG10447 FBgn0032816 (GO:0003700 transcription factor) (GO:0006350 transcription) (GO:0016602 CCAAT-binding factor complex))
10504.1	P	9956.4	P	9471.7	P	9489.9	P	8288.8	P	8528.4	P	8657.3	P	7780.6	P	9016.6	P	8182.9	P	8252	P	8662.5	P	11784.9	P	11544.3	P	12693.5	P	11947.7	P	10958.9	P	10308.4	P	11881.3	P	11184.7	P	12911.5	P	11659.4	P	10993.7	P	11252	P	CG10449-RA FEA=BDGP GEN=Catsup DB_XREF=CG10449 FBgn0002022 SEG=chr2L:+19019796,19021697 MAP=37B11-37B11 LEN=1846 DEF=(CG10449 gene symbol:Catsup FBgn0002022 (GO:0005887 integral to plasma membrane) (GO:0007300 nurse celloocyte transport) (GO:0042069 regulation of catecholamine metabolism))
2426.7	P	2363.4	P	2199.6	P	3234.6	P	2097.9	P	2237.2	P	2902.9	P	2813.6	P	3054.9	P	2642	P	2896.1	P	2688	P	1523.7	P	1728.7	P	2000.4	P	1741.3	P	1783.8	P	1919.6	P	1818.1	P	1874.9	P	1595.2	P	1551.6	P	1394.1	P	1755	P	CG1044-RA FEA=BDGP GEN=dos DB_XREF=CG1044 FBgn0016794 SEG=chr3L:+2570030,2576219 MAP=62E7-62E7 LEN=3266 DEF=(CG1044 gene symbol:dos FBgn0016794 (GO:0045500 sevenless receptor signaling pathway) (GO:0005070 SH3SH2 adaptor protein) (GO:0005886 plasma membrane))
9.4	A	17.5	A	15	A	126.4	A	7.8	A	25	A	9.3	A	27.2	A	69.1	A	59.8	A	10.1	A	32.5	A	416.2	P	389.1	P	147.7	A	110.5	A	299.9	A	297.8	A	18.2	A	377.7	P	98.1	A	201.1	A	184.6	A	206.1	A	CG10459-RA FEA=BDGP GEN=CG10459 DB_XREF=CG10459 FBgn0033440 SEG=chr2R:+4768270,4769171 MAP=46B1-46B1 LEN=901 DEF=(CG10459 gene symbol:CG10459 FBgn0033440 (GO:0005071 transmembrane receptor protein serinethreonine kinase signaling protein))
14711.5	P	15123.3	P	18713.5	P	16926.3	P	11937.2	P	13111.3	P	12858	P	12289.7	P	10938.5	P	12660.6	P	12442.9	P	11872.8	P	24988.3	P	29060.3	P	25815.8	P	30074.9	P	32438.7	P	42890.7	P	42185.8	P	33134.9	P	23958.5	P	25308.8	P	22209.7	P	22936	P	CG10460-RA FEA=BDGP GEN=CG10460 DB_XREF=CG10460 FBgn0034443 SEG=chr2R:-14459931,14460480 MAP=56D3-56D3 LEN=488 DEF=(CG10460 gene symbol:CG10460 FBgn0034443 )
4034.1	P	4393.6	P	3721.2	P	3784.5	P	3598	P	3614.2	P	3063.2	P	3372	P	3385.2	P	3081.6	P	3519.3	P	3148.5	P	1413.3	P	1309.3	P	1453.8	P	1831.9	P	1555.6	P	1660.4	P	1592.9	P	1583	P	1698.1	P	1203.7	P	1485.3	P	1569.5	P	CG10462-RA FEA=BDGP GEN=CG10462 DB_XREF=CG10462 FBgn0032815 SEG=chr2L:-19710250,19714031 MAP=38A3-38A3 LEN=3034 DEF=(CG10462 gene symbol:CG10462 FBgn0032815 )
665.4	P	775.8	P	589.5	P	571.8	P	431	P	746.4	P	641.2	P	802.2	P	737.6	P	495	P	596.8	P	693.3	P	423.2	P	629.8	P	500.2	P	686.7	P	363.5	P	730.8	P	567.8	P	621	P	439.3	P	586	P	571.1	P	651.3	P	CG10463-RA FEA=BDGP GEN=CG10463 DB_XREF=CG10463 FBgn0032819 SEG=chr2L:+19736955,19739063 MAP=38A4-38A4 LEN=1921 DEF=(CG10463 gene symbol:CG10463 FBgn0032819 )
7421.8	P	7992.8	P	8003.8	P	7642.8	P	7983.9	P	7788.1	P	7723	P	7221.1	P	6575.3	P	7209.4	P	8196.2	P	8285.8	P	7774.4	P	7964.9	P	7385	P	6895.5	P	7267.5	P	7137.5	P	7138.5	P	6469.5	P	7320.8	P	7203.5	P	6206.5	P	7769.6	P	CG10465-RA FEA=BDGP GEN=CG10465 DB_XREF=CG10465 FBgn0033017 SEG=chr2R:-478571,479861 MAP=41F3-41F3 LEN=1241 DEF=(CG10465 gene symbol:CG10465 FBgn0033017 )
740.4	P	1000.5	P	1104.2	P	825.6	P	831.3	P	812.3	P	878.1	P	1015.2	P	899	P	1151.2	P	931.2	P	988	P	975.9	P	822.9	P	1075.2	P	901.3	P	950	P	1234.5	P	1082	P	995.8	P	1167.7	P	1007.7	P	1122	P	1716.7	P	CG10466-RA FEA=BDGP GEN=CG10466 DB_XREF=CG10466 FBgn0032822 SEG=chr2L:+19770266,19770923 MAP=38A5-38A5 LEN=599 DEF=(CG10466 gene symbol:CG10466 FBgn0032822 (GO:0003723 RNA binding))
4571.8	P	4836.3	P	4858.3	P	4126.1	P	3653.7	P	3352.3	P	2768.1	P	2499.8	P	3711.3	P	3170.4	P	3325.4	P	3223.7	P	22004.4	P	18875.3	P	17323.5	P	16240.1	P	17047.3	P	12212.7	P	15046.2	P	15993.5	P	17634.2	P	14186.6	P	14131.9	P	14326.1	P	CG10467-RA FEA=BDGP GEN=CG10467 DB_XREF=CG10467 FBgn0035679 SEG=chr3L:-6052511,6054044 MAP=65A6-65A6 LEN=1533 DEF=(CG10467 gene symbol:CG10467 FBgn0035679 (GO:0004034 aldose 1-epimerase))
723.3	P	547.4	P	620.2	P	648	P	469	P	527.8	P	624.6	P	694.9	P	660.5	P	590.4	P	699.9	P	882.4	P	1634.7	P	1180.3	P	1645.3	P	1298	P	1690.2	P	1013.9	P	1310.6	P	1365.8	P	1245.5	P	1296.1	P	1269.9	P	1274.3	P	CG10469-RA FEA=BDGP GEN=CG10469 DB_XREF=CG10469 FBgn0035678 SEG=chr3L:-6051530,6052393 MAP=65A5-65A6 LEN=804 DEF=(CG10469 gene symbol:CG10469 FBgn0035678 (GO:0004252 serine-type endopeptidase))
350	A	163	A	172.5	A	41.7	A	235	A	26.6	A	22.6	A	68	A	58.8	A	110.6	A	159.5	A	15	A	25.4	A	44	A	30.5	A	42.1	A	20.8	A	19.6	A	53	A	60.1	A	35.1	A	225.7	A	59.9	A	24.7	A	CG1046-RA FEA=BDGP GEN=zen DB_XREF=CG1046 FBgn0004053 SEG=chr3R:-2578586,2579922 MAP=84A5-84A5 LEN=1272 DEF=(CG1046 gene symbol:zen FBgn0004053 (GO:0007450 dorsalventral pattern formation, imaginal disc) (GO:0003704 specific RNA polymerase II transcription factor) (GO:0009950 dorsalventral axis specification) (GO:0005634 nucleus))
7301.6	P	6516.9	P	7358.8	P	6569.8	P	5985.6	P	6046	P	5977.9	P	5388	P	6620.4	P	6142.8	P	6599.9	P	6134.2	P	7774.8	P	7134.1	P	7363.6	P	6729.2	P	6643.4	P	6741.5	P	7303.4	P	6789.7	P	9853.7	P	8105.1	P	8611.8	P	8504	P	CG10470-RA FEA=BDGP GEN=CG10470 DB_XREF=CG10470 FBgn0032746 SEG=chr2L:+19027161,19027969 MAP=37B12-37B12 LEN=700 DEF=(CG10470 gene symbol:CG10470 FBgn0032746 )
455.4	P	429.1	P	4110.7	P	470	M	632.6	P	419.1	P	579	P	599.2	P	568.3	P	308.8	M	502.8	P	431.5	P	63041.2	P	57032.5	P	63192.1	P	47854.8	P	47171.3	P	37080.5	P	53270.7	P	46130.2	P	58793.5	P	57454.2	P	54798	P	54836.2	P	CG10472-RA FEA=BDGP GEN=CG10472 DB_XREF=CG10472 FBgn0035670 SEG=chr3L:-6020684,6022214 MAP=65A5-65A5 LEN=927 DEF=(CG10472 gene symbol:CG10472 FBgn0035670 (GO:0004252 serine-type endopeptidase))
9991.5	P	11260.1	P	9297.7	P	10860.5	P	11833.6	P	12208.8	P	12519	P	12508.9	P	10835.8	P	11217.4	P	12111.3	P	12531.4	P	2558.7	P	2472.3	P	2346.8	P	2242.5	P	2180.3	P	1694.1	P	2043.5	P	2558.5	P	2251.1	P	2236.2	P	2143.5	P	2064	P	CG10473-RA FEA=BDGP GEN=CG10473 DB_XREF=CG10473 FBgn0032745 SEG=chr2L:+19023458,19026716 MAP=37B11-37B12 LEN=2863 DEF=(CG10473 gene symbol:CG10473 FBgn0032745 (GO:0006915 apoptosis) (GO:0005634 nucleus))
5010.9	P	5382.1	P	4441	P	5670.4	P	6034	P	5660	P	5895.9	P	6712.4	P	5335.6	P	5814.8	P	5884.7	P	5930.4	P	1329.1	P	1214.8	P	1084.7	P	1252.5	P	1367.3	P	1558.5	P	1617	P	1343	P	1471.2	P	1251.8	P	1458.7	P	1573.6	P	CG10473-RB FEA=BDGP GEN=CG10473 DB_XREF=CG10473 FBgn0032745 SEG=chr2L:+19023443,19026262 MAP=37B11-37B12 LEN=2509 DEF=(CG10473 gene symbol:CG10473 FBgn0032745 (GO:0006915 apoptosis) (GO:0005634 nucleus))
15	A	27.5	A	24.6	A	8.3	A	49.3	A	14.1	A	35.5	A	32.9	A	34.1	A	55.1	A	22.9	A	16.8	A	46.7	A	228	A	166.9	A	30.9	A	15.9	A	234.2	A	106.1	A	82.1	A	86.2	A	23.2	A	29.1	A	41.3	A	CG10474-RA FEA=BDGP GEN=CG10474 DB_XREF=CG10474 FBgn0034427 SEG=chr2R:-14349292,14350318 MAP=56C7-56C7 LEN=1026 DEF=(CG10474 gene symbol:CG10474 FBgn0034427 (GO:0003948 N4-(beta-N-acetylglucosaminyl)-L-asparaginase))
27.6	A	20	A	223.1	A	42.6	A	27	A	203.1	A	85.4	A	11.4	A	34.4	A	82.7	A	54	A	100.4	A	8061.8	P	7898.1	P	7343.1	P	6424.5	P	4295.9	P	519.3	A	1880.7	P	1611.8	P	2360	P	1563.1	P	1875.9	P	1956.8	P	CG10475-RA FEA=BDGP GEN=CG10475 DB_XREF=CG10475 FBgn0035667 SEG=chr3L:-6012891,6013734 MAP=65A4-65A4 LEN=843 DEF=(CG10475 gene symbol:CG10475 FBgn0035667 (GO:0004252 serine-type endopeptidase))
11.1	A	11.8	A	30.7	A	20.1	A	13.8	A	14.1	A	9.6	A	12.3	A	17.4	A	27.2	A	13.7	A	15	A	14.7	A	12.5	A	77.1	A	9.9	A	14.2	A	67.9	A	19.6	A	24.4	A	28.6	A	39.4	A	16.4	A	23.6	A	CG10476-RA FEA=BDGP GEN=CG10476 DB_XREF=CG10476 FBgn0034426 SEG=chr2R:-14348270,14348939 MAP=56C6-56C6 LEN=669 DEF=(CG10476 gene symbol:CG10476 FBgn0034426 )
225.1	A	115.9	A	2687.6	P	334.1	A	142.4	A	93.9	A	176.4	A	136.2	A	125	A	125.1	A	271.1	A	13.2	A	24010.4	P	25619.8	P	29232.1	P	25086.4	P	26273	P	20715.2	P	29745.4	P	30467.3	P	30120.3	P	31004.1	P	29040.5	P	30371.6	P	CG10477-RA FEA=BDGP GEN=CG10477 DB_XREF=CG10477 FBgn0035661 SEG=chr3L:-5993042,5993919 MAP=65A3-65A3 LEN=825 DEF=(CG10477 gene symbol:CG10477 FBgn0035661 (GO:0004252 serine-type endopeptidase))
60.7	A	15.2	A	54.8	A	32	A	25.7	A	31	A	10.4	A	8.5	A	13	A	19.4	A	18.8	A	10	A	1041.3	P	877.4	A	811	P	545.3	A	953.6	A	759	A	950.4	A	1020.7	P	824.3	A	960.9	M	855	A	725.5	A	CG10478-RA FEA=BDGP GEN=CG10478 DB_XREF=CG10478 FBgn0035657 SEG=chr3L:-5968863,5970259 MAP=65A2-65A2 LEN=1329 DEF=(CG10478 gene symbol:CG10478 FBgn0035657 (GO:0008320 protein carrier) (GO:0006606 protein-nucleus import) (GO:0005643 nuclear pore))
2665.3	P	2335.8	P	2141.8	P	2412.1	P	2573.2	P	2193.1	P	2084.9	P	2620.1	P	2245.6	P	1785.7	P	2084.7	P	2101.1	P	2588.4	P	2454.8	P	2768.7	P	3550.9	P	2962.4	P	2823.5	P	2930.5	P	3328.1	P	2699.3	P	2994.4	P	3063.7	P	2020.5	P	CG10479-RA FEA=BDGP GEN=CG10479 DB_XREF=CG10479 FBgn0035656 SEG=chr3L:-5926848,5935313 MAP=65A1-65A2 LEN=1675 DEF=(CG10479 gene symbol:CG10479 FBgn0035656 )
2143.3	P	2237.6	P	2344.5	P	2393	P	2848.8	P	2461.2	P	3144.2	P	3086.4	P	2463.1	P	3001.8	P	2508.2	P	2875.6	P	2059.4	P	1723	P	1763.3	P	1698.8	P	2214.3	P	2153.5	P	1787.2	P	2134.7	P	1473.7	P	1658.7	P	1654.1	P	1482.5	P	CG10480-RA FEA=BDGP GEN=Bj1 DB_XREF=CG10480 FBgn0002638 SEG=chr3L:-5889566,5892081 MAP=65A1-65A1 LEN=2368 DEF=(CG10480 gene symbol:Bj1 FBgn0002638 (GO:0005737 cytoplasm) (GO:0030261 chromosome condensation) (GO:0005087 RAN guanyl-nucleotide exchange factor) (GO:0003682 chromatin binding) (GO:0005634 nucleus) (GO:0007076 mitotic chromosome condensation) (GO:0007417 central nervous system developme…
60.1	A	77.9	A	14.2	A	11.5	A	22.5	A	9.1	A	15.5	A	79.6	A	146.8	A	40.5	A	71.8	A	199.4	A	103.9	A	170.9	P	103	A	13.6	A	157.2	A	40.6	A	71.5	A	182.1	A	10.1	A	19.2	A	141.8	A	79.2	A	CG10481-RA FEA=BDGP GEN=CG10481 DB_XREF=CG10481 FBgn0032827 SEG=chr2L:-19868323,19870606 MAP=38A7-38A7 LEN=1617 DEF=(CG10481 gene symbol:CG10481 FBgn0032827 )
1633.4	P	2108.3	P	1442.5	P	2167.8	P	2646.7	P	2419.1	P	2515.3	P	2540.1	P	1832.5	P	2253.7	P	2218.2	P	2069.1	P	566.7	P	446.5	P	572.4	P	512.1	P	405	P	744.2	P	495.1	P	438	P	528	P	492.4	P	472.1	P	521	P	CG10483-RA FEA=BDGP GEN=CG10483 DB_XREF=CG10483 FBgn0035649 SEG=chr3L:-5877210,5880606 MAP=64F5-64F5 LEN=2222 DEF=(CG10483 gene symbol:CG10483 FBgn0035649 )
9721	P	8813.2	P	8368.5	P	8937.9	P	8301.7	P	8411.9	P	7681.6	P	7450	P	8758.2	P	7532.4	P	7586.6	P	7698.5	P	9789.2	P	9826.1	P	9942.5	P	10565.9	P	9438.6	P	8220.6	P	9182.8	P	8455.1	P	9317.8	P	9087.1	P	9707.4	P	8181.5	P	CG10484-RA FEA=BDGP SEG=chr2L:+19029912,19031764
22.4	A	192	A	42.1	A	77.6	A	29.6	A	39.1	A	21.6	A	39.4	A	25.3	A	21.8	A	43.9	A	134.4	A	38.4	A	32.7	A	14.8	A	164.8	A	58.3	A	104.6	A	22.6	A	227.8	A	177.6	A	134.6	A	314.2	A	39.5	A	CG10486-RA FEA=BDGP GEN=CG10486 DB_XREF=CG10486 FBgn0035647 SEG=chr3L:-5863685,5866058 MAP=64F5-64F5 LEN=2217 DEF=(CG10486 gene symbol:CG10486 FBgn0035647 (GO:0015354 polyspecific organic cation transporter))
464.5	P	673.3	P	456.5	P	432.2	M	505.5	P	629.1	P	590.6	P	616.5	P	594	P	342.6	P	459.8	P	349.7	P	147.4	A	181.3	A	148.9	A	227.6	A	137.3	A	37.1	A	242	A	101.7	A	214.6	A	122.7	A	167.4	A	202.4	A	CG10488-RA FEA=BDGP GEN=eyg DB_XREF=CG10488 FBgn0000625 SEG=chr3L:-12420578,12425568 MAP=69C2-69C2 LEN=2653 DEF=(CG10488 gene symbol:eyg FBgn0000625 (GO:0007435 salivary gland morphogenesis) (GO:0003700 transcription factor) (GO:0003704 specific RNA polymerase II transcription factor) (GO:0005634 nucleus))
448.2	P	276.7	M	227.1	A	294.1	A	295.7	A	389.3	A	242.4	A	191.9	M	494.9	A	366.9	P	330.5	P	455	A	540.9	P	600.4	P	421.4	P	538	P	651	P	692.1	M	547.3	P	610.9	P	595.1	P	574.9	P	667.3	P	771.3	P	CG10489-RA FEA=BDGP GEN=CG10489 DB_XREF=CG10489 FBgn0035644 SEG=chr3L:-5854992,5856687 MAP=64F4-64F4 LEN=1638 DEF=(CG10489 gene symbol:CG10489 FBgn0035644 (GO:0008622 epsilon DNA polymerase complex) (GO:0003893 epsilon DNA polymerase))
232.3	M	112.2	P	167	A	210.4	P	176.6	A	148	M	27.9	A	100	A	63.6	A	208.9	P	35	A	117.9	A	152.9	A	212.8	P	54.7	A	101.3	A	141	P	156.6	A	67.7	A	40.4	A	176.6	A	37	A	285.2	P	169.8	A	CG1048-RA FEA=BDGP GEN=zen2 DB_XREF=CG1048 FBgn0004054 SEG=chr3R:-2568854,2569863 MAP=84A5-84A5 LEN=942 DEF=(CG1048 gene symbol:zen2 FBgn0004054 (GO:0007450 dorsalventral pattern formation, imaginal disc) (GO:0003702 RNA polymerase II transcription factor) (GO:0005634 nucleus))
881.7	P	701.4	P	1007.6	P	960.7	P	916.8	P	882.1	P	1064.5	P	1004.1	P	1081.3	P	1194	P	1257	P	1088.7	P	95.6	A	227.4	P	240.2	P	186.7	P	295.2	P	356.1	P	130.8	P	303.7	P	101.9	A	431.7	A	244.1	P	134.9	P	CG10491-RA FEA=BDGP GEN=vn DB_XREF=CG10491 FBgn0003984 SEG=chr3L:-5772997,5804922 MAP=64E12-64F2 LEN=5053 DEF=(CG10491 gene symbol:vn FBgn0003984 (GO:0007267 cell-cell signaling) (GO:0005576 extracellular) (GO:0007476 wing morphogenesis) (GO:0007477 notum morphogenesis) (GO:0007479 leg disc proximaldistal pattern formation) (GO:0005886 plasma membrane) (GO:0005154 epidermal growth factor receptor…
3482.2	P	3486.9	P	3721.7	P	3775.2	P	4394.9	P	4436.6	P	4494.2	P	4359	P	4313.5	P	3737.6	P	4577.6	P	4144.2	P	1842.4	P	1473.3	P	1753	P	1362.9	P	1545	P	1473	P	1183.7	P	1517.2	P	1109.9	P	1447.4	P	1327.7	P	1415.1	P	CG10492-RA FEA=BDGP GEN=CG10492 DB_XREF=CG10492 FBgn0032748 SEG=chr2L:+19032163,19036906 MAP=37B12-37B12 LEN=4506 DEF=(CG10492 gene symbol:CG10492 FBgn0032748 )
20.1	A	46.7	A	41.6	A	193.1	A	14.5	A	168.4	A	90.5	A	110	A	32.1	A	25.2	A	24	A	267.6	A	124.9	A	31.3	A	20.4	A	31.1	A	21.8	A	39	A	39.2	A	19	A	45.1	A	36.9	A	33.1	A	23.1	A	CG10493-RA FEA=BDGP GEN=CG10493 DB_XREF=CG10493 FBgn0032749 SEG=chr2L:+19037729,19041132 MAP=37B12-37B13 LEN=2865 DEF=(CG10493 gene symbol:CG10493 FBgn0032749 (GO:0004722 protein serinethreonine phosphatase) (GO:0006470 protein amino acid dephosphorylation))
406.5	P	245.9	P	215.8	A	528.5	P	220.6	A	259	P	358.4	P	316.9	P	292.2	A	374.6	P	351.2	P	501.6	P	40.5	A	29.3	A	71.8	A	122.7	A	158.7	A	49.5	A	203.1	A	91.1	A	197	A	96.9	A	337.6	A	246.9	A	CG10494-RB FEA=BDGP GEN=CG10494 DB_XREF=CG10494 FBgn0034634 SEG=chr2R:-16559646,16562657 MAP=57E9-57E9 LEN=2838 DEF=(CG10494 gene symbol:CG10494 FBgn0034634 )
780.8	P	769.6	P	605.7	P	573.3	P	757.5	P	816	P	834.1	P	754.7	P	891.2	P	666.6	P	739	P	589.6	P	583.6	P	614.4	P	456.4	P	504	P	580.3	P	499.1	M	456.6	P	499.1	P	638.8	P	571.4	P	411.1	M	641.3	P	CG10495-RA FEA=BDGP GEN=CG10495 DB_XREF=CG10495 FBgn0032750 SEG=chr2L:+19041407,19042809 MAP=37B13-37B13 LEN=1341 DEF=(CG10495 gene symbol:CG10495 FBgn0032750 )
673.4	P	799.8	P	719.5	P	804.2	P	579.1	P	669	P	684.7	P	709.7	P	707	P	660.3	P	571.9	P	889.5	P	873.3	P	859	P	1009	P	1138.8	P	703.6	P	1141.1	P	811.4	P	620.4	P	673.5	P	596.2	P	713.8	P	848	P	CG10496-RA FEA=BDGP GEN=CG10496 DB_XREF=CG10496 FBgn0034631 SEG=chr2R:-16542449,16545521 MAP=57E6-57E6 LEN=2995 DEF=(CG10496 gene symbol:CG10496 FBgn0034631 )
21420.1	P	21088.7	P	21902	P	24624.3	P	23884.3	P	23744.2	P	24927.1	P	23160.8	P	18509.7	P	19638.1	P	21559.2	P	21793.2	P	16235.9	P	17203	P	18339.3	P	18010.3	P	18606.4	P	20610.8	P	17316.7	P	16703.6	P	13459.4	P	10651.3	P	11714.2	P	14562.2	P	CG10497-RC FEA=BDGP GEN=Sdc DB_XREF=CG10497 FBgn0010415 SEG=chr2R:-16437167,16524719 MAP=57E1-57E5 LEN=1955 DEF=(CG10497 gene symbol:Sdc FBgn0010415 (GO:0005576 extracellular) (GO:0005925 focal adhesion) (GO:0004888 transmembrane receptor) (GO:0005886 plasma membrane))
1074.2	P	554.6	P	544.7	P	628.8	P	772.5	P	773.3	P	663.5	P	707.1	P	778	P	970.7	P	708.8	P	749.6	P	329.6	P	404	P	358.6	P	334.2	A	279.5	A	499.1	P	458.5	M	428.9	P	342	A	243.8	A	340.5	A	237.6	P	CG10498-RA FEA=BDGP GEN=cdc2c DB_XREF=CG10498 FBgn0004107 SEG=chr3R:+16561358,16563071 MAP=92F10-92F10 LEN=1145 DEF=(CG10498 gene symbol:cdc2c FBgn0004107 (GO:0000082 G1S transition of mitotic cell cycle) (GO:0000074 regulation of cell cycle) (GO:0004674 protein serinethreonine kinase) (GO:0000086 G2M transition of mitotic cell cycle) (GO:0004693 cyclin-dependent protein kinase) (GO:0006468 prote…
8727.9	P	9328.5	P	8473.1	P	9297.6	P	10682.5	P	9981.2	P	9981.1	P	11112	P	9448.9	P	11124.2	P	9684.2	P	9584.3	P	7435.1	P	8376.5	P	7915.4	P	8913.6	P	7760.2	P	10860.5	P	9770.7	P	9765.5	P	7552.5	P	9533.9	P	8702.8	P	9004.7	P	CG1049-RA FEA=BDGP GEN=Cct1 DB_XREF=CG1049 FBgn0041342 SEG=chr3L:+1526709,1533864 MAP=62A5-62A5 LEN=2496 DEF=(CG1049 gene symbol:Cct1 FBgn0041342 (GO:0007292 oogenesis) (GO:0004105 choline-phosphate cytidylyltransferase))
351.2	M	297.7	A	389.1	P	330.4	P	214.9	A	76.6	A	207.7	A	145.8	A	374.4	A	355.9	A	188.1	A	415.1	P	25.6	A	24.1	A	161.7	A	20.9	A	38.6	A	45	A	15.6	A	31.1	A	36.8	A	47	A	30.1	A	40.9	A	CG10501-RB FEA=BDGP GEN=amd DB_XREF=CG10501 FBgn0000075 SEG=chr2L:+19088241,19092193 MAP=37C1-37C1 LEN=1744 DEF=(CG10501 gene symbol:amd synonyms:(CG17345) FBgn0000075 (GO:0004058 aromatic-L-amino acid decarboxylase) (GO:0042417 dopamine metabolism) (GO:0040003 cuticle biosynthesis (sensu Insecta)) (GO:0006584 catecholamine metabolism) (GO:0016831 carboxy-lyase))
6242.2	P	5775	P	5616	P	6162.7	P	5926.7	P	5492	P	4998.8	P	5183	P	5584.8	P	4801.6	P	5435.8	P	5256.9	P	4109.4	P	4231.7	P	4693	P	4547.8	P	4384.9	P	5048.1	P	4147.5	P	4086.7	P	5147.7	P	5727.6	P	4530.8	P	4212.1	P	CG10504-RA FEA=BDGP GEN=Ilk DB_XREF=CG10504 FBgn0028427 SEG=chr3L:+21134169,21136523 MAP=78C2-78C2 LEN=1820 DEF=(CG10504 gene symbol:Ilk FBgn0028427 (GO:0004672 protein kinase) (GO:0004674 protein serinethreonine kinase) (GO:0005925 focal adhesion) (GO:0006468 protein amino acid phosphorylation) (GO:0007016 cytoskeletal anchoring) (GO:0016203 muscle attachment) (GO:0007160 cell-matrix adhesion) (…
275.9	P	160.3	M	172.9	A	269	P	169.9	A	252	P	130.5	M	233.2	P	202.9	A	189.6	P	163.4	P	193.8	P	240.8	A	190.2	A	190.5	A	302.4	A	214	P	350.4	A	185.7	A	280.4	P	236.6	P	553.2	P	612.4	P	329.2	A	CG10505-RA FEA=BDGP GEN=CG10505 DB_XREF=CG10505 FBgn0034612 SEG=chr2R:-16329270,16333377 MAP=57D7-57D8 LEN=3856 DEF=(CG10505 gene symbol:CG10505 FBgn0034612 (GO:0004009 ATP-binding cassette (ABC) transporter))
3590.6	P	3414	P	3610.2	P	3435.8	P	3203.8	P	3643.8	P	3175.8	P	3383.8	P	4210.2	P	3627.9	P	3301	P	3419.4	P	3292.7	P	3265.9	P	3312	P	3233.2	P	3365.2	P	3028.3	P	3325.5	P	3165.7	P	2988.1	P	2606.5	P	2906.9	P	2809.9	P	CG10506-RA FEA=BDGP SEG=chr3R:-21079644,21082100
5694	P	6167.9	P	4431.1	P	5954.5	P	7667.1	P	7290.5	P	6764.5	P	6872.6	P	6111.7	P	6071.4	P	6615.9	P	6595.2	P	1379.7	P	1547.6	P	1364.8	P	1466.7	P	1185.6	P	1022.3	P	1100.5	P	1907.1	P	1183.2	P	1360.4	P	1400.7	P	1794.3	P	CG10508-RC FEA=BDGP GEN=CG10508 DB_XREF=CG10508 FBgn0037060 SEG=chr3L:+21131037,21132401 MAP=78C2-78C2 LEN=1076 DEF=(CG10508 gene symbol:CG10508 FBgn0037060 )
1028.1	P	1196.6	P	718.4	P	972.6	P	1569.5	P	1253.6	P	1114.3	P	1378.7	P	1184.2	P	1288.7	P	1199.3	P	1360.1	P	278.8	A	346.7	M	379.3	A	321.4	P	433.2	M	400.3	A	169.8	A	449.3	P	97.4	A	301.1	A	606.4	A	273.2	A	CG10508-RC FEA=BDGP GEN=CG10508 DB_XREF=CG10508 FBgn0037060 SEG=chr3L:+21131037,21132401 MAP=78C2-78C2 LEN=1076 DEF=(CG10508 gene symbol:CG10508 FBgn0037060 )
9374	P	9752.2	P	7822.6	P	9177.1	P	11689.1	P	11618.3	P	11187.3	P	11597.5	P	10420.2	P	10536.6	P	11120.1	P	11946	P	1706.3	P	1990.3	P	2057.1	P	1944.6	P	1866.8	P	1863.6	P	2011.9	P	2794.4	P	1918.2	P	2003.5	P	2147.9	P	2328.5	P	CG10508-RE FEA=BDGP GEN=CG10508 DB_XREF=CG10508 FBgn0037060 SEG=chr3L:+21127514,21133330 MAP=78C2-78C2 LEN=2987 DEF=(CG10508 gene symbol:CG10508 FBgn0037060 )
62.5	A	206.4	A	175.2	A	15.5	A	93	A	105.9	A	27.3	A	74.4	A	114.1	A	187.5	A	177.2	A	51.7	A	1386.4	P	1378.2	P	1011.5	P	1496.4	P	1267.8	P	1426.5	P	1271.6	P	2099.2	P	827.7	P	1311.4	P	1627.7	P	1104	P	CG10510-RA FEA=BDGP GEN=CG10510 DB_XREF=CG10510 FBgn0037059 SEG=chr3L:-21125426,21127360 MAP=78C2-78C2 LEN=1729 DEF=(CG10510 gene symbol:CG10510 FBgn0037059 )
11475.8	P	13048.8	P	10494.4	P	12519.2	P	9484.2	P	9517	P	10846.4	P	11221.3	P	11533.2	P	10070.5	P	10560.7	P	11328.9	P	15140.7	P	12471.4	P	18092.8	P	14091.2	P	14906.1	P	10639.5	P	12455.3	P	11175	P	10984.4	P	8778.4	P	10883.9	P	9502.9	P	CG10512-RA FEA=BDGP GEN=CG10512 DB_XREF=CG10512 FBgn0037057 SEG=chr3L:+21120195,21125370 MAP=78C2-78C2 LEN=2012 DEF=(CG10512 gene symbol:CG10512 FBgn0037057 )
4266.2	P	4798.2	P	3815.6	P	4041.5	P	4845.7	P	3984.8	P	4405.4	P	3912.8	P	4223.3	P	4495.2	P	4572.3	P	4098.5	P	13709.6	P	8598	P	9648.7	P	10553.7	P	14734.1	P	6288.3	P	7298.4	P	10277.2	P	16347.7	P	15757	P	14081.9	P	8614.1	P	CG10513-RA FEA=BDGP GEN=CG10513 DB_XREF=CG10513 FBgn0039311 SEG=chr3R:-21092170,21093624 MAP=96C8-96C9 LEN=1389 DEF=(CG10513 gene symbol:CG10513 FBgn0039311 )
2312.1	P	2526.1	P	2798.1	P	2308.7	P	2213.8	P	2411.6	P	2492.2	P	2203	P	2167	P	2323.5	P	2308.2	P	2401.2	P	17454	P	14878.3	P	15451.6	P	16925.2	P	20509.6	P	12696.3	P	13155.3	P	20308.3	P	14785.6	P	21270.5	P	17376.4	P	13708	P	CG10514-RA FEA=BDGP GEN=CG10514 DB_XREF=CG10514 FBgn0039312 SEG=chr3R:-21094805,21096187 MAP=96C9-96C9 LEN=1320 DEF=(CG10514 gene symbol:CG10514 FBgn0039312 )
6896.7	P	8977.7	P	5387.7	P	4964.8	P	3681.3	P	3767.1	P	3352.5	P	3971.3	P	4560.6	P	6097.7	P	4360.9	P	4606.7	P	13598.1	P	9830.5	P	6279.6	P	7977.3	P	5868.9	P	6485.5	P	5000.3	P	4713.2	P	8657.7	P	8341.4	P	8204.3	P	6691	P	CG10516-RA FEA=BDGP GEN=CG10516 DB_XREF=CG10516 FBgn0036549 SEG=chr3L:+15917041,15918689 MAP=72C1-72C1 LEN=1278 DEF=(CG10516 gene symbol:CG10516 FBgn0036549 )
4497.3	P	4271.9	P	3858.9	P	3867.8	P	4359.1	P	4665.1	P	4472.1	P	4160.3	P	3833.7	P	3976.8	P	4238.3	P	4934.6	P	3211.2	P	2927.8	P	2822.5	P	2255.1	P	2466.4	P	1850.6	P	2144.7	P	2247.5	P	2163.6	P	1833.1	P	1871.8	P	2220	P	CG10520-RA FEA=BDGP GEN=tub DB_XREF=CG10520 FBgn0003882 SEG=chr3R:+212965,215542 MAP=82A6-82B1 LEN=2347 DEF=(CG10520 gene symbol:tub FBgn0003882 (GO:0006966 antifungal humoral response (sensu Invertebrata)) (GO:0005737 cytoplasm) (GO:0009950 dorsalventral axis specification) (GO:0006952 defense response) (GO:0008063 Tl receptor signaling pathway) (GO:0007352 zygotic determination of dorsalventral…
6714.5	P	7666.4	P	6580.8	P	8230.8	P	9491.1	P	9074.7	P	9689.6	P	9218.4	P	6213	P	6805.8	P	7266.1	P	7044.7	P	468.8	P	472.9	P	316.6	P	737.2	P	756.6	P	572.1	P	626	P	805.1	P	442.9	P	648.7	P	668.9	P	512.7	P	CG10521-RA FEA=BDGP GEN=NetB DB_XREF=CG10521 FBgn0015774 SEG=chrX:-14418609,14480288 MAP=12F2-12F3 LEN=6420 DEF=(CG10521 gene symbol:NetB FBgn0015774 (GO:0005576 extracellular) (GO:0005578 extracellular matrix) (GO:0007411 axon guidance) (GO:0016200 synaptic target attraction))
21.3	A	82.4	A	82.2	A	145.5	A	22.4	A	129	A	47.5	A	56.1	A	21.6	A	45.1	A	32.2	A	11.8	A	319.2	P	209.8	M	146.3	P	209.6	A	205	A	253.9	A	265.7	A	301.1	M	245.4	P	279.7	A	271.4	A	344.1	P	CG10522-RA FEA=BDGP GEN=CG10522 DB_XREF=CG10522 FBgn0036295 SEG=chr3L:-12465536,12472336 MAP=69C4-69C4 LEN=6054 DEF=(CG10522 gene symbol:CG10522 FBgn0036295 (GO:0004674 protein serinethreonine kinase) (GO:0019992 diacylglycerol binding) (GO:0006468 protein amino acid phosphorylation))
1122.8	P	1208.5	P	1041.7	P	1304	P	1427.2	P	1327.3	P	1323.3	P	1210.2	P	1522.6	P	1109.6	P	1406.3	P	1159.7	P	1283.7	P	1258.9	P	1332.1	P	1426.2	P	1282	P	1043.6	P	1232.9	P	1458.7	P	1168	P	1153.2	P	1369.8	P	1299.5	P	CG10523-RB FEA=BDGP GEN=parkin DB_XREF=CG10523 FBgn0041100 SEG=chr3L:-21112024,21114129 MAP=78C2-78C2 LEN=1635 DEF=(CG10523 gene symbol:parkin FBgn0041100 )
393.2	P	319.7	P	320.1	P	478.8	P	537.1	A	206.2	P	339.8	A	473	P	331.9	A	414.8	P	312.3	A	182.7	A	1200.8	P	1482.2	P	1271.6	P	1758.4	P	1476.7	P	1577	P	1583.3	P	1610.2	P	1493.6	P	1729.2	P	1669.2	P	1714.6	P	CG10524-RA FEA=BDGP GEN=Pkcdelta DB_XREF=CG10524 FBgn0030387 SEG=chrX:+12165911,12183951 MAP=11A10-11A11 LEN=1932 DEF=(CG10524 gene symbol:Pkcdelta FBgn0030387 (GO:0006468 protein amino acid phosphorylation) (GO:0004674 protein serinethreonine kinase) (GO:0019992 diacylglycerol binding) (GO:0004697 protein kinase C))
27553.5	P	27214.6	P	29056	P	27570.9	P	27176.4	P	24866.5	P	30813.7	P	28853.7	P	33111.5	P	32580	P	30276.2	P	32526.3	P	22264.1	P	25128	P	25334.4	P	26138	P	32133.2	P	27896.8	P	31154.5	P	28357.7	P	29397.9	P	22531.1	P	26871.4	P	26186.3	P	CG10527-RA FEA=BDGP GEN=CG10527 DB_XREF=CG10527 FBgn0034583 SEG=chr2R:-16113606,16116329 MAP=57B16-57B16 LEN=1461 DEF=(CG10527 gene symbol:CG10527 FBgn0034583 (GO:0019010 farnesoic acid O-methyltransferase))
1890.2	P	2207	P	2400.7	P	2030.8	P	2201.1	P	2213.3	P	2069.1	P	2537.9	P	2245.5	P	2169.9	P	2275	P	2279.7	P	2183.7	P	2312.7	P	1980.5	P	2216.6	P	2409.5	P	1749.8	P	1973.9	P	2072.6	P	1896.6	P	1843.7	P	2110.3	P	2064.3	P	CG10528-RA FEA=BDGP GEN=fs(2)ltoPP43 DB_XREF=CG10528 FBgn0004811 SEG=chr2L:-19770978,19773906 MAP=38A5-38A6 LEN=1187 DEF=(CG10528 gene symbol:fs(2)ltoPP43 FBgn0004811 (GO:0007304 eggshell formation))
518	P	400	P	427.9	P	593.9	M	385.1	P	464.6	P	503.5	P	419.9	P	548.9	P	330.3	P	584.6	P	450	P	527.1	P	530.8	P	575.6	P	736.6	P	354.1	P	543.3	P	681.7	P	613.1	P	436	P	565.7	P	700.3	P	474	P	CG10528-RA FEA=BDGP GEN=fs(2)ltoPP43 DB_XREF=CG10528 FBgn0004811 SEG=chr2L:-19770978,19773906 MAP=38A5-38A6 LEN=1187 DEF=(CG10528 gene symbol:fs(2)ltoPP43 FBgn0004811 (GO:0007304 eggshell formation))
2506.9	P	2562.8	P	2871.3	P	2740	P	2853.2	P	2459.5	P	2569.9	P	2555.2	P	2551.9	P	2347.6	P	2403.1	P	2544.5	P	2154.4	P	2032.9	P	2035.7	P	1608.2	P	2251.1	P	1802.3	P	1627	P	1679.7	P	1976.9	P	955.2	P	1412.1	P	1852.9	P	CG10528-RB FEA=BDGP GEN=fs(2)ltoPP43 DB_XREF=CG10528 FBgn0004811 SEG=chr2L:-19771562,19773926 MAP=38A5-38A6 LEN=1868 DEF=(CG10528 gene symbol:fs(2)ltoPP43 FBgn0004811 (GO:0007304 eggshell formation))
31.8	A	17	A	26.3	A	140.1	A	10.4	A	23	A	29.1	A	58.2	A	112	A	30.3	A	38	A	33.4	A	18.9	A	33	A	13.3	A	119.9	A	9.8	A	31.1	A	27.3	A	20.8	A	26.6	A	94.7	A	8.9	A	19.2	A	CG10529-RA FEA=BDGP GEN=Lcp65Ae DB_XREF=CG10529 FBgn0020640 SEG=chr3L:-6097026,6097386 MAP=65A6-65A6 LEN=300 DEF=(CG10529 gene symbol:Lcp65Ae FBgn0020640 (GO:0008010 structural constituent of larval cuticle (sensu Insecta)))
278.2	A	44.6	A	404.2	P	56.1	A	97.1	A	23.7	A	78.7	A	38.4	A	130.5	A	19.3	A	84.3	A	85.2	A	8707.6	P	8039.4	P	10020.9	P	10381.5	P	9721.2	P	6244.4	P	7500.3	P	7727.9	P	5863.2	P	6072.7	P	6407.6	P	6718.2	P	CG10531-RA FEA=BDGP GEN=CG10531 DB_XREF=CG10531 FBgn0034582 SEG=chr2R:-16111525,16112816 MAP=57B16-57B16 LEN=1157 DEF=(CG10531 gene symbol:CG10531 FBgn0034582 (GO:0004568 chitinase))
5.7	A	25.2	A	78.4	A	11.1	A	6.6	A	9.1	A	19.5	A	32.3	A	20.7	A	15	A	15.7	A	6.7	A	69.1	A	6.7	A	53.7	A	129.4	A	53.1	A	97.4	A	14.5	A	120.7	A	36.2	A	144.5	A	31	A	95.2	A	CG10533-RA FEA=BDGP GEN=Lcp65Af DB_XREF=CG10533 FBgn0020639 SEG=chr3L:-6095611,6096079 MAP=65A6-65A6 LEN=410 DEF=(CG10533 gene symbol:Lcp65Af FBgn0020639 (GO:0008010 structural constituent of larval cuticle (sensu Insecta)))
1268.2	P	1656.1	P	1757.8	P	1624.7	P	1515.7	P	1420.7	P	1355.1	P	1142.8	P	1738.7	P	1004.9	P	2003.4	P	1757.2	P	503.5	P	317.1	P	378	P	298.3	P	495.2	P	579.7	P	399.5	P	365.1	P	230.3	P	340.1	A	485.6	P	648.4	P	CG10534-RA FEA=BDGP GEN=Lcp65Ag2 DB_XREF=CG10534 FBgn0020637 SEG=chr3L:-6092296,6092908 MAP=65A6-65A6 LEN=551 DEF=(CG10534 gene symbol:Lcp65Ag2 FBgn0020637 (GO:0008010 structural constituent of larval cuticle (sensu Insecta)))
1164.2	P	1157.9	P	1088.9	P	1021.6	P	1537.2	P	1177.2	P	1198	P	1505.6	P	1432.4	P	1096.4	P	1213.6	P	1235.5	P	636.4	P	749.3	P	844.7	P	727.9	P	928.7	P	907.9	P	961.8	P	886.2	P	776.2	P	973.8	P	737.8	P	725	P	CG10535-RA FEA=BDGP GEN=CG10535 DB_XREF=CG10535 FBgn0037926 SEG=chr3R:+7476727,7481080 MAP=86E18-86E18 LEN=3932 DEF=(CG10535 gene symbol:CG10535 FBgn0037926 (GO:0006952 defense response) (GO:0007165 signal transduction))
4488.3	P	4963.6	P	4478.7	P	4421.2	P	5042	P	5050.8	P	4883.7	P	5077.1	P	4733.5	P	4341.3	P	4808.8	P	4788.4	P	2854.1	P	3326.6	P	2719.3	P	3188.8	P	2847.2	P	2899	P	2933.2	P	2979.3	P	2706.2	P	2942.2	P	3555.1	P	3452.8	P	CG10536-RA FEA=BDGP GEN=cbx DB_XREF=CG10536 FBgn0011241 SEG=chr2R:-4925140,4935705 MAP=46B13-46C1 LEN=1038 DEF=(CG10536 gene symbol:cbx FBgn0011241 )
10200.1	P	10319.7	P	9337.5	P	12076.7	P	12706.4	P	8470.7	P	6764.1	P	13118.2	P	12220.6	P	13120.6	P	14483.4	P	12962	P	372.8	A	210.4	A	381.5	A	877.9	P	905.5	P	854.7	P	614.9	P	972.9	P	785.6	P	866.5	P	827.3	P	527.2	P	CG10537-RA FEA=BDGP GEN=Rdl DB_XREF=CG10537 FBgn0004244 SEG=chr3L:-9109304,9136314 MAP=67A1-67A1 LEN=2548 DEF=(CG10537 gene symbol:Rdl FBgn0004244 (GO:0004890 GABA-A receptor) (GO:0005886 plasma membrane) (GO:0016021 integral to membrane) (GO:0046682 response to cyclodiene))
288.7	P	176	P	272.9	P	245.6	P	309.3	P	517.4	P	663	P	460.9	P	266	P	84.7	A	293.5	P	238.5	P	5.9	A	10.5	A	88.1	A	69.9	A	185.1	P	101.1	A	193.8	A	151.6	M	69	A	198.6	P	128.4	A	86.1	A	CG10538-RA FEA=BDGP GEN=CdGAPr DB_XREF=CG10538 FBgn0032821 SEG=chr2L:-19753168,19769977 MAP=38A5-38A5 LEN=7552 DEF=(CG10538 gene symbol:CdGAPr FBgn0032821 (GO:0005096 GTPase activator))
6252.2	P	6574.4	P	8195.3	P	7135.9	P	7484.1	P	6779.3	P	6887.6	P	7709.5	P	6211.9	P	7794.9	P	6530.1	P	7143.3	P	5247.7	P	6948.1	P	8147.2	P	7781.9	P	9168.3	P	11818.4	P	9010.7	P	8849.2	P	5820	P	9021.6	P	8038.3	P	9841.1	P	CG10539-RA FEA=BDGP GEN=S6k DB_XREF=CG10539 FBgn0015806 SEG=chr3L:-5758256,5770265 MAP=64E8-64E11 LEN=3511 DEF=(CG10539 gene symbol:S6k FBgn0015806 (GO:0045793 positive regulation of cell size) (GO:0005840 ribosome) (GO:0004674 protein serinethreonine kinase) (GO:0007292 oogenesis) (GO:0006468 protein amino acid phosphorylation) (GO:0040018 positive regulation of body size) (GO:0030307 positive r…
7116.1	P	7181.6	P	6829.2	P	6442.5	P	6877.5	P	6535.6	P	6322.9	P	6327.1	P	6591.2	P	5928.1	P	5937.5	P	6474.2	P	8311	P	7549.5	P	6083.3	P	6655.8	P	7147.5	P	6729.9	P	6107.8	P	5913.3	P	6843.7	P	6879.8	P	5694.8	P	6508.1	P	CG10540-RA FEA=BDGP GEN=CG10540 DB_XREF=CG10540 FBgn0034577 SEG=chr2R:+16101334,16103427 MAP=57B16-57B16 LEN=1914 DEF=(CG10540 gene symbol:CG10540 FBgn0034577 (GO:0003782 F-actin capping) (GO:0003783 barbed-end actin capping) (GO:0008290 actin capping protein complex) (GO:0030036 actin cytoskeleton organization and biogenesis) (GO:0005869 dynactin complex) (GO:0007018 microtubule-based movement))
290	A	247.8	A	249.8	A	409	A	142.5	A	231.3	A	201.7	A	103.9	A	301.3	A	278.8	A	211.8	A	260.7	A	2231.9	P	2494.8	P	1638.8	P	2645.2	P	2155.8	P	2206.7	P	1953.9	P	2963.2	P	2078.6	P	2831.6	P	2462.9	P	2185	P	CG10541-RA FEA=BDGP SEG=chr3L:-5753707,5755700
2546.5	P	2577.4	P	2347.3	P	2787.4	P	2946	P	2978.6	P	2947	P	3693	P	3088.1	P	2491.9	P	2468.3	P	2683.2	P	1435.8	P	1309.1	P	1090.4	P	1340.5	P	1129.3	P	1086.3	P	1474.7	P	926.1	P	1093.1	P	1176.3	P	949.5	P	679.7	P	CG10542-RA FEA=BDGP GEN=CG10542 DB_XREF=CG10542 FBgn0035637 SEG=chr3L:-5749481,5753499 MAP=64E8-64E8 LEN=3649 DEF=(CG10542 gene symbol:CG10542 FBgn0035637 )
1540.2	P	1249.6	P	1305.9	P	1150.2	P	1563.8	P	1209.5	P	1615.9	P	1515.2	P	1271	P	1331.3	P	1617.1	P	1229.6	P	451	P	656.7	P	666.6	P	704.7	P	723.6	P	303.5	A	306.4	A	551.7	P	349.1	A	434.5	A	704.4	M	396.6	A	CG10543-RB FEA=BDGP GEN=CG10543 DB_XREF=CG10543 FBgn0034570 SEG=chr2R:+16040184,16050187 MAP=57B7-57B8 LEN=3726 DEF=(CG10543 gene symbol:CG10543 FLAGGED_PROBLEMATIC FBgn0034570 )
28114.3	P	24880.8	P	27076.9	P	30903	P	26048.8	P	27734.6	P	27459.9	P	29882.9	P	26680.8	P	25989.8	P	28304.2	P	24568.1	P	9954.3	P	9480.2	P	10561.5	P	10856.7	P	11942.5	P	11306.8	P	10084	P	10779.4	P	10315.8	P	9704.4	P	11545.4	P	9793.2	P	CG10545-RB FEA=BDGP GEN=Gbeta13F DB_XREF=CG10545 FBgn0001105 SEG=chrX:+15591147,15593900 MAP=13F16-13F16 LEN=1554 DEF=(CG10545 gene symbol:Gbeta13F FBgn0001105 (GO:0003927 heterotrimeric G-protein GTPase) (GO:0007186 G-protein coupled receptor protein signaling pathway) (GO:0005834 heterotrimeric G-protein complex))
1067.6	P	1269.6	P	935.2	P	876.5	P	1530	P	912.7	P	982	P	818.5	P	1119.1	P	874.5	P	1039.1	P	1484.3	P	252.6	A	227	A	237.7	A	270	A	279.3	A	456.3	A	244.6	A	293.3	A	282.8	A	63.3	A	180.4	A	163.5	A	CG10546-RA FEA=BDGP GEN=Cralbp DB_XREF=CG10546 FBgn0035636 SEG=chr3L:-5742788,5743763 MAP=64E8-64E8 LEN=975 DEF=(CG10546 gene symbol:Cralbp FBgn0035636 (GO:0016918 retinal binding))
28604.9	P	24997.8	P	26218.1	P	28070.2	P	25575.7	P	23526.1	P	25365	P	26147.4	P	26293.4	P	25259.1	P	25140.1	P	26258.6	P	10546.6	P	10362.9	P	11520.6	P	11334.4	P	10477.4	P	12681.5	P	12329.5	P	11079.4	P	10186.7	P	13157.6	P	11011.3	P	11801.6	P	CG10550-RB FEA=BDGP GEN=CG10550 DB_XREF=CG10550 FBgn0039321 SEG=chr3R:-21122784,21124766 MAP=96D1-96D1 LEN=1461 DEF=(CG10550 gene symbol:CG10550 FBgn0039321 )
4186.9	P	4334.6	P	4686.5	P	4149	P	3661.4	P	3220.4	P	3792.9	P	3603.4	P	4170.9	P	3514.1	P	4198.2	P	3703.1	P	10212.5	P	10190.2	P	10116.3	P	9605.4	P	10329.8	P	8817.7	P	8581.4	P	9396.9	P	8090.7	P	11104	P	9003.8	P	7756.5	P	CG10553-RA FEA=BDGP GEN=CG10553 DB_XREF=CG10553 FBgn0039324 SEG=chr3R:-21132999,21134464 MAP=96D1-96D1 LEN=1256 DEF=(CG10553 gene symbol:CG10553 FBgn0039324 )
1959.8	P	2196.2	P	1721.2	P	2098.7	P	2529.1	P	2299	P	2659.5	P	2476.1	P	2333.1	P	1852.8	P	2377.7	P	2363	P	937.9	P	895.4	P	996.1	P	876.5	P	1066	P	532.1	P	736	P	813.3	P	1075	P	1068.5	P	718	P	983.4	P	CG10555-RA FEA=BDGP GEN=CG10555 DB_XREF=CG10555 FBgn0030034 SEG=chrX:+8138340,8142891 MAP=7E6-7E6 LEN=4162 DEF=(CG10555 gene symbol:CG10555 FBgn0030034 )
316.4	A	324.1	P	310.8	P	176	A	172.7	A	119	A	244	P	186.1	A	302.5	P	315.5	A	333.9	P	184	A	845.4	P	649.5	P	516.3	P	479.1	P	450.3	P	489.2	P	509.5	P	507.5	P	605.7	P	309.8	A	637.1	P	588	P	CG10559-RA FEA=BDGP GEN=CG10559 DB_XREF=CG10559 FBgn0039323 SEG=chr3R:-21131047,21132483 MAP=96D1-96D1 LEN=1215 DEF=(CG10559 gene symbol:CG10559 FBgn0039323 )
14752.2	P	16295	P	15699.6	P	14607.4	P	11542	P	11561.3	P	10855.7	P	10785.6	P	13645.7	P	13413.6	P	12401.3	P	12569.1	P	15346.4	P	14524	P	13325.8	P	11117.7	P	16249.9	P	13012.5	P	12231.8	P	13072.9	P	12808.7	P	21479.3	P	15581.8	P	12648.6	P	CG10560-RA FEA=BDGP GEN=CG10560 DB_XREF=CG10560 FBgn0039325 SEG=chr3R:-21134928,21136458 MAP=96D1-96D1 LEN=1300 DEF=(CG10560 gene symbol:CG10560 FBgn0039325 )
6769.5	P	6704.8	P	5740.1	P	5750	P	7168.5	P	6933.7	P	6336.9	P	6345.9	P	6374.8	P	6768.2	P	6059.1	P	6029	P	7882.8	P	7750.8	P	7476.2	P	8411.2	P	7390.7	P	8515.7	P	7306.4	P	8541.9	P	7237.1	P	7791	P	7233.5	P	7545.3	P	CG10561-RA FEA=BDGP GEN=CG10561 DB_XREF=CG10561 FBgn0002036 SEG=chr2L:+19092483,19094654 MAP=37C1-37C1 LEN=2053 DEF=(CG10561 gene symbol:CG10561 FBgn0002036 (GO:0005737 cytoplasm))
3294.9	P	3225.9	P	3367.6	P	3240.7	P	2818.5	P	2733.7	P	2543.6	P	2135.2	P	2894.9	P	2669.8	P	2613.2	P	2751.5	P	5280.9	P	5707.9	P	5078.7	P	3962.4	P	4350.1	P	4197.9	P	5150.8	P	4315	P	5876.6	P	4839.8	P	4746.9	P	4877.2	P	CG10562-RA FEA=BDGP GEN=CG10562 DB_XREF=CG10562 FBgn0039326 SEG=chr3R:-21137430,21139130 MAP=96D1-96D1 LEN=1522 DEF=(CG10562 gene symbol:CG10562 FBgn0039326 )
954.6	P	1050.5	P	1007.3	P	923	P	654.2	P	852.5	P	866.7	P	782.5	P	1118.6	P	963.9	P	1188.7	P	1236.6	P	520.8	P	620	P	563.9	P	548.7	P	578.2	P	637.3	P	521.9	P	535.4	P	628.6	P	332.8	P	453.4	P	479.6	P	CG10563-RA FEA=BDGP GEN=CG10563 DB_XREF=CG10563 FBgn0032760 SEG=chr2L:+19105344,19107409 MAP=37C1-37C1 LEN=1819 DEF=(CG10563 gene symbol:CG10563 FBgn0032760 )
929	P	1023.1	P	751.7	P	892.2	P	1171.2	P	966.9	P	1140.6	P	1061.3	P	675	P	850.6	P	925	P	820.1	P	418.1	P	451.1	P	556.7	P	368.6	P	546.3	P	439.2	P	346.2	P	572.4	P	304.8	P	250.6	P	232.2	A	339.3	P	CG10564-RA FEA=BDGP GEN=Ac78C DB_XREF=CG10564 FBgn0024150 SEG=chr3L:-21053728,21089167 MAP=78B3-78C1 LEN=6362 DEF=(CG10564 gene symbol:Ac78C FBgn0024150 (GO:0004016 adenylate cyclase))
5031.8	P	4639.4	P	4705.2	P	4581.5	P	4931.4	P	5366.7	P	5324.9	P	5036.5	P	5162.9	P	5400	P	5613.3	P	5011.8	P	4413.1	P	4248.3	P	4503.5	P	5051.5	P	4748.5	P	4946.8	P	4551	P	5074.2	P	3667.5	P	4572.9	P	4599.9	P	4356.5	P	CG10565-RA FEA=BDGP GEN=CG10565 DB_XREF=CG10565 FBgn0037051 SEG=chr3L:-21050524,21053317 MAP=78B2-78B2 LEN=2227 DEF=(CG10565 gene symbol:CG10565 FBgn0037051 (GO:0003754 chaperone))
2851.1	P	3273.6	P	2952.7	P	2972.9	P	3553.8	P	3488.8	P	3506.8	P	3485.6	P	3253.4	P	2421	P	3020.5	P	2974.7	P	401.8	P	672.6	P	288.8	M	301.5	P	481.4	M	289.7	A	673.8	A	569	A	210.7	A	275.9	A	300.5	A	690.9	A	CG10566-RA FEA=BDGP GEN=CG10566 DB_XREF=CG10566 FBgn0037050 SEG=chr3L:+21048721,21050588 MAP=78B2-78B2 LEN=1737 DEF=(CG10566 gene symbol:CG10566 FBgn0037050 )
3965.2	P	4114.6	P	3192.7	P	3941.3	P	3632.5	P	4178.4	P	3723.9	P	4000.8	P	3887.1	P	3785.4	P	3417.7	P	3635.2	P	447.2	P	429.7	P	299.4	P	382.6	P	251.5	P	98.5	A	419.4	P	559.4	P	477.4	P	387.9	P	410.6	P	417.1	P	CG1056-RA FEA=BDGP SEG=chr3R:+438595,459030
96726.8	P	110053	P	100547	P	99847.9	P	94178.4	P	92468.5	P	87447.6	P	82505.3	P	95715.4	P	107529	P	88722.6	P	103436	P	84714.8	P	88129.1	P	96714.3	P	96484.7	P	89965.3	P	137630	P	121863	P	99004.1	P	117081	P	120748	P	102320	P	123914	P	CG10570-RA FEA=BDGP GEN=CG10570 DB_XREF=CG10570 FBgn0040992 SEG=chr2L:-18788118,18789069 MAP=37A4-37A4 LEN=817 DEF=(CG10570 gene symbol:CG10570 FBgn0040992 )
604.5	P	578.8	A	651	A	547.6	A	362.7	M	618.5	M	665.1	P	531.1	A	668.5	P	795	P	438.3	A	584.5	P	475.1	A	337.6	A	411.7	M	639.7	A	631	P	720	A	463.4	A	298	A	359.4	A	111.7	A	345.3	A	537.1	A	CG10571-RA FEA=BDGP GEN=ara DB_XREF=CG10571 FBgn0015904 SEG=chr3L:+12538220,12553565 MAP=69C8-69C10 LEN=2940 DEF=(CG10571 gene symbol:ara FBgn0015904 (GO:0003677 DNA binding) (GO:0045893 positive regulation of transcription, DNA-dependent) (GO:0007474 wing vein specification) (GO:0007476 wing morphogenesis) (GO:0003700 transcription factor) (GO:0003704 specific RNA polymerase II transcription fac…
781.5	P	778.4	P	753.7	P	623.4	P	757.5	P	1008.2	P	756.1	P	816.4	P	562.6	P	825.9	P	630.7	P	717.3	P	543.8	P	554.1	P	625.1	P	405.7	P	559.3	P	443.7	M	403.7	A	507.9	P	500.6	P	220.4	A	400.6	P	380	A	CG10572-RA FEA=BDGP GEN=Cdk8 DB_XREF=CG10572 FBgn0015618 SEG=chr3L:-9794613,9796179 MAP=67C10-67C10 LEN=1504 DEF=(CG10572 gene symbol:Cdk8 FBgn0015618 (GO:0006367 transcription initiation from Pol II promoter) (GO:0004674 protein serinethreonine kinase) (GO:0004693 cyclin-dependent protein kinase) (GO:0016455 RNA polymerase II transcription mediator) (GO:0006468 protein amino acid phosphorylation…
1350.8	P	1313.6	P	1292.2	P	1753	P	1957	P	1934.1	P	2278.1	P	2129.1	P	1800.5	P	1831.5	P	2277.8	P	2001.3	P	885.7	P	934.3	P	1230.6	P	1057.3	P	1356	P	788.5	P	1222.8	P	1423.8	P	986.1	P	735.1	P	991.1	P	986.5	P	CG10573-RA FEA=BDGP GEN=ko DB_XREF=CG10573 FBgn0020294 SEG=chr3L:-20992842,21048435 MAP=78B1-78B2 LEN=4724 DEF=(CG10573 gene symbol:ko FBgn0020294 )
3988.7	P	3766.5	P	3408.3	P	3655.2	P	3864	P	3851.9	P	4460.9	P	4171.5	P	3990.1	P	4623.3	P	4036	P	4452	P	2709.8	P	2266.7	P	3648.8	P	3382.2	P	3285.2	P	3383.1	P	3209.5	P	3156.8	P	3573.3	P	2780.8	P	3293	P	3026.4	P	CG10574-RA FEA=BDGP SEG=chr3L:-9791889,9794325
2566.7	P	2533.8	P	2595.2	P	2280.3	P	2302.4	P	2157.4	P	2279.6	P	2375.6	P	2293.2	P	1823.2	P	2205.9	P	2297.8	P	2592.9	P	2847.4	P	2871.8	P	3082.7	P	2664.3	P	2789	P	2313.3	P	2736.4	P	2656.3	P	2128.8	P	2807.1	P	2370.2	P	CG10575-RA FEA=BDGP GEN=CG10575 DB_XREF=CG10575 FBgn0035632 SEG=chr3L:-5726443,5728067 MAP=64E7-64E7 LEN=1557 DEF=(CG10575 gene symbol:CG10575 FBgn0035632 )
4373.7	P	4149.2	P	4307.6	P	3805	P	3864.7	P	3858.8	P	4115.5	P	4275.1	P	3510.9	P	3821.5	P	3246.1	P	3804.4	P	6299.5	P	6701.3	P	6563.2	P	7483.8	P	6778.6	P	7072.2	P	7161.7	P	6714.8	P	7291.7	P	5041.8	P	6042.5	P	6776.8	P	CG10576-RB FEA=BDGP GEN=CG10576 DB_XREF=CG10576 FBgn0035630 SEG=chr3L:-5721334,5724839 MAP=64E6-64E6 LEN=1819 DEF=(CG10576 gene symbol:CG10576 FBgn0035630 (GO:0004239 methionyl aminopeptidase))
16808.4	P	16407.3	P	18004.8	P	20556.5	P	17167.5	P	17792.9	P	19301.5	P	20605.9	P	17198.7	P	16719.8	P	19012.5	P	19885.2	P	13044	P	14342.3	P	14167.5	P	13922.5	P	13356.6	P	15634.1	P	12572.4	P	15673.7	P	12831.8	P	18101.4	P	16749.9	P	16256.3	P	CG10578-RA FEA=BDGP SEG=chr3L:-5709329,5711538
6156	P	6172	P	5757.3	P	6300.7	P	6489	P	6359.5	P	5907	P	6146.2	P	5555.9	P	5765.9	P	6196.3	P	6563.7	P	4170.2	P	4183.8	P	4545	P	4655.7	P	4252.5	P	4064.6	P	3916.7	P	4531.1	P	4350	P	4730	P	4446.1	P	4157.6	P	CG10579-RD FEA=BDGP GEN=Eip63E DB_XREF=CG10579 FBgn0005640 SEG=chr3L:+3496313,3589180 MAP=63E3-63E5 LEN=3643 DEF=(CG10579 gene symbol:Eip63E FBgn0005640 (GO:0004674 protein serinethreonine kinase) (GO:0004693 cyclin-dependent protein kinase) (GO:0006468 protein amino acid phosphorylation))
2724.7	P	2483.4	P	2966.9	P	2866.5	P	3411.8	P	3528	P	3314.3	P	3228.2	P	2936.2	P	2679.7	P	3120.3	P	2783.5	P	2449.8	P	2312.1	P	2536.9	P	2474	P	2487.9	P	2133.1	P	2429.6	P	2470.5	P	2028.9	P	2627	P	2043.1	P	2348.9	P	CG1057-RA FEA=BDGP GEN=Trap18 DB_XREF=CG1057 FBgn0037262 SEG=chr3R:+467694,469018 MAP=82D1-82D1 LEN=1092 DEF=(CG1057 gene symbol:Trap18 FBgn0037262 (GO:0006367 transcription initiation from Pol II promoter) (GO:0016455 RNA polymerase II transcription mediator) (GO:0000119 mediator complex))
9050.8	P	8208.3	P	8135.2	P	9309.1	P	9310.2	P	7889.8	P	9802.9	P	9968.1	P	8198	P	8028.2	P	8789.1	P	8708.6	P	2042.8	P	1948.6	P	1949.7	P	1918.7	P	1969.9	P	2310.5	P	2153.4	P	2104.3	P	1884.3	P	2561.5	P	1864.4	P	2227.7	P	CG10580-RA FEA=BDGP GEN=fng DB_XREF=CG10580 FBgn0011591 SEG=chr3L:-20843158,20866785 MAP=78A1-78A1 LEN=1964 DEF=(CG10580 gene symbol:fng FBgn0011591 (GO:0007450 dorsalventral pattern formation, imaginal disc) (GO:0007293 egg chamber formation) (GO:0007456 eye morphogenesis (sensu Drosophila)) (GO:0008194 UDP-glycosyltransferase) (GO:0005783 endoplasmic reticulum) (GO:0007476 wing morphogenesis) (…
2078.1	P	1919.2	P	1842.1	P	1716.8	P	2042	P	2226.2	P	1787.1	P	1838.4	P	1822.3	P	1702.6	P	1841.5	P	1932	P	1454.6	P	1263.3	P	1266.9	P	1278.6	P	1540.8	P	1447.3	P	1411.7	P	1453.9	P	1567.2	P	1616.2	P	1680.4	P	1639.5	P	CG10581-RA FEA=BDGP GEN=CG10581 DB_XREF=CG10581 FBgn0037046 SEG=chr3L:-20950835,20951359 MAP=78A5-78A5 LEN=524 DEF=(CG10581 gene symbol:CG10581 FBgn0037046 )
1634	P	2266.7	P	1887.9	P	1729.8	P	1548.1	P	1636.4	P	1522.2	P	1907.7	P	1687.3	P	1573.8	P	1906.9	P	1700	P	1120.3	P	1153.7	P	955.6	P	1375.9	P	1197.6	P	1031.8	P	994.1	P	1312.3	P	1121	P	1285.5	P	1333	P	1186.6	P	CG10582-RA FEA=BDGP GEN=Sin DB_XREF=CG10582 FBgn0028402 SEG=chr3L:+20949090,20950829 MAP=78A5-78A5 LEN=1616 DEF=(CG10582 gene symbol:Sin FBgn0028402 )
269.5	P	237.9	P	374.2	P	380.9	P	278	P	343.7	P	283.9	P	417.3	P	480.5	P	433.4	P	350.3	P	275.1	P	197.9	P	196.5	M	195.6	A	153.4	A	231.7	P	170.9	A	240.2	P	350.6	P	144.4	A	287.1	M	190.6	M	164.9	A	CG10583-RA FEA=BDGP GEN=Sse DB_XREF=CG10583 FBgn0035627 SEG=chr3L:-5619001,5621549 MAP=64E1-64E1 LEN=2177 DEF=(CG10583 gene symbol:Sse FBgn0035627 (GO:0016359 mitotic sister chromatid separation))
2653.9	P	2655.7	P	2497.2	P	2442.5	P	2380	P	2367.6	P	2331.2	P	2281.9	P	2431.5	P	2230.7	P	2266.8	P	2283.8	P	2314.6	P	2186	P	2246.8	P	2303.1	P	2052	P	2303.7	P	2029.1	P	2040.3	P	2383.6	P	2096.7	P	1981.2	P	1954.1	P	CG10584-RA FEA=BDGP GEN=CG10584 DB_XREF=CG10584 FBgn0037045 SEG=chr3L:-20947700,20948525 MAP=78A5-78A5 LEN=825 DEF=(CG10584 gene symbol:CG10584 FBgn0037045 )
2580.7	P	2525.4	P	1966.6	P	2529.8	P	2735.7	P	2669.4	P	2646.9	P	2904.4	P	2704.9	P	2605.4	P	2511.7	P	2781.2	P	1131.3	P	1122.8	P	1182.1	P	1139.7	P	1150.2	P	939.2	P	1141.4	P	1331	P	1099.8	P	987.4	P	1373	P	1026.8	P	CG10585-RA FEA=BDGP GEN=CG10585 DB_XREF=CG10585 FBgn0037044 SEG=chr3L:+20945170,20947423 MAP=78A5-78A5 LEN=2016 DEF=(CG10585 gene symbol:CG10585 FBgn0037044 (GO:0000010 trans-hexaprenyltranstransferase))
155.6	A	11.8	A	374.9	M	23.3	A	24.8	A	15.5	A	7.8	A	23.2	A	86.6	A	20.7	A	7.1	A	22.6	A	13202.9	P	12756.5	P	13227.3	P	11132	P	8845.6	P	8997.1	P	11061.7	P	9796.9	P	12914.6	P	11903.9	P	13744.2	P	14275.6	P	CG10586-RA FEA=BDGP GEN=CG10586 DB_XREF=CG10586 FBgn0037036 SEG=chr3L:-20873064,20874005 MAP=78A1-78A1 LEN=828 DEF=(CG10586 gene symbol:CG10586 FBgn0037036 (GO:0004175 endopeptidase))
20.4	A	61.9	A	227.2	A	34.1	A	30.1	A	7.2	A	8.4	A	5.9	A	22.2	A	43.2	A	28	A	33	A	3192.5	P	3158.4	P	3182.9	P	2859.4	P	2155.7	P	2528.2	P	2755.7	P	2115.2	P	2673.1	P	2176	P	2483.4	P	2681.6	P	CG10587-RA FEA=BDGP GEN=CG10587 DB_XREF=CG10587 FBgn0037039 SEG=chr3L:-20878837,20879821 MAP=78A1-78A1 LEN=831 DEF=(CG10587 gene symbol:CG10587 FBgn0037039 (GO:0004175 endopeptidase))
135.8	A	111.9	A	176.2	P	16.8	A	225.9	M	19.2	A	123.5	A	107.2	A	82.2	A	127.5	A	10.1	A	181.7	P	734.6	P	747.2	P	556.2	P	696.6	P	698.1	P	677	P	644.3	P	727.9	P	568.6	P	706.5	P	619.9	P	851.3	P	CG10588-RA FEA=BDGP GEN=CG10588 DB_XREF=CG10588 FBgn0037037 SEG=chr3L:+20874256,20877433 MAP=78A1-78A1 LEN=3177 DEF=(CG10588 gene symbol:CG10588 FBgn0037037 (GO:0016919 nardilysin))
53	A	19.6	A	180.7	A	9.4	A	9.2	A	20.3	A	25.6	A	13.6	A	12	A	27.3	A	25.4	A	20.2	A	5874.7	P	5951.2	P	5407.9	P	5437.6	P	4192.1	P	3971.1	P	4410.8	P	7045.6	P	4334.9	P	6432.4	P	6292.7	P	4897.4	P	CG10589-RA FEA=BDGP GEN=CG10589 DB_XREF=CG10589 FBgn0037035 SEG=chr3L:+20845101,20846620 MAP=78A1-78A1 LEN=1519 DEF=(CG10589 gene symbol:CG10589 FBgn0037035 )
58.5	A	13.9	A	11.1	A	23.5	A	22.5	A	15.1	A	12.9	A	6.5	A	64.2	A	8.5	A	15.7	A	36.9	A	146.4	A	79.7	A	12.2	A	178.5	A	9.6	A	26.8	A	26	A	115.4	A	11.4	A	25.6	A	127.6	A	102.6	A	CG1058-RA FEA=BDGP GEN=rpk DB_XREF=CG1058 FBgn0022981 SEG=chr3R:+471651,474613 MAP=82D1-82D1 LEN=2576 DEF=(CG1058 gene symbol:rpk FBgn0022981 (GO:0005272 sodium channel) (GO:0015280 amiloride-sensitive sodium channel))
2482.5	P	2674.9	P	2840.4	P	2815.8	P	3057.2	P	3111.8	P	3509.6	P	3270.4	P	2620.7	P	2341.5	P	2668	P	2611	P	3382.7	P	3868.7	P	4072.4	P	2991.1	P	4291	P	2693.6	P	2835.8	P	3309.1	P	3187	P	2525.7	P	2479.7	P	3075.5	P	CG10590-RA FEA=BDGP GEN=CG10590 DB_XREF=CG10590 FBgn0035622 SEG=chr3L:-5560389,5563283 MAP=64D5-64D6 LEN=2663 DEF=(CG10590 gene symbol:CG10590 FBgn0035622 (GO:0005768 endosome) (GO:0005215 transporter))
237.9	A	181.6	A	58.1	A	144.9	A	242.9	A	206.5	A	154.3	A	165.4	A	210.3	A	268.4	A	96.8	A	100.8	A	141.6	A	23.2	A	190.1	A	232.8	A	271.5	A	19.2	A	288.1	A	242.8	A	186.7	A	261	A	207.2	A	386.9	A	CG10591-RA FEA=BDGP GEN=CG10591 DB_XREF=CG10591 FBgn0035621 SEG=chr3L:-5557864,5558997 MAP=64D5-64D5 LEN=1072 DEF=(CG10591 gene symbol:CG10591 FBgn0035621 )
114.1	A	66.5	A	910	P	25.4	A	60.6	A	202.1	A	156.6	A	135.9	A	52.6	A	229.9	A	186.6	A	236.9	A	10889.3	P	12474.2	P	9733.1	P	12360.3	P	9751.6	P	14248.4	P	17754.7	P	15215.5	P	6847.4	P	11958.7	P	11543.3	P	9970.3	P	CG10592-RA FEA=BDGP GEN=CG10592 DB_XREF=CG10592 FBgn0035619 SEG=chr3L:-5552048,5554580 MAP=64D5-64D5 LEN=1749 DEF=(CG10592 gene symbol:CG10592 FBgn0035619 (GO:0004035 alkaline phosphatase))
14794.2	P	15949.1	P	14374.8	P	12988.9	P	16235	P	16813.3	P	14578.1	P	12949.9	P	20957.6	P	17633.3	P	16045.3	P	17297	P	14701.5	P	15696.5	P	14564.3	P	16548.6	P	20964.1	P	12816.2	P	18996	P	16546.4	P	23896.8	P	16885.3	P	20687.2	P	22145.4	P	CG10593-RA FEA=BDGP GEN=Acer DB_XREF=CG10593 FBgn0016122 SEG=chr2L:+8514129,8517222 MAP=29D4-29D4 LEN=2483 DEF=(CG10593 gene symbol:Acer FBgn0016122 (GO:0004246 peptidyl-dipeptidase A))
106	A	142.8	P	49.7	A	12.5	A	10.3	A	84	A	103.8	A	190.2	A	126.3	A	86.7	A	71.8	A	72.8	A	89.8	A	20.6	A	3.8	A	146.4	A	23.9	A	161	A	215.1	A	88.3	A	40.3	A	83	A	123.2	A	128.3	A	CG10594-RA FEA=BDGP GEN=Cyp307a1 DB_XREF=CG10594 FBgn0035618 SEG=chr3L:-5549390,5551885 MAP=64D5-64D5 LEN=2495 DEF=(CG10594 gene symbol:Cyp307a1 FBgn0035618 (GO:0005792 microsome) (GO:0016020 membrane) (GO:0015034 cytochrome P450))
13.1	A	97.2	A	85	A	45.1	A	86.2	A	79	A	174.4	A	110.1	A	7.8	A	84.6	A	220.8	A	122	A	122.2	A	114.8	A	80.4	A	65.6	A	62.5	A	33.4	A	7	A	123	A	74.3	A	18.1	A	125.1	A	96.6	A	CG10595-RA FEA=BDGP GEN=d DB_XREF=CG10595 FBgn0000410 SEG=chr2L:+8474714,8480902 MAP=29D1-29D1 LEN=4225 DEF=(CG10595 gene symbol:d synonyms:(CG31610) FBgn0000410 (GO:0008570 myosin ATPase) (GO:0016459 myosin))
65735.1	P	65905.4	P	59427	P	60713.3	P	56515.6	P	69848.2	P	62549.8	P	60787.8	P	69104.7	P	71732.7	P	69047	P	74581.4	P	42998.7	P	49980.6	P	52915.3	P	45419.6	P	51046.3	P	62052.2	P	56577.3	P	55753	P	46461.7	P	45505.3	P	41420.1	P	49297.4	P	CG10596-RA FEA=BDGP SEG=chr3L:-5526208,5536656
57.5	A	42.8	A	267	A	58.6	A	43.9	A	117.5	A	19.8	A	80.7	A	165.9	A	245	A	79.3	A	56.4	A	301.6	A	130.1	A	24.7	A	328.4	A	50.3	A	301.2	A	57.3	A	39.3	A	62.6	A	98.2	A	76.8	A	46.4	A	CG10597-RA FEA=BDGP GEN=CG10597 DB_XREF=CG10597 FBgn0030832 SEG=chrX:-16961292,16962181 MAP=15F4-15F4 LEN=753 DEF=(CG10597 gene symbol:CG10597 FBgn0030832 )
367.8	A	282.9	A	98	A	423.4	A	317.7	P	222.9	A	159.2	A	141.8	A	230.5	A	255.7	A	129.7	A	180	A	123.6	A	210	P	194	A	227.7	A	284.2	A	224.6	A	246.9	A	250.7	A	256.9	A	353.2	A	145.2	A	259.9	A	CG10598-RB FEA=BDGP GEN=CG10598 DB_XREF=CG10598 FBgn0003057 SEG=chrX:-16956669,16957518 MAP=15F4-15F4 LEN=849 DEF=(CG10598 gene symbol:CG10598 FBgn0003057 )
24843.2	P	21860.1	P	21668.7	P	22762.4	P	23217.6	P	23723.8	P	25069.7	P	24468.5	P	25493.2	P	25050.8	P	24191.4	P	23723	P	19252.9	P	20697.1	P	19995	P	19800.1	P	22603.8	P	24695.4	P	22051.3	P	20723.2	P	16683	P	18800	P	19196	P	20871.8	P	CG1059-RA FEA=BDGP GEN=Karybeta3 DB_XREF=CG1059 FBgn0011341 SEG=chr3R:+474943,480359 MAP=82D1-82D1 LEN=4331 DEF=(CG1059 gene symbol:Karybeta3 FBgn0011341 (GO:0008320 protein carrier) (GO:0006606 protein-nucleus import) (GO:0005643 nuclear pore))
878.9	P	1098.4	P	816.3	P	1111.6	P	1298.5	P	1120	P	1224	P	1190.9	P	959.5	P	1116.4	P	979.7	P	1102.7	P	991.7	P	761.5	P	833	P	1097.7	P	818.9	P	805.9	P	720	P	1077.2	P	583.1	P	990.1	P	1092.2	P	641.3	P	CG10600-RA FEA=BDGP GEN=CG10600 DB_XREF=CG10600 FBgn0032717 SEG=chr2L:-18812580,18817750 MAP=37B1-37B1 LEN=4408 DEF=(CG10600 gene symbol:CG10600 FBgn0032717 )
585.7	P	559.6	P	312.4	P	384.2	P	489	P	569.2	P	580.1	P	514.4	P	760.8	P	490.4	P	638.9	P	661.5	P	333.2	P	325.3	P	293.2	P	399.1	P	398.4	P	430.5	P	392.7	P	359.8	P	326.8	P	517.7	P	540.6	P	409	P	CG10601-RA FEA=BDGP GEN=mirr DB_XREF=CG10601 FBgn0014343 SEG=chr3L:+12651294,12667690 MAP=69D3-69D4 LEN=3677 DEF=(CG10601 gene symbol:mirr FBgn0014343 (GO:0001700 embryonic development (sensu Insecta)) (GO:0045317 equator specification) (GO:0016563 transcriptional activator) (GO:0007476 wing morphogenesis) (GO:0003700 transcription factor) (GO:0005515 protein binding) (GO:0045941 positive regulat…
1339.2	P	804.1	P	964.8	P	1009.1	P	1284	P	1106.4	P	899.8	P	1223.6	P	1290	P	1261.5	P	1136.2	P	1020.3	P	567.1	P	490.6	M	624.7	P	517.6	P	787	P	599.4	P	638.6	P	580.3	P	572.2	P	706.7	P	621.7	P	499.6	P	CG10601-RB FEA=BDGP GEN=mirr DB_XREF=CG10601 FBgn0014343 SEG=chr3L:+12651294,12666938 MAP=69D3-69D4 LEN=2925 DEF=(CG10601 gene symbol:mirr FBgn0014343 (GO:0001700 embryonic development (sensu Insecta)) (GO:0045317 equator specification) (GO:0016563 transcriptional activator) (GO:0007476 wing morphogenesis) (GO:0003700 transcription factor) (GO:0005515 protein binding) (GO:0045941 positive regulat…
10443.7	P	9896.1	P	8940.5	P	8909.8	P	8813.1	P	8591.6	P	7733	P	7863.4	P	9564	P	8337.7	P	8913.3	P	8763.9	P	10877.5	P	11385	P	11301.1	P	10412.4	P	10016.1	P	8874	P	9873.2	P	9389.1	P	10391.6	P	10082.4	P	10105.9	P	10321.8	P	CG10602-RA FEA=BDGP GEN=CG10602 DB_XREF=CG10602 FBgn0032721 SEG=chr2L:-18833206,18837295 MAP=37B1-37B1 LEN=2236 DEF=(CG10602 gene symbol:CG10602 FLAGGED_PROBLEMATIC FBgn0032721 (GO:0004463 leukotriene-A4 hydrolase))
4659.2	P	4457.6	P	4879.3	P	4937	P	4835.6	P	4911.4	P	4729.6	P	4807.1	P	4951.3	P	4713.8	P	4381.9	P	5408.6	P	4919.1	P	4412.4	P	4478.9	P	4383.1	P	4841.5	P	4624.4	P	4200.4	P	4531.3	P	4468.7	P	4451.1	P	3990.3	P	4130.6	P	CG10603-RA FEA=BDGP GEN=mRpL13 DB_XREF=CG10603 FBgn0032720 SEG=chr2L:-18836105,18837273 MAP=37B1-37B1 LEN=618 DEF=(CG10603 gene symbol:mRpL13 FBgn0032720 (GO:0006412 protein biosynthesis) (GO:0005762 mitochondrial large ribosomal subunit) (GO:0003735 structural constituent of ribosome))
194.7	A	47.3	A	175.3	A	290.8	M	153.5	A	245.5	A	300.3	A	340.1	P	212.9	A	367.9	P	267.2	M	219.1	A	147.8	A	59.2	A	16.2	A	78.1	A	111.1	A	22.8	A	31.3	A	13.5	A	9.9	A	114.8	A	10.6	A	28.2	A	CG10604-RA FEA=BDGP GEN=bsh DB_XREF=CG10604 FBgn0000529 SEG=chr2L:-19744196,19746789 MAP=38A4-38A4 LEN=1313 DEF=(CG10604 gene symbol:bsh FBgn0000529 (GO:0003700 transcription factor) (GO:0003702 RNA polymerase II transcription factor) (GO:0005634 nucleus) (GO:0007420 brain development))
814.7	P	602.4	P	526.9	P	777.7	P	859	P	720	P	782.9	P	829	P	609.5	P	666.5	P	931.4	P	833.1	P	551.5	P	588.5	P	531.7	P	475.4	P	472.9	P	501	P	411.8	P	488.5	P	514.6	P	459.4	P	381.7	P	559.7	P	CG10605-RA FEA=BDGP GEN=caup DB_XREF=CG10605 FBgn0015919 SEG=chr3L:+12567672,12579355 MAP=69D1-69D1 LEN=3832 DEF=(CG10605 gene symbol:caup FBgn0015919 (GO:0006357 regulation of transcription from Pol II promoter) (GO:0003704 specific RNA polymerase II transcription factor) (GO:0030528 transcription regulator) (GO:0005634 nucleus))
211.5	A	329.3	P	400.8	P	346.1	P	528.9	P	466.6	P	418.3	P	379	P	424.8	P	231.3	A	370.3	P	312.6	P	190.7	A	226.7	A	184	A	207.4	A	365.1	A	235.5	A	46.2	A	165.8	A	169.6	A	197	A	338.4	A	193.9	A	CG10609-RA FEA=BDGP GEN=Or83b DB_XREF=CG10609 FBgn0037324 SEG=chr3R:-1233170,1235642 MAP=83A2-83A2 LEN=1461 DEF=(CG10609 gene symbol:Or83b FBgn0037324 (GO:0016021 integral to membrane) (GO:0007608 olfaction) (GO:0004984 olfactory receptor))
1428.7	P	1218.1	P	1227.7	P	1202.9	P	1276.9	P	1287	P	1577.7	P	1401.9	P	1255.1	P	1437.4	P	1223	P	951.5	P	895.7	P	752.2	P	934.2	P	639.4	P	976.4	P	912.5	P	841.6	P	677.2	P	714.5	P	569.4	P	925.3	P	812.4	P	CG10610-RA FEA=BDGP GEN=ECSIT DB_XREF=CG10610 FBgn0028436 SEG=chr3R:+1682303,1683633 MAP=83C5-83C5 LEN=1330 DEF=(CG10610 gene symbol:ECSIT FBgn0028436 (GO:0006952 defense response) (GO:0008063 Tl receptor signaling pathway) (GO:0007165 signal transduction))
111.8	A	138.2	A	53	A	139.4	A	101	A	121.7	A	19.5	A	16.2	A	38.5	A	171	P	111.2	A	18.3	A	14.7	A	11.3	A	120	A	71.5	A	18.5	A	17.1	A	124.1	A	66.3	A	91.4	A	19.7	A	219.9	A	130.7	A	CG10612-RA FEA=BDGP GEN=Or83a DB_XREF=CG10612 FBgn0037322 SEG=chr3R:-1223361,1224915 MAP=83A1-83A1 LEN=1362 DEF=(CG10612 gene symbol:Or83a FBgn0037322 (GO:0007608 olfaction) (GO:0004984 olfactory receptor))
3271.7	P	3396.1	P	2917	P	3018.5	P	3487	P	3365.4	P	3020.2	P	3442.3	P	3835.9	P	3468.5	P	3315.8	P	4173	P	4234.9	P	4441.2	P	3501.5	P	4782	P	4377.2	P	4163.5	P	4212.7	P	6015.5	P	4290.2	P	5141.7	P	5424.9	P	4968.8	P	CG10616-RA FEA=BDGP GEN=CG10616 DB_XREF=CG10616 FBgn0036286 SEG=chr3L:+12429307,12431826 MAP=69C2-69C2 LEN=1656 DEF=(CG10616 gene symbol:CG10616 FBgn0036286 )
948.6	P	1178.1	P	891.5	P	878.3	P	1278.4	P	1265.2	P	1697.7	P	1436	P	910.8	P	1204.1	P	1544.6	P	1339.2	P	118.3	A	98.1	A	14.8	A	12.2	A	187.6	A	109.7	A	90.7	A	14.5	A	12.6	A	71.3	A	11.2	A	21	A	CG10617-RA FEA=BDGP GEN=CG10617 DB_XREF=CG10617 FBgn0030476 SEG=chrX:+13089908,13098840 MAP=11F1-11F1 LEN=4823 DEF=(CG10617 gene symbol:CG10617 FBgn0030476 (GO:0007269 neurotransmitter secretion) (GO:0005544 calcium-dependent phospholipid binding) (GO:0016083 synaptic vesicle fusion))
5047.3	P	4571.4	P	4400.2	P	4020.9	P	4773.6	P	4926.5	P	4241.8	P	4548.6	P	5065.4	P	4903.1	P	4746.8	P	4784.7	P	4493.1	P	3947.8	P	4735.1	P	4996.1	P	4282.1	P	4796.4	P	4300.7	P	4063.2	P	4159.8	P	4577.5	P	3692.4	P	3807	P	CG10618-RA FEA=BDGP SEG=chr3R:-21139683,21140765
487.6	P	402.4	P	501.1	P	610.6	P	590.3	P	655.3	P	970.9	P	826.5	P	613.1	P	635.8	P	564	P	502.8	P	186.3	M	167.7	P	121.3	A	172.9	A	92.7	A	396.2	A	217.3	P	88.8	A	181.2	A	330.7	P	251.7	P	211.6	P	CG10619-RA FEA=BDGP GEN=tup DB_XREF=CG10619 FBgn0003896 SEG=chr2L:-18837597,18859339 MAP=37B1-37B1 LEN=3238 DEF=(CG10619 gene symbol:tup FBgn0003896 (GO:0007390 germ-band shortening) (GO:0007391 dorsal closure) (GO:0003704 specific RNA polymerase II transcription factor) (GO:0046665 amnioserosa maintenance) (GO:0005634 nucleus) (GO:0007362 terminal region determination) (GO:0008258 head involutio…
4259.7	P	3747.5	P	3856.8	P	3883.4	P	4063.4	P	4868.4	P	3844	P	3759.9	P	4196.8	P	4211.2	P	3824.6	P	4446.3	P	2705.8	P	2866.2	P	2825.7	P	3263.2	P	2871.2	P	2553.3	P	2806.5	P	2552.8	P	2521.1	P	2573.5	P	2779.6	P	3493.9	P	CG10620-RA FEA=BDGP GEN=Tsf2 DB_XREF=CG10620 FBgn0036299 SEG=chr3L:-12487982,12491268 MAP=69C4-69C5 LEN=2881 DEF=(CG10620 gene symbol:Tsf2 FBgn0036299 (GO:0005576 extracellular) (GO:0005381 iron ion transporter))
6532.7	P	8210.6	P	7698.5	P	6816.7	P	7074.7	P	7375.1	P	6090.6	P	5307	P	5369.5	P	5124.9	P	5092.8	P	5911.1	P	6837.5	P	8689.6	P	7966.4	P	8146	P	8012.4	P	8541.2	P	9836.4	P	7555.5	P	7191.8	P	10737	P	9890.8	P	8315.3	P	CG10621-RA FEA=BDGP GEN=CG10621 DB_XREF=CG10621 FBgn0032726 SEG=chr2L:-18930288,18932504 MAP=37B7-37B7 LEN=1292 DEF=(CG10621 gene symbol:CG10621 FBgn0032726 (GO:0016205 selenocysteine methyltransferase))
2042.3	P	1975.6	P	1907.3	P	2174.3	P	1961.6	P	1727.7	P	2222	P	2485.1	P	2345.6	P	2081.9	P	2071.8	P	2235.9	P	3672.3	P	3280.1	P	3035.1	P	3173.1	P	3376.3	P	3667.7	P	3323.3	P	3878	P	3259.8	P	3237.1	P	2781.4	P	3230	P	CG10622-RA FEA=BDGP GEN=Sucb DB_XREF=CG10622 FBgn0029118 SEG=chr3L:-5520996,5522992 MAP=64D3-64D3 LEN=1605 DEF=(CG10622 gene symbol:Sucb FBgn0029118 (GO:0008325 succinate-CoA ligase complex (GDP-forming) (sensu Eukarya)) (GO:0004776 succinate-CoA ligase (GDP-forming)))
1555.6	P	2225.8	P	1766	P	1805.2	P	1712.1	P	1272.1	P	1375.5	P	1096.4	P	1241.6	P	1376.6	P	1289.1	P	1496.7	P	2137.4	P	2130.8	P	1727.8	P	1901	P	1463.8	P	1063.9	P	1581.5	P	1862.1	P	1993.5	P	1776.1	P	1745.7	P	2026.2	P	CG10622-RB FEA=BDGP GEN=Sucb DB_XREF=CG10622 FBgn0029118 SEG=chr3L:-5522245,5522992 MAP=64D3-64D3 LEN=569 DEF=(CG10622 gene symbol:Sucb FBgn0029118 (GO:0008325 succinate-CoA ligase complex (GDP-forming) (sensu Eukarya)) (GO:0004776 succinate-CoA ligase (GDP-forming)))
237.7	P	173.4	P	242.4	P	243.2	P	140.5	P	338.7	P	201.1	P	207.6	M	251.6	P	132.6	P	169	P	257.3	P	93.1	A	195.8	P	34.8	A	81.3	A	130.3	A	360.9	P	229.1	A	105.9	A	190.9	P	94.1	A	253.1	A	9.5	A	CG10622-RB FEA=BDGP GEN=Sucb DB_XREF=CG10622 FBgn0029118 SEG=chr3L:-5522245,5522992 MAP=64D3-64D3 LEN=569 DEF=(CG10622 gene symbol:Sucb FBgn0029118 (GO:0008325 succinate-CoA ligase complex (GDP-forming) (sensu Eukarya)) (GO:0004776 succinate-CoA ligase (GDP-forming)))
2724.5	P	3207.5	P	2287.8	P	2163.9	P	2487.5	P	2083.2	P	2226.1	P	1799.4	P	2400.2	P	2454.4	P	2195.2	P	2267.4	P	5278.6	P	4746.6	P	4754.8	P	5448.7	P	3933.3	P	3702.7	P	4274.2	P	4015.7	P	4582.1	P	5531.4	P	5343	P	4924.7	P	CG10623-RA FEA=BDGP GEN=CG10623 DB_XREF=CG10623 FBgn0032727 SEG=chr2L:-18933563,18935246 MAP=37B7-37B7 LEN=1577 DEF=(CG10623 gene symbol:CG10623 FBgn0032727 (GO:0016205 selenocysteine methyltransferase))
5491.1	P	4448.5	P	4994.7	P	4414.1	P	5154.3	P	4688.8	P	4921.1	P	4857.8	P	5028.9	P	4428.2	P	4668.9	P	5028.7	P	4019.3	P	4333.9	P	4259.6	P	3829.2	P	3582.8	P	3896.8	P	3644.4	P	3073.7	P	4113.1	P	3550.5	P	3478.8	P	4074.1	P	CG10624-RA FEA=BDGP GEN=sinu DB_XREF=CG10624 FBgn0010894 SEG=chr3L:-5518785,5520905 MAP=64D3-64D3 LEN=1945 DEF=(CG10624 gene symbol:sinu FBgn0010894 (GO:0007424 tracheal system development (sensu Insecta)))
307.3	A	267.5	A	107.8	A	92.9	A	150	A	161	A	401.9	A	422	A	334.6	A	392.6	A	488.6	A	370.8	M	424.6	A	286.6	A	517.2	A	415.5	A	413.2	A	370.9	A	440.5	A	299.1	M	575.4	A	689	A	319.9	A	159.1	A	CG10625-RA FEA=BDGP GEN=CG10625 DB_XREF=CG10625 FBgn0035612 SEG=chr3L:-5497920,5510465 MAP=64D3-64D3 LEN=2229 DEF=(CG10625 gene symbol:CG10625 FBgn0035612 )
671.4	P	791.2	P	573.3	P	744.9	P	750.7	P	699.7	P	793	P	807.6	P	500.2	P	598.2	P	731.8	P	709.3	P	420.9	P	291	P	266.4	P	334.4	P	481.1	P	238	P	424.2	P	395	P	213.2	P	196.9	P	377.3	A	274.1	P	CG10626-RA FEA=BDGP GEN=CG10626 DB_XREF=CG10626 FBgn0035610 SEG=chr3L:-5471724,5488649 MAP=64D2-64D3 LEN=2934 DEF=(CG10626 gene symbol:CG10626 FBgn0035610 (GO:0007186 G-protein coupled receptor protein signaling pathway) (GO:0008188 neuropeptide receptor) (GO:0004983 neuropeptide Y receptor) (GO:0004995 tachykinin receptor) (GO:0016021 integral to membrane) (GO:0042071 leucokinin receptor) (GO:00…
2444.8	P	2254.6	P	2331.9	P	2746.6	P	2494.3	P	2746.3	P	2491.9	P	2884.3	P	2261.1	P	2277.9	P	2585.8	P	2293.7	P	3302.6	P	3101.2	P	3762.9	P	2961.8	P	3618.7	P	2900.5	P	3502.5	P	3858.7	P	3523.4	P	3235.4	P	2598.9	P	2858.1	P	CG10627-RA FEA=BDGP GEN=CG10627 DB_XREF=CG10627 FBgn0036298 SEG=chr3L:-12484760,12487751 MAP=69C4-69C4 LEN=2236 DEF=(CG10627 gene symbol:CG10627 FBgn0036298 (GO:0004610 phosphoacetylglucosamine mutase))
1560	P	1736.8	P	1918.8	P	1779.3	P	1720.1	P	1915.3	P	1955.1	P	1971.9	P	1776.4	P	1752.6	P	1770.5	P	1846.9	P	1479.4	P	1621.2	P	1539.4	P	1480.4	P	1127.4	P	1290	P	1637.3	P	1581.6	P	1381.3	P	1050.5	P	1382.7	P	993.4	P	CG10628-RA FEA=BDGP GEN=CG10628 DB_XREF=CG10628 FBgn0032818 SEG=chr2L:-19735319,19736690 MAP=38A4-38A4 LEN=1254 DEF=(CG10628 gene symbol:CG10628 FBgn0032818 (GO:0005525 GTP binding))
258.5	A	182.5	A	303.1	P	349.4	A	222.8	A	93.6	A	153.2	A	258.5	A	130.6	A	258.9	A	226.9	A	202.9	A	462.8	A	266.4	A	301.1	A	463.9	P	417.4	A	365.1	A	271.8	A	270.9	A	511.5	A	491.9	A	427.5	A	370.3	A	CG10629-RA FEA=BDGP GEN=CG10629 DB_XREF=CG10629 FBgn0035609 SEG=chr3L:-5466503,5470128 MAP=64D2-64D2 LEN=921 DEF=(CG10629 gene symbol:CG10629 FBgn0035609 )
125.4	A	72.1	A	348.9	M	120.9	A	19.7	A	223.4	A	144.1	A	106.8	A	34.7	A	309.2	A	164	A	32.7	A	5292.2	P	5115.6	P	4138.5	P	5115.1	P	4430.9	P	5379.5	P	4186.3	P	6950.6	P	4014	P	5576.7	P	5696.8	P	5209.5	P	CG10630-RA FEA=BDGP GEN=CG10630 DB_XREF=CG10630 FBgn0035608 SEG=chr3L:-5456830,5458238 MAP=64D2-64D2 LEN=1240 DEF=(CG10630 gene symbol:CG10630 FBgn0035608 )
4172.6	P	4532	P	3846.8	P	4108.7	P	5394.4	P	5055.7	P	4905.7	P	5250.8	P	4653.3	P	4881.8	P	5227.1	P	5485.6	P	1417.3	P	1203.4	P	1467.6	P	1363.6	P	1196.5	P	1417.2	P	977.4	P	1299.5	P	1078.3	P	1275.9	P	1011	P	1034.7	P	CG10631-RA FEA=BDGP GEN=CG10631 DB_XREF=CG10631 FBgn0032817 SEG=chr2L:-19720890,19734944 MAP=38A3-38A4 LEN=12099 DEF=(CG10631 gene symbol:CG10631 FBgn0032817 )
3720.8	P	3921.3	P	2748.1	P	2419.4	P	3566.1	P	3326.9	P	2896.7	P	3228.2	P	3456.8	P	3331.1	P	3344.3	P	3614.1	P	1364.7	P	1084.9	P	956.8	P	826.5	P	1414	P	1532.1	P	1032.2	P	1266.4	P	1099.6	P	833.3	P	1283.7	P	1369.5	P	CG10632-RA FEA=BDGP GEN=CG10632 DB_XREF=CG10632 FBgn0036302 SEG=chr3L:-12495055,12530069 MAP=69C6-69C8 LEN=2133 DEF=(CG10632 gene symbol:CG10632 FBgn0036302 )
253.1	P	359.7	P	501.9	P	211.5	A	231.4	P	284.4	A	202.6	A	211.5	P	250.1	P	389.8	P	307.1	P	310.6	P	157.1	A	23.4	A	104.3	A	31	A	39.5	A	96.9	A	39.6	A	218.7	M	30.4	A	37.7	A	167.7	A	314	A	CG10632-RB FEA=BDGP GEN=CG10632 DB_XREF=CG10632 FBgn0036302 SEG=chr3L:-12520941,12530050 MAP=69C6-69C8 LEN=2499 DEF=(CG10632 gene symbol:CG10632 FBgn0036302 )
229.9	A	71.6	A	181.6	A	194.3	M	305.7	P	43.4	A	33.7	A	137.5	A	188.5	A	145	A	140.6	A	109.2	A	21	A	313.7	P	214.8	A	260.4	A	303.7	P	308.2	A	84.2	A	10.6	A	169.1	A	239.7	A	150.8	A	99.7	A	CG10633-RA FEA=BDGP GEN=CG10633 DB_XREF=CG10633 FBgn0035604 SEG=chr3L:-5338093,5342129 MAP=64D1-64D1 LEN=2580 DEF=(CG10633 gene symbol:CG10633 FBgn0035604 (GO:0005234 glutamate-gated ion channel))
7127.5	P	6419.7	P	6412.1	P	6859.9	P	6351.4	P	6031.8	P	6112.6	P	6515.2	P	6427.7	P	6845.5	P	6608.3	P	6347.1	P	6051.5	P	6772.1	P	4874.6	P	6510.3	P	4976.3	P	6449.2	P	5968.4	P	4948.9	P	7764.3	P	7637.1	P	5560	P	6596.1	P	CG10635-RA FEA=BDGP GEN=CG10635 DB_XREF=CG10635 FBgn0035603 SEG=chr3L:-5326646,5327316 MAP=64D1-64D1 LEN=545 DEF=(CG10635 gene symbol:CG10635 FBgn0035603 (GO:0016272 prefoldin complex) (GO:0006458 de novo protein folding) (GO:0003772 co-chaperonin))
7695.1	P	7549.1	P	7001.8	P	7806.5	P	8014.8	P	8332.7	P	7850.3	P	7400.6	P	7225.5	P	7493.3	P	8057.8	P	7411.3	P	2529.6	P	2896.3	P	3212.8	P	3854.4	P	2409.4	P	2987.8	P	2873.2	P	2614.8	P	2498.8	P	2653.9	P	3022.1	P	2611	P	CG10637-RA FEA=BDGP GEN=Nak DB_XREF=CG10637 FBgn0015772 SEG=chr2L:-18936001,18946804 MAP=37B7-37B7 LEN=5154 DEF=(CG10637 gene symbol:Nak FBgn0015772 (GO:0006468 protein amino acid phosphorylation) (GO:0008356 asymmetric cytokinesis) (GO:0004672 protein kinase) (GO:0004674 protein serinethreonine kinase))
12266.6	P	12298.2	P	12122.7	P	11695.8	P	11900.9	P	10887.3	P	11819.9	P	11300.8	P	12406.8	P	10853.9	P	12332.8	P	11540.8	P	9080.5	P	7864.3	P	8569.8	P	7745.4	P	8968.5	P	7205.2	P	8273.1	P	8321.4	P	8370.2	P	7239.2	P	8089.2	P	9103.5	P	CG10638-RA FEA=BDGP GEN=CG10638 DB_XREF=CG10638 FBgn0036290 SEG=chr3L:-12455944,12458858 MAP=69C3-69C4 LEN=1121 DEF=(CG10638 gene symbol:CG10638 FBgn0036290 (GO:0004032 aldehyde reductase))
10185.2	P	10444	P	10520.4	P	9733.4	P	10138.1	P	10660.2	P	9601.2	P	9207.5	P	8758.4	P	8665.2	P	8385.2	P	8131.9	P	10116	P	10331	P	10504.3	P	9916.7	P	10495.6	P	10294.2	P	10114.4	P	10063.5	P	9304.2	P	8884.7	P	10051.3	P	9066.7	P	CG10639-RA FEA=BDGP GEN=CG10639 DB_XREF=CG10639 FBgn0032729 SEG=chr2L:-18950073,18952531 MAP=37B8-37B8 LEN=1947 DEF=(CG10639 gene symbol:CG10639 FBgn0032729 )
1721.8	P	1662.5	P	1607.4	P	2028.3	P	1564.6	P	2007.9	P	1937.1	P	2093.8	P	1702.9	P	1545	P	1889.2	P	1650.8	P	657.4	P	792.1	P	932.3	P	778.4	P	617.4	P	780.1	P	640	P	824	P	692.4	P	703.1	P	861.1	P	808.5	P	CG1063-RA FEA=BDGP SEG=chr3R:+1342858,1364581
18738.9	P	16891.7	P	18761.1	P	20203.5	P	15369.8	P	16184.1	P	16149.4	P	15588.1	P	14672.3	P	14375.1	P	14567.1	P	15275.7	P	13249	P	13451.7	P	13576.6	P	11673.6	P	11149.8	P	10541.5	P	10649.4	P	10393.6	P	11844.8	P	10226.6	P	10188	P	10489.5	P	CG10640-RA FEA=BDGP GEN=Uev1A DB_XREF=CG10640 FBgn0035601 SEG=chr3L:-5322459,5325533 MAP=64D1-64D1 LEN=1230 DEF=(CG10640 gene symbol:Uev1A FBgn0035601 (GO:0004840 ubiquitin conjugating enzyme))
11644.1	P	10616	P	10584	P	10662	P	12114.4	P	13131	P	11390.8	P	10102.8	P	9732.2	P	10011	P	10227.8	P	9794.4	P	5300.4	P	5724.4	P	5466.3	P	4500.7	P	4665.5	P	3151	P	3959.8	P	4133.2	P	4403.3	P	3319.1	P	4068.2	P	3739.9	P	CG10641-RA FEA=BDGP GEN=CG10641 DB_XREF=CG10641 FBgn0032731 SEG=chr2L:-18955830,18965359 MAP=37B8-37B8 LEN=1627 DEF=(CG10641 gene symbol:CG10641 FBgn0032731 (GO:0005509 calcium ion binding))
4105.1	P	4248.6	P	4207.3	P	4514.8	P	5114	P	5877.8	P	5270.2	P	5354.1	P	4485.9	P	4273.4	P	5026.1	P	4594.2	P	1300.7	P	1341.4	P	1362.2	P	1222.7	P	1091.9	P	1273.7	P	1411.6	P	1318.3	P	1252.1	P	1001.7	P	1218.3	P	1114.2	P	CG10642-RA FEA=BDGP GEN=Klp64D DB_XREF=CG10642 FBgn0004380 SEG=chr3L:-5316528,5318562 MAP=64D1-64D1 LEN=2034 DEF=(CG10642 gene symbol:Klp64D FBgn0004380 (GO:0005871 kinesin complex) (GO:0007018 microtubule-based movement) (GO:0016326 kinesin motor))
9765.3	P	8412.3	P	8976.1	P	9051.9	P	9334	P	8554.9	P	8538	P	9044.3	P	9316.8	P	8721.3	P	8578.4	P	8581	P	6689.3	P	6810	P	7422.2	P	8121	P	7692.2	P	8221.8	P	7106.3	P	7301.1	P	7188.7	P	8386.3	P	7572.4	P	7244.3	P	CG10645-RC FEA=BDGP GEN=lama DB_XREF=CG10645 FBgn0016031 SEG=chr3L:-5302922,5315231 MAP=64C15-64D1 LEN=3048 DEF=(CG10645 gene symbol:lama FBgn0016031 )
1716.4	P	1934.3	P	1709.5	P	1886	P	1703.6	P	1764.3	P	1818.1	P	1616.1	P	1866.1	P	1831.4	P	1678.4	P	1727.7	P	1343.3	P	1079.5	P	1195.9	P	1238.7	P	1137.1	P	1043.2	P	967.6	P	1149.2	P	918.7	P	1269.7	P	1211	P	1024.2	P	CG10646-RA FEA=BDGP GEN=CG10646 DB_XREF=CG10646 FBgn0036292 SEG=chr3L:-12460012,12461456 MAP=69C4-69C4 LEN=1393 DEF=(CG10646 gene symbol:CG10646 FBgn0036292 )
926.7	P	790.8	P	746.5	P	658.5	P	599.8	P	597.2	P	700.1	P	542.8	P	791.4	P	812.1	P	745.1	P	811.9	P	732.2	P	547.9	P	973.3	P	997	P	908.7	P	879.8	P	843.1	P	907.4	P	925.9	P	999.9	P	1134.8	P	725.4	P	CG10648-RA FEA=BDGP GEN=CG10648 DB_XREF=CG10648 FBgn0030067 SEG=chrX:+8640719,8642477 MAP=8B7-8B7 LEN=1230 DEF=(CG10648 gene symbol:CG10648 FBgn0030067 )
4668.6	P	4686.2	P	4222.3	P	4484.4	P	5016.9	P	4728.4	P	4496.7	P	4376.3	P	5161.8	P	4466.7	P	4368.4	P	4733.7	P	1950.7	P	2425.5	P	2441.7	P	2442	P	2381.4	P	2133.6	P	2373.7	P	2553.4	P	2295.8	P	2217.3	P	2681.2	P	2210.7	P	CG1064-RA FEA=BDGP GEN=Snr1 DB_XREF=CG1064 FBgn0011715 SEG=chr3R:+1296635,1298478 MAP=83A4-83A4 LEN=1349 DEF=(CG1064 gene symbol:Snr1 FBgn0011715 (GO:0003702 RNA polymerase II transcription factor) (GO:0016251 general RNA polymerase II transcription factor) (GO:0005634 nucleus))
398.4	A	439.9	A	1102.6	P	239.1	A	477.1	A	481.6	A	254.5	A	443	M	229.5	A	553	P	290.4	A	424.6	A	11331.2	P	13194.2	P	11177.1	P	12161.7	P	11826.6	P	10815.2	P	12002	P	13361.4	P	12500.2	P	12564.8	P	12410.7	P	10708.1	P	CG10650-RA FEA=BDGP SEG=chr2L:-18971694,18974013
68.2	A	49.9	A	149.7	A	81	A	116.3	P	33.5	A	58.5	A	92.5	A	178.4	A	66.1	A	72.9	A	226.8	A	2077	P	1818	P	1896.9	P	1778.1	P	1540.4	P	1280.1	P	1662.3	P	1457.8	P	1912.1	P	1478.1	P	1851.7	P	1732.8	P	CG10651-RA FEA=BDGP GEN=CG10651 DB_XREF=CG10651 FBgn0032853 SEG=chr2L:-20111919,20112978 MAP=38C2-38C2 LEN=951 DEF=(CG10651 gene symbol:CG10651 FBgn0032853 )
62730.6	P	59194.8	P	64993.5	P	59551.1	P	49566.6	P	53443.8	P	48948.3	P	47694.5	P	54643.3	P	62013.9	P	53517.5	P	53470.8	P	67466	P	67679.5	P	73706.4	P	71369.9	P	72995.3	P	99869.8	P	83969.6	P	70100.9	P	91949.4	P	94402.5	P	78088.4	P	88395.3	P	CG10652-RB FEA=BDGP GEN=RpL30 DB_XREF=CG10652 FBgn0015745 SEG=chr2L:-18986353,18987318 MAP=37B9-37B9 LEN=493 DEF=(CG10652 gene symbol:RpL30 FBgn0015745 (GO:0005842 cytosolic large ribosomal subunit (sensu Eukarya)) (GO:0006412 protein biosynthesis) (GO:0003735 structural constituent of ribosome) (GO:0007422 peripheral nervous system development))
7676.5	P	7690.2	P	7385.7	P	8108.3	P	8528.4	P	8732.9	P	8103.6	P	8099.4	P	7078.5	P	7152.3	P	7484.9	P	7687.2	P	2471.9	P	2746.6	P	2246	P	2381.8	P	2126.9	P	2062.1	P	2042	P	2592	P	2464.6	P	2740.8	P	2175.5	P	2479.8	P	CG10653-RA FEA=BDGP GEN=hk DB_XREF=CG10653 FBgn0001202 SEG=chr2L:-19008920,19011578 MAP=37B10-37B10 LEN=2320 DEF=(CG10653 gene symbol:hk FBgn0001202 (GO:0016197 endosome transport) (GO:0045467 R7 development) (GO:0006897 endocytosis))
1016.6	P	1404.9	P	894.2	M	1349.8	P	1556.4	P	1504.1	P	1712.2	P	1318.7	P	1300.9	P	1316.5	P	1284.6	P	1420.3	P	42.1	A	70.8	A	90.9	A	240.7	A	68.3	A	90.6	A	184.5	A	213.6	A	332.6	A	237.3	A	141.9	A	57.9	A	CG10654-RA FEA=BDGP GEN=CG10654 DB_XREF=CG10654 FBgn0036294 SEG=chr3L:-12463315,12465257 MAP=69C4-69C4 LEN=1202 DEF=(CG10654 gene symbol:CG10654 FBgn0036294 )
2650.6	P	2605.6	P	2298.2	P	2709.4	P	2712.6	P	3002.1	P	2467	P	2550.3	P	2009.4	P	2052.2	P	1887.2	P	1848.3	P	2233.1	P	2002.8	P	1791.7	P	1687.1	P	1716.8	P	1748.1	P	2025.7	P	2153	P	1915.6	P	2019.7	P	1636.9	P	1957.5	P	CG10655-RA FEA=BDGP GEN=l(2)37Bb DB_XREF=CG10655 FBgn0002021 SEG=chr2L:-19027925,19029689 MAP=37B12-37B12 LEN=1702 DEF=(CG10655 gene symbol:l(2)37Bb FBgn0002021 )
7229.8	P	5275.5	P	5649.7	P	5630	P	5020.4	P	4722.5	P	4514	P	3910.8	P	5477.7	P	4763.4	P	5023	P	4909.1	P	6436.1	P	5964.5	P	7967.8	P	6642.1	P	6807.9	P	7220	P	7764	P	7350.5	P	6616.5	P	7412.1	P	8671	P	8196.8	P	CG10657-RA FEA=BDGP GEN=CG10657 DB_XREF=CG10657 FBgn0036289 SEG=chr3L:-12449371,12454745 MAP=69C3-69C3 LEN=1511 DEF=(CG10657 gene symbol:CG10657 FBgn0036289 (GO:0016918 retinal binding))
17492.2	P	17522.5	P	19315.9	P	19333.5	P	14570.9	P	17112.1	P	12927.9	P	12736.2	P	18441	P	19419.3	P	17527.1	P	18450.8	P	16642.2	P	17352	P	17594.8	P	16089.9	P	17312.3	P	16111.2	P	17165.8	P	14649.1	P	19434.4	P	20534.1	P	19910.7	P	19649.9	P	CG10658-RA FEA=BDGP GEN=Os9 DB_XREF=CG10658 FBgn0014000 SEG=chr2L:-19944803,19945744 MAP=38A8-38A8 LEN=878 DEF=(CG10658 gene symbol:Os9 FBgn0014000 (GO:0005634 nucleus))
14.3	A	13	A	109.6	A	45	A	48.7	A	5.8	A	12	A	12.2	A	113.5	A	67.7	A	113	A	8.2	A	2176.2	P	2277	P	2539	P	2098.5	P	2670.8	P	3856.5	P	3002.1	P	4068.3	P	3735.7	P	5798.5	P	3849.3	P	3748.2	P	CG10659-RA FEA=BDGP GEN=CG10659 DB_XREF=CG10659 FBgn0032839 SEG=chr2L:-20003189,20003858 MAP=38B1-38B1 LEN=669 DEF=(CG10659 gene symbol:CG10659 FBgn0032839 )
54525.9	P	52485.5	P	54674.2	P	53254.8	P	44127.9	P	47787.7	P	41903.3	P	40591.9	P	45923.7	P	51262.4	P	44054.3	P	48080.3	P	41220.5	P	47646	P	55019.3	P	53553.9	P	47685.2	P	59338.6	P	55552.6	P	44077.9	P	58270.2	P	56978.9	P	51871.5	P	58414.1	P	CG1065-RA FEA=BDGP GEN=Scsalpha DB_XREF=CG1065 FBgn0004888 SEG=chr3L:+3794813,3799012 MAP=63F1-63F1 LEN=1505 DEF=(CG1065 gene symbol:Scsalpha FBgn0004888 (GO:0008325 succinate-CoA ligase complex (GDP-forming) (sensu Eukarya)) (GO:0006099 tricarboxylic acid cycle) (GO:0004776 succinate-CoA ligase (GDP-forming)))
1321.2	P	1350.8	P	1167.9	P	1280.6	P	1421.9	P	1458.9	P	1124.9	P	1417.8	P	1529.6	P	1588.3	P	1540.9	P	1332.9	P	1897.5	P	1834.5	P	1994.9	P	1956.2	P	1741.2	P	1637.7	P	1831.1	P	1957.5	P	1686.1	P	1794.1	P	2116	P	1620.3	P	CG10660-RA FEA=BDGP GEN=CG10660 DB_XREF=CG10660 FBgn0036288 SEG=chr3L:-12444358,12447635 MAP=69C2-69C3 LEN=1578 DEF=(CG10660 gene symbol:CG10660 FBgn0036288 )
2241.5	P	1774.3	P	1493.7	P	1479.9	P	1968	P	1606.4	P	2088.4	P	1842.6	P	2281.9	P	1649.3	P	2047.7	P	1663.2	P	599.9	P	529.6	P	668.3	P	678.8	P	857.8	P	847.3	P	647.1	P	417	P	591.4	P	656.5	P	685.4	P	393	P	CG10662-RA FEA=BDGP GEN=CG10662 DB_XREF=CG10662 FBgn0032832 SEG=chr2L:+19932471,19935529 MAP=38A8-38A8 LEN=2751 DEF=(CG10662 gene symbol:CG10662 FBgn0032832 )
18.4	A	230.5	A	33.9	A	213.5	A	72.6	A	45.6	A	179.3	A	160.7	M	91.9	A	100.9	A	197.8	M	147.4	A	220.9	A	367.2	P	304.6	P	264	A	363.3	A	351.2	A	240.7	A	126.1	A	287.6	P	224.6	M	101	A	386.3	A	CG10663-RA FEA=BDGP GEN=CG10663 DB_XREF=CG10663 FBgn0036287 SEG=chr3L:-12432553,12435636 MAP=69C2-69C2 LEN=2202 DEF=(CG10663 gene symbol:CG10663 FBgn0036287 (GO:0004252 serine-type endopeptidase))
79943.7	P	82837.1	P	80490.3	P	80382.1	P	75485.4	P	75275.2	P	72572.8	P	68662.7	P	79177.1	P	89338.8	P	74223.6	P	79727.9	P	105435	P	100876	P	113252	P	115334	P	105281	P	151036	P	127411	P	107425	P	134858	P	140189	P	122419	P	135758	P	CG10664-RA FEA=BDGP GEN=CG10664 DB_XREF=CG10664 FBgn0032833 SEG=chr2L:+19936788,19938142 MAP=38A8-38A8 LEN=793 DEF=(CG10664 gene symbol:CG10664 FBgn0032833 (GO:0005739 mitochondrion) (GO:0004129 cytochrome c oxidase) (GO:0005743 mitochondrial inner membrane))
152.8	A	182	A	218.4	P	206.3	A	279.8	P	236.7	P	150.4	A	114.7	A	172.2	A	152.5	A	30.2	A	47.1	A	203.7	P	122.5	P	175.8	M	150	P	218.1	A	259.2	A	252.9	M	216.5	P	250.8	A	191.2	A	194.8	A	112.6	A	CG10667-RA FEA=BDGP GEN=Orc1 DB_XREF=CG10667 FBgn0022772 SEG=chr2R:-2583335,2586609 MAP=43D4-43D5 LEN=3146 DEF=(CG10667 gene symbol:Orc1 FBgn0022772 (GO:0003677 DNA binding) (GO:0005664 origin recognition complex) (GO:0006261 DNA dependent DNA replication) (GO:0006270 DNA replication initiation) (GO:0005634 nucleus) (GO:0016440 transcriptional gene silencing))
748.4	P	732	P	531.2	P	778.3	P	861.1	P	896	P	855	P	744.5	P	702.7	P	623.8	P	684.8	P	690.6	P	358.8	P	321.7	P	266.8	P	425.9	P	366	P	253.2	A	79	A	407.8	P	255.3	P	260.9	A	290.1	A	189.8	A	CG10669-RA FEA=BDGP GEN=CG10669 DB_XREF=CG10669 FBgn0039329 SEG=chr3R:-21148040,21151663 MAP=96D1-96D1 LEN=3052 DEF=(CG10669 gene symbol:CG10669 FBgn0039329 )
659.9	P	984.5	P	664.2	P	1282.6	P	1027.5	P	745.6	P	934	P	1121	P	1012.8	P	1031.7	P	879.8	P	946.5	P	156.8	A	49.4	A	114	A	106.9	A	42.7	A	16.5	A	13.8	A	15.4	A	37.8	A	30.7	A	48.5	A	42.4	A	CG1066-RA FEA=BDGP GEN=Shab DB_XREF=CG1066 FBgn0003383 SEG=chr3L:+2875842,2933694 MAP=63A1-63A2 LEN=3590 DEF=(CG1066 gene symbol:Shab FLAGGED_PROBLEMATIC FBgn0003383 (GO:0008076 voltage-gated potassium channel complex) (GO:0006813 potassium ion transport) (GO:0005886 plasma membrane) (GO:0016021 integral to membrane) (GO:0005249 voltage-gated potassium channel))
237.4	P	369.3	P	182.8	P	218.1	A	225.4	P	254.1	M	242.1	A	188.8	P	87.1	A	217	A	188.9	P	189.6	M	148.7	A	186.4	A	294.1	P	264.9	A	147.6	A	411.1	P	160.9	A	136.6	A	170.8	P	194.5	A	109.1	A	127.8	A	CG10670-RA FEA=BDGP SEG=chr3L:-5109153,5111656
3463.4	P	3088.7	P	2965.1	P	3093.6	P	3075	P	2566.9	P	2925.2	P	2721.1	P	2934.2	P	2632.3	P	2694.6	P	2900.1	P	3338	P	3554.9	P	3573.3	P	4283.1	P	3169.3	P	3352	P	3278.1	P	3450.4	P	2774.4	P	2886.9	P	3717	P	2843.4	P	CG10671-RA FEA=BDGP GEN=CG10671 DB_XREF=CG10671 FBgn0035586 SEG=chr3L:-5103387,5105401 MAP=64C9-64C9 LEN=1881 DEF=(CG10671 gene symbol:CG10671 FBgn0035586 )
1404.4	P	1412.7	P	1118.1	P	1189.7	P	1350.8	P	955.6	P	1100.5	P	857.6	P	1210.8	P	1197.5	P	1174.9	P	1290	P	1004.6	P	1365.6	P	1510.8	P	1840.3	P	1400.5	P	962.9	P	1233.1	P	1588.1	P	1378.5	P	1244.8	P	1904.6	P	1426.9	P	CG10671-RB FEA=BDGP GEN=CG10671 DB_XREF=CG10671 FBgn0035586 SEG=chr3L:-5104480,5105457 MAP=64C9-64C9 LEN=977 DEF=(CG10671 gene symbol:CG10671 FBgn0035586 )
10229.5	P	10270.5	P	9695.7	P	9492.6	P	9464.4	P	9002.5	P	8203.9	P	7980.8	P	9283.8	P	7682.4	P	7901.6	P	7823	P	10546.3	P	10195.4	P	9839.2	P	9981.7	P	9967.4	P	8502.9	P	10592.9	P	8847.3	P	10772.6	P	9883.3	P	9555.2	P	9771.5	P	CG10672-RA FEA=BDGP GEN=CG10672 DB_XREF=CG10672 FBgn0035588 SEG=chr3L:-5099748,5100963 MAP=64C9-64C9 LEN=1090 DEF=(CG10672 gene symbol:CG10672 FBgn0035588 (GO:0016614 oxidoreductase, acting on CH-OH group of donors))
1416	P	1424	P	1378.3	P	1418.1	P	1655.2	P	1328	P	1658.4	P	1651.7	P	1612.8	P	1787.5	P	1797	P	1584.2	P	1727.3	P	1751.8	P	1519	P	1813.5	P	2659.8	P	2447.4	P	2465.3	P	2384.5	P	1903.8	P	1493.9	P	2098.7	P	1841.2	P	CG10673-RA FEA=BDGP GEN=CG10673 DB_XREF=CG10673 FBgn0035590 SEG=chr3L:-5097988,5098663 MAP=64C9-64C9 LEN=675 DEF=(CG10673 gene symbol:CG10673 FBgn0035590 (GO:0004672 protein kinase) (GO:0004713 protein tyrosine kinase))
7335.2	P	7991.9	P	7660.1	P	6683.8	P	6364.7	P	5896.2	P	5957.4	P	5190.5	P	6496.8	P	5837	P	6076.7	P	5906.4	P	5781.3	P	6349.2	P	7876.7	P	6014.8	P	6626.5	P	7354.1	P	7206.8	P	6466.4	P	7974.2	P	7622.8	P	7450.5	P	7566.8	P	CG10674-RA FEA=BDGP GEN=CG10674 DB_XREF=CG10674 FBgn0035592 SEG=chr3L:-5095148,5095542 MAP=64C9-64C9 LEN=327 DEF=(CG10674 gene symbol:CG10674 FBgn0035592 )
1684	P	1585.9	P	1480.6	P	1240.3	P	1485.1	P	1396.9	P	1385.3	P	1092.9	P	1772.1	P	1448.9	P	1202.1	P	1457.9	P	2029.3	P	1975.4	P	2188.5	P	2285.7	P	2101.5	P	1622.5	P	2225.4	P	1927.7	P	2126.6	P	1786.8	P	1916.6	P	1974	P	CG10675-RA FEA=BDGP GEN=CG10675 DB_XREF=CG10675 FBgn0039328 SEG=chr3R:-21145902,21147581 MAP=96D1-96D1 LEN=1455 DEF=(CG10675 gene symbol:CG10675 FBgn0039328 )
38.4	A	37.7	A	125.1	A	56.8	A	29.2	A	23.8	A	26.6	A	77	A	154	A	79.4	A	109.7	A	104.1	A	10.2	A	14.5	A	10.4	A	33.6	A	112.8	A	6.7	A	17.3	A	139	A	77.4	A	144.3	A	21.7	A	179.4	A	CG10677-RA FEA=BDGP GEN=CG10677 DB_XREF=CG10677 FBgn0035596 SEG=chr3L:+5142231,5144160 MAP=64C10-64C10 LEN=762 DEF=(CG10677 gene symbol:CG10677 FBgn0035596 )
6241	P	6700.1	P	6810.6	P	6277	P	5273.9	P	6000.6	P	6550.2	P	5956.8	P	5321.1	P	5295.9	P	5458.7	P	5764.9	P	7615.5	P	6962.8	P	7809.8	P	7128.4	P	7312	P	7957.9	P	7417.3	P	7281.6	P	7957.3	P	6679.7	P	6748.1	P	7476.7	P	CG10679-RA FEA=BDGP GEN=Nedd8 DB_XREF=CG10679 FBgn0032725 SEG=chr2L:-18929323,18929798 MAP=37B7-37B7 LEN=255 DEF=(CG10679 gene symbol:Nedd8 FBgn0032725 (GO:0000211 protein degradation tagging))
25393.7	P	25342.2	P	27438.3	P	27551.9	P	26541.9	P	29115	P	27688.2	P	23558.7	P	26588.8	P	26769.2	P	25635.3	P	26879.1	P	40959.7	P	38309.9	P	47041.1	P	42393.3	P	46456.2	P	45370.6	P	50694.1	P	43390.8	P	42387.1	P	40475.2	P	40881.3	P	47015.4	P	CG10680-RA FEA=BDGP GEN=CG10680 DB_XREF=CG10680 FBgn0032836 SEG=chr2L:+19942250,19943847 MAP=38A8-38A8 LEN=1302 DEF=(CG10680 gene symbol:CG10680 FBgn0032836 )
1450.5	P	1401.1	P	1633.6	P	1411.4	P	1516.4	P	1467.5	P	1562.6	P	1507.4	P	1268	P	1199.5	P	1510.9	P	1507.4	P	1543	P	1625.1	P	1587	P	1299.9	P	1533.2	P	1556.7	P	1353.7	P	1155.6	P	1295.5	P	1386	P	1452.8	P	1273.6	P	CG10681-RA FEA=BDGP GEN=CG10681 DB_XREF=CG10681 FBgn0036291 SEG=chr3L:+12459151,12460194 MAP=69C4-69C4 LEN=935 DEF=(CG10681 gene symbol:CG10681 FBgn0036291 )
3164.5	P	4092	P	4198.3	P	4236.6	P	4208.8	P	4151.5	P	3954.7	P	3771.9	P	4145.4	P	3906.6	P	4209.5	P	3747.5	P	4618.1	P	5137.8	P	4848.8	P	5387.5	P	4672.1	P	4344.4	P	5055.6	P	6409.7	P	5511.1	P	5694.8	P	5905.8	P	5124.9	P	CG10682-RA FEA=BDGP GEN=vihar DB_XREF=CG10682 FBgn0027936 SEG=chr3L:+12461848,12463022 MAP=69C4-69C4 LEN=1108 DEF=(CG10682 gene symbol:vihar FBgn0027936 (GO:0004840 ubiquitin conjugating enzyme))
18.7	A	26.4	A	181.8	A	14.4	A	15.1	A	17.2	A	11.2	A	86.3	A	54.3	A	47.3	A	109.3	A	40.2	A	164.6	A	33.3	A	71.6	A	191.5	A	140.6	A	261.6	A	30.6	A	48.9	A	28.3	A	31.3	A	10.5	A	187.6	A	CG10683-RA FEA=BDGP GEN=rhi DB_XREF=CG10683 FBgn0004400 SEG=chr2R:-12692213,12697237 MAP=54D2-54D2 LEN=1568 DEF=(CG10683 gene symbol:rhi FBgn0004400 (GO:0030381 eggshell pattern formation) (GO:0003682 chromatin binding) (GO:0005634 nucleus))
945.1	P	1278.7	P	1078.8	P	1172.5	P	1069	P	1291.7	P	1149.5	P	1425.7	P	1340.1	P	1264.1	P	1234	P	1440.8	P	896.4	P	956.8	P	1172	P	961.5	P	1348.7	P	1453.6	P	1355	P	1488.4	P	1002.7	P	1325	P	1707.1	P	1389.8	P	CG10685-RA FEA=BDGP GEN=CG10685 DB_XREF=CG10685 FBgn0032762 SEG=chr2L:-19111134,19111509 MAP=37C1-37C1 LEN=318 DEF=(CG10685 gene symbol:CG10685 FBgn0032762 (GO:0005736 DNA-directed RNA polymerase I complex) (GO:0003900 DNA-directed RNA polymerase I))
7138	P	8123	P	7970.6	P	7518.8	P	8363.2	P	8070.1	P	9266.3	P	9793.2	P	8734.4	P	7962.3	P	8499.9	P	8083.1	P	4806.3	P	4177.4	P	4568.9	P	6031.3	P	5503.4	P	6309.2	P	4736.6	P	5267.5	P	4934.4	P	5629.6	P	5527	P	4678.1	P	CG10686-RA FEA=BDGP SEG=chr3L:+12472573,12477258
5704.8	P	5761.6	P	5879	P	5887.9	P	5514.4	P	5867.5	P	5003.4	P	5485.3	P	6101.5	P	5648.6	P	5220.8	P	5332.5	P	4918.4	P	4792.2	P	4885.3	P	4826.3	P	4785.4	P	4148.3	P	4414.1	P	4421.5	P	4748.7	P	3936.4	P	4376.4	P	4079.2	P	CG10687-RA FEA=BDGP SEG=chr2L:-19107946,19110035
4049.2	P	4333.6	P	4219.4	P	3490.1	P	2890	P	3234.1	P	2605.7	P	2541.9	P	3920	P	2893.6	P	3594.8	P	3523.7	P	5764.6	P	4522.7	P	5190	P	4669.7	P	5652.8	P	4432.5	P	4082.3	P	5075.3	P	6328.2	P	4613.5	P	4450.7	P	4839.7	P	CG10688-RA FEA=BDGP GEN=CG10688 DB_XREF=CG10688 FBgn0036300 SEG=chr3L:+12492136,12493062 MAP=69C6-69C6 LEN=926 DEF=(CG10688 gene symbol:CG10688 FBgn0036300 (GO:0005737 cytoplasm) (GO:0009298 GDP-mannose biosynthesis) (GO:0004615 phosphomannomutase))
820.9	P	950.7	P	897.5	P	737.5	P	740.1	P	906.7	P	811.3	P	767.3	P	1132.9	P	861.9	P	1023.2	P	734.8	P	503	P	497.7	P	419.2	P	585.8	P	623.3	P	505.2	P	197.5	A	431.6	P	612.4	P	500.5	P	362.4	P	617.1	P	CG10689-RA FEA=BDGP GEN=CG10689 DB_XREF=CG10689 FBgn0032759 SEG=chr2L:-19102073,19105056 MAP=37C1-37C1 LEN=2795 DEF=(CG10689 gene symbol:CG10689 FBgn0032759 (GO:0008248 pre-mRNA splicing factor) (GO:0005681 spliceosome complex) (GO:0003724 RNA helicase) (GO:0004004 ATP dependent RNA helicase) (GO:0006371 mRNA splicing))
9730.1	P	9832.2	P	9139	P	9020.3	P	9053.6	P	8590	P	7928.8	P	8698.1	P	8449.6	P	7649.8	P	7590.2	P	7934.9	P	12499.9	P	11261.2	P	11364	P	11510.5	P	11597.1	P	8514	P	9705	P	9681.9	P	12231.6	P	9461.7	P	9513.4	P	10266.2	P	CG10691-RB FEA=BDGP GEN=l(2)37Cc DB_XREF=CG10691 FBgn0002031 SEG=chr2L:-19100122,19101935 MAP=37C1-37C1 LEN=1310 DEF=(CG10691 gene symbol:l(2)37Cc FBgn0002031 (GO:0005739 mitochondrion) (GO:0002165 larvalpupal development (sensu Insecta)) (GO:0005740 mitochondrial membrane))
298.8	A	210.2	A	248.2	A	357.9	P	240.1	A	257.3	A	248.4	A	175	A	223	P	193.5	A	180.4	A	272.5	A	134.2	A	260.3	A	247.7	A	80.7	A	262.9	P	319.6	A	160.5	A	29.1	A	42	A	322.3	A	325.9	A	167.8	A	CG10692-RB FEA=BDGP GEN=Mt2 DB_XREF=CG10692 FBgn0028707 SEG=chr2L:+12085460,12086565 MAP=33C4-33C4 LEN=1056 DEF=(CG10692 gene symbol:Mt2 FBgn0028707 (GO:0003886 DNA (cytosine-5-)-methyltransferase) (GO:0008326 site-specific DNA-methyltransferase (cytosine-specific)))
3311.7	P	3755.1	P	3245.1	P	3074.4	P	3539.6	P	3271.6	P	2837.6	P	3524.3	P	3262.5	P	3418.6	P	3334.6	P	3659.4	P	1273.9	P	1221.7	P	1189.9	P	1606.5	P	1458.3	P	1933.5	P	1093.7	P	1432.9	P	1482	P	2215.8	P	1658.9	P	1705.9	P	CG10693-RB FEA=BDGP GEN=slo DB_XREF=CG10693 FBgn0003429 SEG=chr3R:+20480742,20524443 MAP=96A14-96A17 LEN=4641 DEF=(CG10693 gene symbol:slo FBgn0003429 (GO:0015269 calcium-activated potassium channel) (GO:0006813 potassium ion transport) (GO:0045433 male courtship behavior (sensu Drosophila), song production) (GO:0005886 plasma membrane))
27.9	A	16.2	A	24.6	A	31.3	A	23.8	A	87.4	A	28.8	A	15.5	A	23	A	29.4	A	149.9	A	28.9	A	876.3	P	799.9	P	810.5	P	992.3	P	757.7	P	1050.4	P	863	P	1508.8	P	909.3	P	734.2	P	776.2	P	994.5	P	CG10694-RA FEA=BDGP GEN=CG10694 DB_XREF=CG10694 FBgn0039147 SEG=chr3R:+19923769,19924725 MAP=95E1-95E1 LEN=956 DEF=(CG10694 gene symbol:CG10694 FBgn0039147 (GO:0003684 damaged DNA binding) (GO:0006284 base-excision repair))
4121.3	P	5188.3	P	5772.8	P	5269.4	P	5406.6	P	6021.5	P	6046.9	P	6097.7	P	4894.6	P	5185.4	P	5244.8	P	5362.3	P	2756.5	P	2652.9	P	2680.6	P	3559.9	P	3076.1	P	2654.3	P	3008.3	P	2758.4	P	2493.3	P	2486.8	P	2515.7	P	2867.5	P	CG10695-RA FEA=BDGP GEN=CG10695 DB_XREF=CG10695 FBgn0029878 SEG=chrX:+6331153,6337010 MAP=6C1-6C1 LEN=3394 DEF=(CG10695 gene symbol:CG10695 FBgn0029878 (GO:0007018 microtubule-based movement) (GO:0016326 kinesin motor) (GO:0005871 kinesin complex))
11219.8	P	11380.9	P	9945.1	P	11367.2	P	13657.7	P	13913	P	13374.5	P	14459.8	P	12031.9	P	11953.9	P	12739.8	P	12648.1	P	4009.1	P	4651.8	P	5100.8	P	4913.4	P	4342.3	P	4643.6	P	5098.6	P	3805	P	4742	P	4272.1	P	4687.1	P	4667	P	CG10697-RB FEA=BDGP GEN=Ddc DB_XREF=CG10697 FBgn0000422 SEG=chr2L:-19094562,19098383 MAP=37C1-37C1 LEN=1926 DEF=(CG10697 gene symbol:Ddc FBgn0000422 (GO:0004058 aromatic-L-amino acid decarboxylase) (GO:0007611 learning andor memory) (GO:0007619 courtship behavior) (GO:0006584 catecholamine metabolism) (GO:0006585 dopamine biosynthesis from tyrosine) (GO:0006587 serotonin biosynthesis from tryptop…
2002.6	P	1890.2	P	2345.4	P	2244.2	P	2263.2	P	2178.3	P	2108.9	P	2188.7	P	2385.6	P	2056	P	2139.9	P	2371.4	P	1305.1	P	1211.9	P	1672.6	P	1442.2	P	1807.4	P	1700	P	1583	P	2135.2	P	1265.4	P	1592.9	P	1726.8	P	1259.9	P	CG10698-RA FEA=BDGP GEN=GRHRII DB_XREF=CG10698 FBgn0036278 SEG=chr3L:-12296658,12309083 MAP=69B2-69B2 LEN=3238 DEF=(CG10698 gene symbol:GRHRII FBgn0036278 (GO:0007186 G-protein coupled receptor protein signaling pathway) (GO:0008188 neuropeptide receptor) (GO:0004968 gonadotropin-releasing hormone receptor) (GO:0016021 integral to membrane) (GO:0016500 protein-hormone receptor) (GO:0004930 G-prot…
361.2	P	525.2	P	443.9	P	605.5	P	935	P	842.2	P	664.6	P	804.6	P	691.8	P	543.8	P	667.9	P	606.1	P	501.2	P	693.5	P	894.9	P	550.6	P	1186.5	P	896.8	P	723.4	P	731.6	P	539.7	P	552.9	P	454.6	P	681.2	P	CG10699-RB FEA=BDGP GEN=Lim3 DB_XREF=CG10699 FBgn0002023 SEG=chr2L:-19057316,19086191 MAP=37B13-37C1 LEN=2696 DEF=(CG10699 gene symbol:Lim3 synonyms:(CG15174) FBgn0002023 (GO:0003700 transcription factor) (GO:0003704 specific RNA polymerase II transcription factor) (GO:0005634 nucleus))
20.5	A	7.9	A	64.9	A	15.5	A	10.3	A	74.3	A	12.4	A	11.6	A	15	A	11.2	A	8.9	A	4.9	A	7.4	A	27.3	A	31	A	34	A	23.9	A	177.9	A	74.4	A	129.2	A	5.3	A	131.5	A	36.1	A	10	A	CG10700-RA FEA=BDGP GEN=CG10700 DB_XREF=CG10700 FBgn0032754 SEG=chr2L:-19055458,19057078 MAP=37B13-37B13 LEN=1620 DEF=(CG10700 gene symbol:CG10700 FBgn0032754 (GO:0008937 ferredoxin reductase))
63812.6	P	58254.5	P	63071.4	P	65251.6	P	61496.4	P	62062.7	P	57397.7	P	62896	P	69745.9	P	68300.2	P	60361.3	P	66136.4	P	27467.5	P	27864.2	P	27995	P	31344.6	P	34002.5	P	42427.2	P	33320	P	31936.2	P	31445.1	P	36202.8	P	29772.5	P	31033.3	P	CG10701-RD FEA=BDGP GEN=Moe DB_XREF=CG10701 FBgn0011661 SEG=chrX:-8612601,8630800 MAP=8B4-8B6 LEN=2406 DEF=(CG10701 gene symbol:Moe FBgn0011661 (GO:0005886 plasma membrane) (GO:0008092 cytoskeletal protein binding) (GO:0045169 fusome))
2569	P	2436.6	P	2120.9	P	2408.9	P	2560.9	P	2263.3	P	2169.1	P	2259.6	P	2342.4	P	2139.3	P	2618.2	P	2433.3	P	903.2	P	991.4	P	891.5	P	1098.8	P	841.9	P	1115.1	P	976.9	P	877.9	P	663.8	P	620.1	A	860.3	P	532.2	A	CG10702-RB FEA=BDGP GEN=CG10702 DB_XREF=CG10702 FBgn0032752 SEG=chr2L:-19043354,19047933 MAP=37B13-37B13 LEN=4144 DEF=(CG10702 gene symbol:CG10702 FBgn0032752 (GO:0005010 insulin-like growth factor receptor))
2776.6	P	2348.6	P	2108.9	P	2463.3	P	3046.1	P	3003.1	P	2649.6	P	2621.5	P	2960	P	2730.7	P	2535.3	P	2539.7	P	979.3	P	1173.9	P	1125.5	P	1158.4	P	994.4	P	1245.3	P	1101	P	1185.3	P	868	P	1085	P	1151.9	P	1042.8	P	CG10703-RA FEA=BDGP GEN=CG10703 DB_XREF=CG10703 FBgn0037881 SEG=chr3R:-7053980,7056308 MAP=86D10-86D10 LEN=2207 DEF=(CG10703 gene symbol:CG10703 FBgn0037881 )
1536.4	P	1318	P	1461.5	P	1452.1	P	1731.4	P	1549.3	P	1532.6	P	1675.7	P	1948.4	P	1407.4	P	1667.4	P	1762.9	P	2449.2	P	2734.4	P	2999.3	P	3544	P	2628.2	P	3744.4	P	3851.7	P	2763.4	P	1799	P	2899.6	P	2759.8	P	2706.1	P	CG10704-RA FEA=BDGP GEN=toe DB_XREF=CG10704 FBgn0036285 SEG=chr3L:-12380054,12390215 MAP=69C1-69C1 LEN=2402 DEF=(CG10704 gene symbol:toe FBgn0036285 (GO:0003700 transcription factor) (GO:0005634 nucleus))
4364.5	P	3885.9	P	4783.1	P	4666	P	4468.8	P	4927.9	P	5574.7	P	5440.5	P	4117	P	4250.4	P	4935.4	P	4149.7	P	364.2	P	320.5	P	277.8	P	205.6	A	427.1	P	373	P	377.1	P	302.9	P	450.2	M	279.8	P	144.8	A	361	P	CG10706-RA FEA=BDGP GEN=SK DB_XREF=CG10706 FBgn0029761 SEG=chrX:+5080851,5137752 MAP=4F5-4F9 LEN=3565 DEF=(CG10706 gene symbol:SK synonyms:(CG12733 CG4179) FBgn0029761 (GO:0015269 calcium-activated potassium channel) (GO:0016286 small conductance calcium-activated potassium channel))
8808.7	P	7548.8	P	8972.3	P	8872.7	P	8223.3	P	9820.8	P	12615.9	P	10799.7	P	8355.2	P	8810.4	P	9043.9	P	7505.6	P	587.1	P	507.7	P	488.5	P	619.3	P	713.8	P	751	P	485.7	P	783	P	431.6	P	476.3	P	347.6	P	355.7	P	CG10706-RC FEA=BDGP GEN=SK DB_XREF=CG10706 FBgn0029761 SEG=chrX:+5080851,5141756 MAP=4F5-4F9 LEN=4821 DEF=(CG10706 gene symbol:SK synonyms:(CG12733 CG4179) FBgn0029761 (GO:0015269 calcium-activated potassium channel) (GO:0016286 small conductance calcium-activated potassium channel))
551.9	P	514	P	464.7	P	477.1	P	469.3	P	711.3	P	689.9	P	771.1	P	582	P	519.5	P	611.8	P	446.9	P	311.6	P	382.3	P	175.1	A	199	A	304.8	A	303.6	A	37.9	A	331.4	A	51.6	A	298.7	A	60.4	A	328.3	A	CG1070-RA FEA=BDGP GEN=Alhambra DB_XREF=CG1070 FBgn0037471 SEG=chr3R:-2923390,2949926 MAP=84C1-84C4 LEN=5021 DEF=(CG1070 gene symbol:Alhambra FBgn0037471 (GO:0003677 DNA binding) (GO:0007591 molting cycle (sensu Insecta)) (GO:0002168 larval development (sensu Insecta)) (GO:0005634 nucleus) (GO:0006355 regulation of transcription, DNA-dependent) (GO:0003700 transcription factor))
2573.6	P	2564.9	P	2411.5	P	2708	P	3468.4	P	2910.5	P	2993.5	P	3148.1	P	2339.1	P	2699	P	2827.5	P	2900.7	P	795.1	P	799.8	P	627.1	P	1023.9	P	1104.8	P	1004.4	P	761.9	P	738.4	P	543.9	P	951.1	P	424.9	P	869.5	P	CG1070-RC FEA=BDGP GEN=Alhambra DB_XREF=CG1070 FBgn0037471 SEG=chr3R:-2920322,2934158 MAP=84C1-84C4 LEN=5251 DEF=(CG1070 gene symbol:Alhambra FBgn0037471 (GO:0003677 DNA binding) (GO:0007591 molting cycle (sensu Insecta)) (GO:0002168 larval development (sensu Insecta)) (GO:0005634 nucleus) (GO:0006355 regulation of transcription, DNA-dependent) (GO:0003700 transcription factor))
141	A	160	A	183.1	A	103	A	113.3	A	35.5	A	205.6	A	249.6	M	244.7	A	197.4	A	157.4	A	313.5	A	279.7	A	241.2	A	188	A	177.7	A	269.1	A	181.4	A	157	A	82.9	A	71.1	A	168.9	A	77	A	120.3	A	CG10710-RA FEA=BDGP GEN=CG10710 DB_XREF=CG10710 FBgn0036377 SEG=chr3L:-13473840,13477169 MAP=70B4-70B4 LEN=2633 DEF=(CG10710 gene symbol:CG10710 FBgn0036377 )
1596.7	P	1603.9	P	1619.8	P	1654.9	P	1998.2	P	1674	P	1659.8	P	1666.6	P	1979.1	P	1640.5	P	1957.3	P	1849.7	P	1625.1	P	1423.7	P	1444.8	P	1578.7	P	1400.4	P	1087.6	P	1355.7	P	1279	P	1322.2	P	1813.2	P	1560.1	P	1218.1	P	CG10711-RA FEA=BDGP GEN=CG10711 DB_XREF=CG10711 FBgn0036375 SEG=chr3L:-13469213,13470675 MAP=70B4-70B4 LEN=1341 DEF=(CG10711 gene symbol:CG10711 FBgn0036375 )
1681.8	P	1808.8	P	1607.8	P	1639.8	P	1753.8	P	1738.6	P	2120.7	P	2058.5	P	1698.7	P	1790.7	P	1873.4	P	2094.1	P	330.5	P	376.7	P	634.2	P	382.1	P	542.3	P	302.1	P	312.4	P	447.1	P	452.6	P	305.5	P	472	P	372.6	P	CG10712-RB FEA=BDGP GEN=CG10712 DB_XREF=CG10712 FBgn0037201 SEG=chr3L:-22790977,22796042 MAP=80B2-80B2 LEN=3838 DEF=(CG10712 gene symbol:CG10712 FBgn0037201 )
92.9	A	501	A	398.7	M	394.6	A	524.9	A	541.9	A	635.2	P	560.1	P	408.7	A	400.6	A	549.4	P	783.1	P	27	A	24.8	A	33.4	A	20.3	A	56.4	A	23.3	A	53.1	A	42.5	A	15.5	A	169.9	A	40	A	48.9	A	CG10713-RA FEA=BDGP GEN=CG10713 DB_XREF=CG10713 FBgn0036360 SEG=chr3L:-13386998,13392797 MAP=70B1-70B1 LEN=1942 DEF=(CG10713 gene symbol:CG10713 FBgn0036360 )
1075	A	941.4	A	944.5	A	966.9	A	958	A	398.9	A	641	A	845.9	A	999	A	823.8	A	836.3	A	611.5	A	33.2	A	72.7	A	99.5	A	36.8	A	88.3	A	84.5	A	41.3	A	18.5	A	67.2	A	145.4	A	211.9	A	317.8	A	CG10717-RA FEA=BDGP GEN=ImpL1 DB_XREF=CG10717 FBgn0001256 SEG=chr3L:+13340334,13341569 MAP=70A7-70A7 LEN=1160 DEF=(CG10717 gene symbol:ImpL1 FBgn0001256 (GO:0005576 extracellular))
107.1	A	269.5	A	405.6	M	293.8	A	308.6	P	184.1	A	278.2	A	273.3	A	373	A	368.8	P	302.3	A	251.5	A	807.4	P	528.6	P	521.4	P	942.5	P	885.8	P	866.8	P	591.2	P	846	P	737.4	P	918.2	P	1066.6	P	584.1	P	CG10718-RA FEA=BDGP GEN=neb DB_XREF=CG10718 FBgn0004374 SEG=chr2L:+20053832,20067783 MAP=38B3-38B5 LEN=3601 DEF=(CG10718 gene symbol:neb FBgn0004374 (GO:0008574 plus-end-directed kinesin ATPase) (GO:0007018 microtubule-based movement) (GO:0007059 chromosome segregation) (GO:0016326 kinesin motor) (GO:0007292 oogenesis) (GO:0005871 kinesin complex) (GO:0003682 chromatin binding))
434.4	P	596.1	P	404.2	P	624.1	P	379.1	P	386.7	P	758	P	656.5	P	433.6	P	489.1	P	417.9	P	563.3	P	90.2	A	141.8	A	344.4	P	161.7	A	256.8	P	341.9	P	155.1	P	235.7	P	163.4	P	225.1	P	84.5	A	143.4	P	CG10719-RA FEA=BDGP GEN=brat DB_XREF=CG10719 FBgn0010300 SEG=chr2L:+19111888,19150655 MAP=37C1-37C6 LEN=5274 DEF=(CG10719 gene symbol:brat FBgn0010300 (GO:0016072 rRNA metabolism) (GO:0007292 oogenesis))
1765.4	P	2050.9	P	1709.2	P	1780.9	P	1970	P	2110.6	P	2107.3	P	1974.9	P	2194.8	P	1545.9	P	1801.6	P	1790.5	P	1980.2	P	2371.4	P	1749	P	1940.6	P	1955.1	P	1314.4	P	1657.4	P	1910.3	P	1655.9	P	1842.4	P	1892.3	P	1963.9	P	CG1071-RA FEA=BDGP GEN=E2f2 DB_XREF=CG1071 FBgn0024371 SEG=chr2L:-21124029,21125989 MAP=39A5-39A6 LEN=1505 DEF=(CG1071 gene symbol:E2f2 FBgn0024371 (GO:0008156 negative regulation of DNA replication) (GO:0003702 RNA polymerase II transcription factor) (GO:0005634 nucleus) (GO:0007310 oocyte dorsalventral axis determination) (GO:0007314 oocyte anteriorposterior axis determination))
2292.7	P	2376.3	P	2107.4	P	2613.2	P	2329.6	P	2437.8	P	2717.9	P	2258.6	P	2621.4	P	2148	P	2246	P	2311.9	P	981	P	998.7	P	1261.6	P	1565.6	P	1154.7	P	1041.6	P	1285.9	P	1162.1	P	1201	P	1191.6	P	1290.2	P	1251.1	P	CG10721-RA FEA=BDGP GEN=CG10721 DB_XREF=CG10721 FBgn0032846 SEG=chr2L:+20069769,20071188 MAP=38B6-38B6 LEN=1419 DEF=(CG10721 gene symbol:CG10721 FBgn0032846 (GO:0016491 oxidoreductase))
56.2	A	80	A	168.5	A	173.2	A	125.6	A	162.6	A	129.4	P	37.6	A	13.3	A	11.1	A	84.1	A	94.8	A	529.1	P	549.2	P	445	P	267.2	P	331.7	P	421.7	P	533.9	P	766	P	222.7	P	466	P	451.3	P	197.9	P	CG10722-RB FEA=BDGP GEN=CG10722 DB_XREF=CG10722 FBgn0032848 SEG=chr2L:+20072040,20074330 MAP=38B6-38B6 LEN=2073 DEF=(CG10722 gene symbol:CG10722 FBgn0032848 )
94	A	62.7	A	218.1	A	88.5	A	165	A	180.8	A	143.6	A	132.8	A	72.4	A	28	A	75.2	A	228.3	M	743.9	P	1000.2	P	902.7	P	675.6	P	798.8	P	441.3	P	792.5	P	661.3	P	656.5	P	586.1	P	642.7	P	617	P	CG10723-RA FEA=BDGP GEN=Kua DB_XREF=CG10723 FBgn0032850 SEG=chr2L:+20079023,20080593 MAP=38C1-38C1 LEN=933 DEF=(CG10723 gene symbol:Kua FBgn0032850 )
2143.7	P	2242.5	P	2013	P	2402	P	2263.1	P	2244.1	P	2320.7	P	2422.1	P	2597.2	P	2364.3	P	2332	P	2642.2	P	2316	P	2406	P	2373.6	P	1907.7	P	2134.8	P	1530.7	P	2016.8	P	2111.7	P	2385.2	P	1856.1	P	2075.2	P	2014.1	P	CG10724-RA FEA=BDGP GEN=CG10724 DB_XREF=CG10724 FBgn0036357 SEG=chr3L:+13370397,13374022 MAP=70A8-70B1 LEN=2289 DEF=(CG10724 gene symbol:CG10724 FBgn0036357 (GO:0003779 actin binding) (GO:0003787 actin depolymerizing) (GO:0008154 actin polymerization andor depolymerization))
281.1	P	310	P	203.1	P	260.5	P	228.6	P	213.7	A	303.3	P	212.6	A	161.7	A	323.4	P	227	P	318.7	M	718.9	P	585.8	P	585.1	P	758	P	870.1	P	446.8	P	452.3	P	635.8	P	653.9	P	836.4	P	518.6	P	677.4	P	CG10725-RB FEA=BDGP GEN=CG10725 DB_XREF=CG10725 FBgn0036362 SEG=chr3L:+13395526,13396584 MAP=70B1-70B1 LEN=878 DEF=(CG10725 gene symbol:CG10725 FBgn0036362 (GO:0016490 structural constituent of peritrophic membrane (sensu Insecta)))
1075.9	P	1002.3	P	1089	P	1014.2	P	1301.5	P	1092	P	1237.8	P	954.1	P	1047.4	P	910	P	944.5	P	943.1	P	1225.4	P	1095.8	P	1243.3	P	1157.3	P	1368	P	1155.1	P	777.5	P	1587.2	P	1201.3	P	1468.5	P	1768.9	P	1195.5	P	CG10726-RA FEA=BDGP GEN=barr DB_XREF=CG10726 FBgn0014127 SEG=chr2L:-20036240,20039052 MAP=38B1-38B2 LEN=2577 DEF=(CG10726 gene symbol:barr FBgn0014127 (GO:0007076 mitotic chromosome condensation) (GO:0005676 condensin complex) (GO:0000070 mitotic chromosome segregation) (GO:0007422 peripheral nervous system development) (GO:0007067 mitosis))
1124.9	P	1059.5	P	767.2	P	876.9	P	1172.1	P	1034.7	P	983.3	P	1082.8	P	1223.2	P	1220.7	P	1274.9	P	1132.5	P	903.2	P	778.8	P	715.6	P	937.9	P	969.1	P	773.6	P	777.1	P	800.3	P	672.5	P	727.9	P	757.4	P	661.8	P	CG10728-RA FEA=BDGP GEN=CG10728 DB_XREF=CG10728 FBgn0032841 SEG=chr2L:-20042331,20043752 MAP=38B2-38B2 LEN=1312 DEF=(CG10728 gene symbol:CG10728 FBgn0032841 )
920.1	P	718.6	P	766.5	P	920	P	1071.6	P	888.4	P	820	P	770.8	P	680.8	P	604.5	P	1071.3	P	901.5	P	177.9	P	209	A	416.6	P	336.6	A	125.5	A	283.6	P	441.2	A	165.2	A	222.8	P	166.5	A	204.7	A	360.3	P	CG1072-RA FEA=BDGP GEN=Awh DB_XREF=CG1072 FBgn0013751 SEG=chr3L:+3826781,3842314 MAP=63F4-63F4 LEN=2085 DEF=(CG1072 gene symbol:Awh FBgn0013751 (GO:0003700 transcription factor) (GO:0005634 nucleus))
275.4	A	131.4	A	222.1	P	178.5	A	79.4	A	195.1	A	156.8	A	136.5	P	51.6	A	107.1	A	126	A	151	A	3498.5	P	3041	P	3481.1	P	2904.2	P	2649.2	P	2152.6	P	2807.9	P	2556.6	P	2672.7	P	2979.6	P	3067.1	P	3365.1	P	CG10730-RA FEA=BDGP GEN=CG10730 DB_XREF=CG10730 FBgn0032843 SEG=chr2L:-20048157,20050286 MAP=38B2-38B2 LEN=2014 DEF=(CG10730 gene symbol:CG10730 FBgn0032843 )
614.3	P	668.4	P	375.7	P	684.8	P	813.1	P	734.9	P	751.1	P	802.6	P	697.5	P	889.9	P	643.2	P	667	P	1011	P	958.7	P	591.4	P	853.6	P	804.1	M	752.4	P	611.3	P	846.9	P	657	P	913.3	P	1020.5	P	745.8	P	CG10732-RA FEA=BDGP GEN=CG10732 DB_XREF=CG10732 FBgn0036365 SEG=chr3L:+13400174,13406613 MAP=70B1-70B1 LEN=5086 DEF=(CG10732 gene symbol:CG10732 FLAGGED_PROBLEMATIC FBgn0036365 )
704.1	P	691.9	P	748	P	614.8	P	806.1	P	703.9	P	778.9	P	705.7	P	598.5	P	568.2	P	711.2	P	685.7	P	1214.1	P	1129.6	P	1141.7	P	1260.1	P	1305.8	P	1499.2	P	907.7	P	1020.3	P	897.8	P	1223.7	P	1248.6	P	1008.1	P	CG10732-RB FEA=BDGP GEN=CG10732 DB_XREF=CG10732 FBgn0036365 SEG=chr3L:+13400699,13404533 MAP=70B1-70B1 LEN=3240 DEF=(CG10732 gene symbol:CG10732 FLAGGED_PROBLEMATIC FBgn0036365 )
4400	P	5665.6	P	5750.1	P	5641.7	P	4578.2	P	4786.7	P	5017.8	P	5033.1	P	5325.5	P	5154.9	P	5348	P	5234.1	P	8374.2	P	8549.7	P	8894.7	P	8695.8	P	9694.9	P	8232.2	P	9553.8	P	7873	P	11955.5	P	8320.4	P	8274.1	P	9220	P	CG10733-RB FEA=BDGP GEN=CG10733 DB_XREF=CG10733 FBgn0035680 SEG=chr3L:+6054300,6055823 MAP=65A6-65A6 LEN=1049 DEF=(CG10733 gene symbol:CG10733 FBgn0035680 )
99.6	A	139.5	A	454.4	P	174.3	A	89.2	A	152.6	A	81.7	A	76.2	A	29.4	A	7.8	A	107.4	A	115.6	A	11296.9	P	11184.5	P	7640.3	P	11126.2	P	9129.6	P	9281.3	P	9225.9	P	13751	P	10026.6	P	8710.8	P	12237.5	P	9386	P	CG10734-RA FEA=BDGP GEN=CG10734 DB_XREF=CG10734 FBgn0034082 SEG=chr2R:-11221135,11222519 MAP=52F1-52F1 LEN=1305 DEF=(CG10734 gene symbol:CG10734 FBgn0034082 )
8311.5	P	5981.9	P	6712.5	P	6503.2	P	7494.7	P	7334.2	P	8020.6	P	6834.7	P	7399.7	P	7313.1	P	7586	P	7332.1	P	6115	P	6538.3	P	6730.4	P	6205.3	P	7431.9	P	6280.9	P	6403.1	P	5675.7	P	5344.8	P	5271.5	P	5647.5	P	5424.1	P	CG10737-RB FEA=BDGP GEN=CG10737 DB_XREF=CG10737 FBgn0034420 SEG=chr2R:+14227866,14241943 MAP=56C1-56C1 LEN=3418 DEF=(CG10737 gene symbol:CG10737 FBgn0034420 (GO:0019992 diacylglycerol binding))
4392	P	4012.5	P	3972.9	P	4098.5	P	4261.5	P	3853.3	P	4255.2	P	4230.6	P	4163.9	P	4492.7	P	4046.9	P	3295.2	P	5938	P	5369.9	P	5332.3	P	5847	P	6005.9	P	5963.9	P	5564.5	P	4704	P	5200.7	P	4626	P	4633.5	P	5080	P	CG10737-RD FEA=BDGP GEN=CG10737 DB_XREF=CG10737 FBgn0034420 SEG=chr2R:+14227866,14240804 MAP=56C1-56C1 LEN=3014 DEF=(CG10737 gene symbol:CG10737 FBgn0034420 (GO:0019992 diacylglycerol binding))
447	P	374.1	P	174	A	485.4	P	467	P	442.7	P	179	P	359	P	241.9	A	270.7	P	297	P	392.7	P	175.1	A	138.8	A	84.1	A	317.1	P	77.9	A	406.5	A	343.4	P	111.2	A	38.5	A	60.5	A	277.9	A	219.5	A	CG10738-RA FEA=BDGP GEN=CG10738 DB_XREF=CG10738 FBgn0036368 SEG=chr3L:+13417830,13422586 MAP=70B1-70B1 LEN=3519 DEF=(CG10738 gene symbol:CG10738 FBgn0036368 (GO:0008075 receptor guanylate cyclase) (GO:0005886 plasma membrane) (GO:0007165 signal transduction))
202.5	A	70	A	187.7	A	93.2	A	392.2	A	300.2	A	188.8	A	387.3	A	149.8	A	219.5	A	357.2	A	58.9	A	38	A	76.7	A	137.1	A	46.1	A	43.1	A	96.7	A	49.9	A	197.7	A	47.6	A	307.1	A	179.5	A	77.9	A	CG10738-RB FEA=BDGP GEN=CG10738 DB_XREF=CG10738 FBgn0036368 SEG=chr3L:+13417830,13422834 MAP=70B1-70B1 LEN=3819 DEF=(CG10738 gene symbol:CG10738 FBgn0036368 (GO:0008075 receptor guanylate cyclase) (GO:0005886 plasma membrane) (GO:0007165 signal transduction))
1839.8	P	2135.4	P	2003.8	P	2197.6	P	2553	P	2414.3	P	2337.7	P	2315.5	P	2183.5	P	2160.6	P	2227.6	P	2302.5	P	599.6	P	616.1	P	561.9	P	843.1	P	701.4	P	609.1	P	597.3	P	639	P	521.3	P	797.1	P	788.9	P	542	P	CG10739-RA FEA=BDGP GEN=lio DB_XREF=CG10739 FBgn0010309 SEG=chr2L:+19164123,19168021 MAP=37C7-37C7 LEN=3189 DEF=(CG10739 gene symbol:lio FBgn0010309 (GO:0008355 olfactory learning) (GO:0008306 associative learning) (GO:0004714 transmembrane receptor protein tyrosine kinase))
1405	P	1354.1	P	1635.1	P	1550.9	P	1646.9	P	1930.8	P	1832.8	P	1915.9	P	1830.2	P	1525.7	P	1842.9	P	1859.2	P	828.8	P	627.8	P	810.1	P	752.1	P	926.6	P	832.7	P	1024	P	1083.2	P	737.8	P	782.1	P	1174.6	P	715.8	P	CG10741-RB FEA=BDGP GEN=CG10741 DB_XREF=CG10741 FBgn0036373 SEG=chr3L:+13444371,13459972 MAP=70B2-70B3 LEN=1809 DEF=(CG10741 gene symbol:CG10741 FBgn0036373 )
514	P	736.6	P	551.3	P	704.8	P	654.2	P	710.1	P	587	P	713.8	P	459.5	P	618.8	P	632.2	P	637.5	P	346.1	P	225.4	A	362.2	P	298.9	P	328.2	P	72.7	A	217.7	A	265.6	A	340.4	P	305.7	P	32.3	A	268.7	P	CG10742-RA FEA=BDGP GEN=Tsp3A DB_XREF=CG10742 FBgn0040334 SEG=chrX:-2375112,2376510 MAP=3A7-3A7 LEN=1215 DEF=(CG10742 gene symbol:Tsp3A FBgn0040334 (GO:0016021 integral to membrane))
4492.9	P	4091.2	P	3854.2	P	4434.1	P	3777.6	P	3950	P	3975.4	P	4332.4	P	3978.9	P	3907.1	P	3564.8	P	4170.8	P	3105.1	P	3257.3	P	3467.1	P	3781.5	P	2954.9	P	3243.7	P	3161.3	P	2692	P	2940.6	P	3230.5	P	3127.1	P	3154.9	P	CG10743-RB FEA=BDGP GEN=CG10743 DB_XREF=CG10743 FBgn0036376 SEG=chr3L:+13470821,13473844 MAP=70B4-70B4 LEN=2813 DEF=(CG10743 gene symbol:CG10743 FBgn0036376 (GO:0008268 receptor signaling protein tyrosine kinase signaling protein))
42969.1	P	43520.6	P	44274.9	P	44954.6	P	40763.3	P	47877.4	P	44622.6	P	38470.7	P	42984.7	P	45725.2	P	40426.7	P	47420	P	42545.3	P	51528.1	P	49064.7	P	50061.5	P	46532.8	P	55985.9	P	60340.6	P	44486.2	P	45884.2	P	47898.5	P	45431.6	P	48498.9	P	CG10746-RB FEA=BDGP GEN=fok DB_XREF=CG10746 FBgn0020303 SEG=chr2L:-20060380,20063603 MAP=38B4-38B4 LEN=1306 DEF=(CG10746 gene symbol:fok FBgn0020303 )
2778.5	P	2907.4	P	2841.3	P	3053.6	P	2496.8	P	2576.4	P	2920.2	P	2406.1	P	2902	P	2826.7	P	2693.7	P	2540.1	P	1986.4	P	2233.3	P	2302.2	P	1767	P	1656.7	P	1668.5	P	1801.6	P	1597.2	P	2049.2	P	1587.7	P	2085	P	1755.6	P	CG10747-RA FEA=BDGP GEN=CG10747 DB_XREF=CG10747 FBgn0032845 SEG=chr2L:-20067705,20069297 MAP=38B5-38B5 LEN=1534 DEF=(CG10747 gene symbol:CG10747 FBgn0032845 )
36.7	A	7.4	A	65.7	A	196.4	A	20.1	A	32	A	11.7	A	25	A	20.2	A	8.2	A	35.9	A	6.3	A	1795.6	P	1849.9	P	1727.3	P	1727.6	P	1441.4	P	1740.9	P	1372.2	P	2070.5	P	1596.1	P	2214.8	P	2139.5	P	2054.8	P	CG10748-RA FEA=BDGP GEN=CG10748 DB_XREF=CG10748 FBgn0036327 SEG=chr3L:-12928756,12929906 MAP=69F2-69F2 LEN=1150 DEF=(CG10748 gene symbol:CG10748 FBgn0036327 (GO:0006099 tricarboxylic acid cycle) (GO:0030060 L-malate dehydrogenase) (GO:0005759 mitochondrial matrix))
7.7	A	101	A	33.1	A	158.8	A	160.1	A	25.1	A	8	A	17.6	A	19.1	A	26.5	A	22.5	A	59.7	A	2049.5	P	2288.3	P	2367.2	P	2717.7	P	2330.6	P	1792.8	P	2118.1	P	2646.2	P	1920.8	P	2026.2	P	2695.3	P	2639.8	P	CG10749-RA FEA=BDGP GEN=CG10749 DB_XREF=CG10749 FBgn0036328 SEG=chr3L:+12930020,12931201 MAP=69F2-69F2 LEN=1181 DEF=(CG10749 gene symbol:CG10749 FBgn0036328 (GO:0006099 tricarboxylic acid cycle) (GO:0030060 L-malate dehydrogenase) (GO:0005759 mitochondrial matrix))
2576.8	P	2637.7	P	2382.1	P	2694.2	P	2518.2	P	2074.2	P	2059.1	P	2445.6	P	2355.3	P	2445.6	P	2690.9	P	2847.2	P	1110.3	P	1409	P	1399.1	P	1491.5	P	1494.9	P	1417.6	P	1639.8	P	1663.9	P	1432.1	P	1541.6	P	1654.6	P	1297.4	P	CG1074-RA FEA=BDGP GEN=CG1074 DB_XREF=CG1074 FBgn0037250 SEG=chr3R:+259729,261920 MAP=82B2-82B2 LEN=1667 DEF=(CG1074 gene symbol:CG1074 FBgn0037250 )
9.1	A	89.6	A	228.7	A	7.1	A	85.4	A	59.8	A	121.4	A	12.5	A	95.4	A	42.6	A	58.9	A	49.3	A	3233.9	P	3069.7	P	2765.4	P	3926.9	P	2438.3	P	2700.5	P	2861.5	P	4070.7	P	2859.4	P	3170.5	P	4592.5	P	2850.5	P	CG10750-RA FEA=BDGP GEN=CG10750 DB_XREF=CG10750 FBgn0032769 SEG=chr2L:+19278388,19279683 MAP=37D2-37D2 LEN=1124 DEF=(CG10750 gene symbol:CG10750 FBgn0032769 )
9294.8	P	9215.9	P	10314.7	P	10010.5	P	9315.2	P	9262.5	P	9520	P	9236.4	P	9772.5	P	10220.1	P	9856.9	P	9366	P	10170.8	P	9793.2	P	9937.2	P	9602.5	P	9431.1	P	10373.8	P	10510.9	P	9148.5	P	11471.2	P	11728.6	P	9176.1	P	11886.5	P	CG10751-RA FEA=BDGP GEN=robl DB_XREF=CG10751 FBgn0024196 SEG=chr2R:+12520198,12520861 MAP=54B16-54B16 LEN=532 DEF=(CG10751 gene symbol:robl FBgn0024196 (GO:0005858 axonemal dynein complex) (GO:0005875 microtubule associated complex) (GO:0008567 dynein ATPase) (GO:0007018 microtubule-based movement))
80	A	60.2	A	18.5	A	32.8	A	130.7	A	73.3	A	37.4	A	26.1	A	252.7	A	138.5	A	89.7	A	7.2	A	657.9	P	427.7	P	524.6	P	513.3	P	441.7	P	468.1	P	282.4	P	759.6	P	451.2	P	512.2	P	545.1	P	443.5	P	CG10752-RA FEA=BDGP GEN=CG10752 DB_XREF=CG10752 FBgn0036325 SEG=chr3L:-12910229,12912109 MAP=69F2-69F2 LEN=1692 DEF=(CG10752 gene symbol:CG10752 FBgn0036325 )
1839.6	P	1919.8	P	2187.4	P	2206.3	P	1631.6	P	1763.1	P	1962.9	P	1966.4	P	2042.9	P	1827.1	P	1815.8	P	1861.9	P	2773.8	P	2404.6	P	2565.5	P	2469.8	P	3096.4	P	3237.5	P	2484	P	2195.7	P	2530	P	2928.2	P	2327.2	P	2895.3	P	CG10753-RA FEA=BDGP GEN=snRNP69D DB_XREF=CG10753 FBgn0016940 SEG=chr3L:-12690905,12692155 MAP=69D6-69D6 LEN=731 DEF=(CG10753 gene symbol:snRNP69D FBgn0016940 (GO:0005681 spliceosome complex) (GO:0030532 small nuclear ribonucleoprotein complex) (GO:0006371 mRNA splicing))
3688	P	2857.6	P	2687.3	P	2998.8	P	3149.2	P	3054.9	P	3181.8	P	3192.2	P	3959.7	P	3383.2	P	3370.2	P	3030.7	P	2137.7	P	2153.1	P	2466.3	P	2166.4	P	2232	P	1844.1	P	2674.5	P	2110.6	P	2081.3	P	2396.4	P	2567.4	P	2094.2	P	CG10754-RA FEA=BDGP GEN=CG10754 DB_XREF=CG10754 FBgn0036314 SEG=chr3L:-12770574,12771550 MAP=69E4-69E4 LEN=976 DEF=(CG10754 gene symbol:CG10754 FBgn0036314 (GO:0008248 pre-mRNA splicing factor) (GO:0005681 spliceosome complex) (GO:0005686 snRNP U2) (GO:0030532 small nuclear ribonucleoprotein complex) (GO:0006371 mRNA splicing))
844.4	P	453.4	P	705	P	922.9	P	643.4	P	881.3	P	619.7	P	617.9	P	802.6	P	1081.8	P	431.6	P	709.8	P	958.1	P	918.1	P	773.1	P	748.6	P	771.1	P	970.1	P	1074.6	P	741.6	P	816.6	P	768.9	M	872.1	P	695.5	P	CG10755-RA FEA=BDGP GEN=Cyp4ae1 DB_XREF=CG10755 FBgn0015036 SEG=chrX:+1935655,1937773 MAP=2E1-2E1 LEN=1948 DEF=(CG10755 gene symbol:Cyp4ae1 FBgn0015036 (GO:0005792 microsome) (GO:0016020 membrane) (GO:0015034 cytochrome P450))
2098	P	1888.4	P	2213	P	2093.5	P	2164.4	P	2522.7	P	2195.6	P	2163	P	2281.3	P	2090.8	P	2457.7	P	2038.3	P	2128.9	P	2119.9	P	2477.4	P	1787.2	P	1846	P	2417	P	1861.7	P	1940.9	P	2293.3	P	2037.5	P	2031	P	1763.2	P	CG10756-RA FEA=BDGP GEN=Taf13 DB_XREF=CG10756 FBgn0032847 SEG=chr2L:-20071161,20071923 MAP=38B6-38B6 LEN=628 DEF=(CG10756 gene symbol:Taf13 FBgn0032847 (GO:0005669 transcription factor TFIID complex) (GO:0016251 general RNA polymerase II transcription factor) (GO:0006367 transcription initiation from Pol II promoter))
2769.5	P	2844.4	P	2529.9	P	3001.8	P	2961.1	P	2668.8	P	2834.9	P	2754.9	P	2849.2	P	2479.9	P	2570.2	P	2755.2	P	3117.4	P	3036.6	P	3182.7	P	3046.3	P	2634	P	2956.7	P	3006.6	P	2626	P	3216.9	P	2519.4	P	2585	P	2855.3	P	CG10757-RA FEA=BDGP GEN=mRpS18b DB_XREF=CG10757 FBgn0032849 SEG=chr2L:-20074507,20076142 MAP=38B6-38B6 LEN=729 DEF=(CG10757 gene symbol:mRpS18b FBgn0032849 (GO:0006412 protein biosynthesis) (GO:0005763 mitochondrial small ribosomal subunit) (GO:0003735 structural constituent of ribosome))
72.3	A	139.5	P	160.1	A	182.9	A	83.5	A	60	A	103.1	A	64.3	A	36.8	A	80.9	A	24	A	110.7	A	24.8	A	146.1	A	87.3	A	16	A	131.9	A	82.8	A	135.5	A	57.7	A	79.5	A	197.3	A	98	A	106.4	A	CG10759-RA FEA=BDGP GEN=Or7a DB_XREF=CG10759 FBgn0030016 SEG=chrX:-7903211,7904654 MAP=7D17-7D17 LEN=1242 DEF=(CG10759 gene symbol:Or7a FBgn0030016 (GO:0007608 olfaction) (GO:0004984 olfactory receptor) (GO:0016021 integral to membrane))
225.3	A	164.1	A	260.7	A	210.1	A	91.3	A	110.2	A	18.3	A	171.5	A	207.3	A	278.2	P	142.7	A	36.6	A	106.4	A	197.2	A	103.2	A	232.5	M	191.1	A	265.4	A	26.2	A	26.3	A	227.5	A	215	A	231.5	A	137.8	A	CG1075-RA FEA=BDGP GEN=CG1075 DB_XREF=CG1075 FBgn0037397 SEG=chr3R:+1853486,1854478 MAP=83D2-83D2 LEN=825 DEF=(CG1075 gene symbol:CG1075 FBgn0037397 (GO:0004217 cathepsin L))
201	A	183.3	A	287.7	P	168.4	P	107.7	A	198.4	A	36.6	A	143	A	125.6	A	53	A	22.9	A	93.3	A	2186.7	P	1702.2	P	1678.1	P	2310.6	P	1627.3	P	2069.8	P	1791.4	P	2291.6	P	1586.9	P	1900.5	P	2426.7	P	2243	P	CG10761-RA FEA=BDGP GEN=CG10761 DB_XREF=CG10761 FBgn0030015 SEG=chrX:-7900480,7901738 MAP=7D17-7D17 LEN=1258 DEF=(CG10761 gene symbol:CG10761 FBgn0030015 )
3924.6	P	4615.6	P	4399.8	P	5283.5	P	5593.5	P	5225.4	P	5445.5	P	5777.2	P	4360.5	P	4049.3	P	4517.5	P	5071.4	P	466.4	P	442.3	P	455.6	P	630.6	P	787.4	P	331.9	A	442.4	P	598.9	P	468.3	P	211.9	A	425.5	M	386.2	A	CG10763-RA FEA=BDGP GEN=Gbeta5 DB_XREF=CG10763 FBgn0030011 SEG=chrX:-7889663,7891224 MAP=7D16-7D16 LEN=1561 DEF=(CG10763 gene symbol:Gbeta5 FBgn0030011 (GO:0003927 heterotrimeric G-protein GTPase) (GO:0007186 G-protein coupled receptor protein signaling pathway) (GO:0005834 heterotrimeric G-protein complex))
12.8	A	114.6	A	68.8	A	4.9	A	151.8	A	29.9	A	16.2	A	127.8	A	45.3	A	117.5	A	33.6	A	21.9	A	322.1	P	224.5	A	339.3	P	146.4	A	121.6	A	29.2	A	208.2	A	397.4	A	153.7	A	360.5	A	215.7	A	239.5	A	CG10764-RA FEA=BDGP GEN=CG10764 DB_XREF=CG10764 FBgn0034221 SEG=chr2R:+12517143,12519456 MAP=54B16-54B16 LEN=1682 DEF=(CG10764 gene symbol:CG10764 FBgn0034221 (GO:0004252 serine-type endopeptidase))
13.6	A	69	A	69	A	11.5	A	85.3	A	19.9	A	93.7	A	4.7	A	99.3	A	8.5	A	8.6	A	24.9	A	447	P	504.1	P	436.2	P	331	P	468.8	P	621.7	P	288.7	A	506.1	P	516.3	P	435.6	P	431.9	P	355.9	P	CG1076-RA FEA=BDGP GEN=CG1076 DB_XREF=CG1076 FBgn0037402 SEG=chr3R:+1948378,1949141 MAP=83D4-83D4 LEN=626 DEF=(CG1076 gene symbol:CG1076 FBgn0037402 (GO:0003936 hydrogen-transporting two-sector ATPase) (GO:0000221 hydrogen-transporting ATPase V1 domain))
2909.2	P	2687.3	P	2891.1	P	2705.9	P	3362.3	P	2791.4	P	2635.8	P	2670.1	P	3494.7	P	3246.7	P	3176.6	P	3048.5	P	1644.7	P	1619.6	P	1735.7	P	1744.7	P	2008.9	P	1672.3	P	1654.6	P	1618.1	P	1882.4	P	1483.7	P	1645.2	P	1712.5	P	CG10772-RA FEA=BDGP GEN=Fur1 DB_XREF=CG10772 FBgn0004509 SEG=chr3R:-21163746,21288143 MAP=96D2-96E1 LEN=4276 DEF=(CG10772 gene symbol:Fur1 FBgn0004509 (GO:0005795 Golgi stack) (GO:0005886 plasma membrane) (GO:0016021 integral to membrane) (GO:0030173 integral to Golgi membrane) (GO:0004290 kexin) (GO:0004276 furin) (GO:0006508 proteolysis and peptidolysis))
8770.6	P	8660.4	P	9102.4	P	10279.5	P	8910.6	P	10458	P	10006.3	P	9470.3	P	10364.5	P	9297.1	P	9067.2	P	8322.5	P	3481.7	P	3407.9	P	3711.9	P	3687.6	P	4338.7	P	4665.1	P	4009.2	P	4041.4	P	3970.4	P	4287.7	P	3756.6	P	3741.3	P	CG10772-RB FEA=BDGP GEN=Fur1 DB_XREF=CG10772 FBgn0004509 SEG=chr3R:-21168122,21288143 MAP=96D2-96E1 LEN=4808 DEF=(CG10772 gene symbol:Fur1 FBgn0004509 (GO:0005795 Golgi stack) (GO:0005886 plasma membrane) (GO:0016021 integral to membrane) (GO:0030173 integral to Golgi membrane) (GO:0004290 kexin) (GO:0004276 furin) (GO:0006508 proteolysis and peptidolysis))
7121.8	P	7642.4	P	6318.6	P	6882.1	P	7413	P	7436.1	P	8536.5	P	8122.9	P	7288.6	P	7175.5	P	7508.3	P	7358.9	P	1487.4	P	1684.1	P	1802	P	1482.8	P	1648.5	P	1876.1	P	1540.6	P	1912.6	P	1449.4	P	1899.6	P	2001.4	P	1355.9	P	CG10776-RA FEA=BDGP GEN=wit DB_XREF=CG10776 FBgn0024179 SEG=chr3L:-4044774,4052342 MAP=64A5-64A5 LEN=4219 DEF=(CG10776 gene symbol:wit FBgn0024179 (GO:0004672 protein kinase) (GO:0007528 neuromuscular junction development) (GO:0006468 protein amino acid phosphorylation) (GO:0005026 type II transforming growth factor-beta receptor) (GO:0005886 plasma membrane) (GO:0007165 signal transduction))
2008.4	P	1992.9	P	2394.3	P	2029.6	P	2026	P	2860.5	P	3173.5	P	3538.9	P	2121.6	P	2214.6	P	3021.4	P	2375.2	P	672.4	P	936.6	P	753.7	P	767.3	P	1286.8	P	1797.9	P	1052	P	1212.3	P	866.1	P	944.8	P	942.7	P	992.5	P	CG10777-RB FEA=BDGP GEN=CG10777 DB_XREF=CG10777 FBgn0029979 SEG=chrX:-7663063,7670301 MAP=7C3-7C4 LEN=6378 DEF=(CG10777 gene symbol:CG10777 FBgn0029979 (GO:0003724 RNA helicase))
2449.6	P	2571.6	P	2291	P	2395.3	P	2223.3	P	2168	P	1908.9	P	2212.3	P	2306.9	P	1872.9	P	1929.5	P	2094.8	P	1833.6	P	2028.7	P	1725.3	P	2013.5	P	1848.9	P	1641.5	P	1690.5	P	1664	P	1849.1	P	1767.8	P	1657.7	P	1753.7	P	CG10778-RA FEA=BDGP GEN=CG10778 DB_XREF=CG10778 FBgn0029980 SEG=chrX:-7670674,7672226 MAP=7C4-7C4 LEN=1310 DEF=(CG10778 gene symbol:CG10778 FBgn0029980 )
23.5	A	60.7	A	22.6	A	8.6	A	25.1	A	10.7	A	9.4	A	9.2	A	13.3	A	20.7	A	15	A	18.1	A	74.2	A	24.7	A	40.1	A	23.4	A	157.9	A	32.6	A	12.8	A	13.6	A	37.9	A	68.4	A	61.6	A	22.7	A	CG1077-RA FEA=BDGP GEN=CG1077 DB_XREF=CG1077 FBgn0037405 SEG=chr3R:+1993239,1996032 MAP=83D5-83D5 LEN=2268 DEF=(CG1077 gene symbol:CG1077 FBgn0037405 )
38.7	A	139.3	A	77.7	A	41.2	A	13.8	A	6.8	A	45.9	A	92.6	A	15.5	A	13	A	85.9	A	67.8	A	88.2	A	2.4	A	9.8	A	15.6	A	167.8	A	160.2	P	12.8	A	5.4	A	14.5	A	45.5	A	16.1	A	139.4	A	CG10781-RA FEA=BDGP GEN=ng1 DB_XREF=CG10781 FBgn0002933 SEG=chrX:+3000849,3001372 MAP=3C10-3C10 LEN=523 DEF=(CG10781 gene symbol:ng1 FBgn0002933 (GO:0005576 extracellular) (GO:0007594 puparial adhesion) (GO:0008141 puparial glue (sensu Diptera)))
13.1	A	27.3	A	15.2	A	20.7	A	20.6	A	17.6	A	15.1	A	12.6	A	11.7	A	8.9	A	15.9	A	19.2	A	20.3	A	13.3	A	75.2	A	16.4	A	14.2	A	15.6	A	17.7	A	6.5	A	10.6	A	27.3	A	16.4	A	32.5	A	CG10781-RA FEA=BDGP GEN=ng1 DB_XREF=CG10781 FBgn0002933 SEG=chrX:+3000849,3001372 MAP=3C10-3C10 LEN=523 DEF=(CG10781 gene symbol:ng1 FBgn0002933 (GO:0005576 extracellular) (GO:0007594 puparial adhesion) (GO:0008141 puparial glue (sensu Diptera)))
140.7	A	95.5	A	40.6	A	218.5	A	116.9	A	108	A	54.1	A	38.9	A	128.4	A	189.3	A	197.4	A	40.8	A	218.3	A	50.3	A	155.6	A	132.1	A	120.2	A	262.2	A	22.2	A	55.1	A	40.5	A	217.6	A	61.4	A	141.4	A	CG10788-RB FEA=BDGP GEN=ng3 DB_XREF=CG10788 FBgn0010295 SEG=chrX:-2999928,3000522 MAP=3C10-3C10 LEN=594 DEF=(CG10788 gene symbol:ng3 FBgn0010295 (GO:0005576 extracellular) (GO:0007594 puparial adhesion) (GO:0008141 puparial glue (sensu Diptera)))
60.7	A	11.6	A	8.6	A	10.2	A	19.5	A	6.4	A	53.1	A	47.5	A	76.2	A	21.1	A	11.7	A	155.2	A	13.3	A	42.6	A	15.3	A	4.5	A	12.6	A	24.5	A	29.5	A	12	A	16.3	A	24.1	A	18.8	A	13.5	A	CG10789-RA FEA=BDGP GEN=ng4 DB_XREF=CG10789 FBgn0010296 SEG=chrX:-3002388,3002626 MAP=3C10-3C10 LEN=238 DEF=(CG10789 gene symbol:ng4 FBgn0010296 (GO:0005576 extracellular) (GO:0007594 puparial adhesion) (GO:0007127 meiosis I) (GO:0008141 puparial glue (sensu Diptera)))
1948.9	P	1463.9	P	1442.9	P	1541.5	P	1832.3	P	1524	P	1407.7	P	1445.3	P	1476.3	P	1490	P	1560.9	P	1468	P	972.7	P	726.7	P	978.8	P	1065.1	P	962.2	P	961.6	P	1096.7	P	1102.6	P	1078.7	P	1061	P	733.8	P	772.9	P	CG1078-RA FEA=BDGP GEN=CG1078 DB_XREF=CG1078 FBgn0037255 SEG=chr3R:+310761,313184 MAP=82C1-82C1 LEN=2171 DEF=(CG1078 gene symbol:CG1078 FBgn0037255 )
72.6	A	112.2	A	64.3	A	37	A	30.6	A	24	A	42.6	A	25.2	A	18.9	A	175.1	A	30.2	A	35.9	A	78.3	A	40.6	A	38.7	A	251.5	A	33.3	A	184.2	A	162	A	117.5	A	19.6	A	111.4	A	317.6	A	11.7	A	CG10790-RB FEA=BDGP GEN=Pig1 DB_XREF=CG10790 FBgn0003086 SEG=chrX:-3007032,3007727 MAP=3C10-3C10 LEN=695 DEF=(CG10790 gene symbol:Pig1 FBgn0003086 )
26.3	A	25.7	A	36.5	A	38.6	A	17.7	A	18.6	A	53.8	A	62.6	A	90.3	A	68.9	A	93.1	A	31.7	A	325.9	P	278	A	119.9	A	104.8	A	224.9	P	221.6	A	260	P	277.6	P	316.9	P	361.9	P	411.8	P	137.6	A	CG10793-RA FEA=BDGP GEN=CG10793 DB_XREF=CG10793 FBgn0029656 SEG=chrX:-3073181,3074840 MAP=3D1-3D1 LEN=1659 DEF=(CG10793 gene symbol:CG10793 FBgn0029656 (GO:0004002 adenosinetriphosphatase))
4895.6	P	1230.5	P	8288.9	P	5655.6	P	595	P	636.2	P	2055.7	P	433.6	P	467.4	P	783.7	M	3079.4	P	1375	P	809.7	P	4863	P	1164.6	P	1390.9	P	1238.7	P	487.6	A	656.3	P	687.4	P	2286.3	P	1327.1	P	738.3	P	1152.5	P	CG10794-RA FEA=BDGP GEN=DptB DB_XREF=CG10794 FBgn0034407 SEG=chr2R:+13931109,13931617 MAP=55F8-55F8 LEN=452 DEF=(CG10794 gene symbol:DptB FBgn0034407 (GO:0003797 antibacterial peptide) (GO:0006961 antibacterial humoral response (sensu Invertebrata)))
3897.1	P	3599.3	P	3724.3	P	3362.3	P	3966.1	P	4509.9	P	3120.4	P	3117.7	P	3690.7	P	2994.6	P	2841.5	P	3024	P	1914.1	P	1734.9	P	1897.2	P	1812.3	P	2107	P	1678.8	P	1861.3	P	1579.3	P	1653.7	P	1407.6	P	1452.2	P	1759.5	P	CG10795-RA FEA=BDGP GEN=CG10795 DB_XREF=CG10795 FBgn0034626 SEG=chr2R:-16426777,16427892 MAP=57E1-57E1 LEN=1050 DEF=(CG10795 gene symbol:CG10795 FBgn0034626 )
2833.8	P	3099.8	P	3858.5	P	3627.5	P	2997.7	P	3433.4	P	4376.2	P	3818.9	P	2657.2	P	3191	P	3042.5	P	3064.1	P	3434.3	P	3707.3	P	3970.3	P	4282.2	P	4496	P	5071.8	P	5196.4	P	4587.2	P	4604.5	P	4369.6	P	4195.9	P	4330.8	P	CG10798-RA FEA=BDGP GEN=dm DB_XREF=CG10798 FBgn0000472 SEG=chrX:+3131620,3144454 MAP=3D2-3D2 LEN=3465 DEF=(CG10798 gene symbol:dm FBgn0000472 (GO:0000074 regulation of cell cycle) (GO:0040018 positive regulation of body size) (GO:0030307 positive regulation of cell growth) (GO:0003700 transcription factor) (GO:0005634 nucleus) (GO:0003677 DNA binding) (GO:0007292 oogenesis))
34594	P	42112.8	P	44006.1	P	41541.9	P	30179.2	P	32082.5	P	30593.8	P	27943.4	P	32300.8	P	33666.7	P	30624.4	P	32415.2	P	44015.5	P	50602	P	52150	P	46636.5	P	49439.6	P	54815.4	P	53476.4	P	41478.2	P	63308.4	P	49075	P	45925.3	P	57674.8	P	CG10799-RA FEA=BDGP GEN=CG10799 DB_XREF=CG10799 FBgn0033821 SEG=chr2R:+8322599,8323206 MAP=49F13-49F13 LEN=607 DEF=(CG10799 gene symbol:CG10799 FBgn0033821 )
35935.7	P	38741.1	P	32676.1	P	33347.7	P	36911.7	P	34334.2	P	33564.5	P	33075.5	P	34352.4	P	34256.9	P	33978.1	P	35499	P	2840.8	P	3538.7	P	3379.2	P	2960.4	P	3274.8	P	2820.6	P	2617.2	P	3981	P	2985.2	P	2057.2	P	2552.4	P	2897.2	P	CG1079-RA FEA=BDGP SEG=chr3L:+3873202,3875462
1577.4	P	1181.4	P	1550.8	P	1715.2	P	1540.2	P	1951.2	P	2245.9	P	1755.6	P	1576.9	P	1518.9	P	1612.5	P	1763.7	P	1064.1	P	831.7	P	866.7	P	615.6	P	981.8	P	1133.1	P	1243.7	P	1229	P	808.8	P	748	P	1026.1	P	1081	P	CG10800-RA FEA=BDGP GEN=Rca1 DB_XREF=CG10800 FBgn0017551 SEG=chr2L:+6844539,6846092 MAP=27C1-27C1 LEN=1553 DEF=(CG10800 gene symbol:Rca1 FBgn0017551 )
215.8	P	189	A	11.7	A	151.3	A	29.8	A	36.6	A	135.4	A	9.3	A	112	A	29.3	A	60.5	A	16	A	463.8	P	409.5	P	224.2	P	538.4	P	528.6	P	270.5	P	606.3	P	392.2	P	391.6	P	615.7	P	562.3	P	366.5	P	CG10801-RA FEA=BDGP GEN=CG10801 DB_XREF=CG10801 FBgn0029660 SEG=chrX:+3219064,3220892 MAP=3D4-3D4 LEN=1677 DEF=(CG10801 gene symbol:CG10801 FBgn0029660 )
2038.5	P	2232.7	P	2016.8	P	1996.6	P	1964.1	P	1993.5	P	1378	P	1513.1	P	1231.7	P	1753.1	P	1599.4	P	1673.8	P	2502.9	P	2663.3	P	2790.9	P	2724.6	P	2762.5	P	1986.8	P	2088.5	P	2130.1	P	2446.8	P	2521	P	1969	P	1881	P	CG10802-RA FEA=BDGP GEN=CG10802 DB_XREF=CG10802 FBgn0029664 SEG=chrX:+3241405,3242997 MAP=3D4-3D4 LEN=1473 DEF=(CG10802 gene symbol:CG10802 FBgn0029664 )
1891.9	P	2218	P	1921.8	P	2197.4	P	2462.2	P	2581.4	P	2218.1	P	2082.4	P	1985	P	2002.7	P	2493.1	P	1885.5	P	938.7	P	889.5	P	995.6	P	649.7	P	1210.4	P	999.8	P	1156.6	P	969.6	P	875.2	P	1056.7	P	1046.3	P	1032	P	CG10803-RA FEA=BDGP GEN=CG10803 DB_XREF=CG10803 FBgn0029666 SEG=chrX:+3244089,3247345 MAP=3D4-3D4 LEN=2794 DEF=(CG10803 gene symbol:CG10803 FBgn0029666 )
4115.2	P	4288.6	P	3686.5	P	4966	P	4735.9	P	5326.6	P	5749.1	P	5860.5	P	4073.3	P	4747	P	4927.5	P	5112.8	P	354.3	P	393.5	P	389.3	P	244.4	P	399.1	P	210.9	M	293.6	P	372.5	P	106.9	P	336.1	P	285.4	A	304	P	CG10804-RA FEA=BDGP GEN=CG10804 DB_XREF=CG10804 FBgn0029663 SEG=chrX:-3235112,3240759 MAP=3D4-3D4 LEN=4200 DEF=(CG10804 gene symbol:CG10804 FBgn0029663 (GO:0005328 neurotransmitter:sodium symporter))
883.8	P	812.2	P	479.8	P	876.9	P	801.3	P	1063.7	P	1138	P	1263.8	P	1006.5	P	967	P	883.8	P	1011.3	P	764.6	A	972.4	P	906.2	M	933.3	M	1234.4	P	1353.5	P	1592.5	P	1566.4	P	806.3	M	1255.6	P	1133.2	P	1060.1	P	CG10805-RA FEA=BDGP GEN=CG10805 DB_XREF=CG10805 FBgn0031864 SEG=chr2L:+6846385,6853080 MAP=27C1-27C1 LEN=6459 DEF=(CG10805 gene symbol:CG10805 FBgn0031864 )
561.5	P	594.3	P	584.1	P	786.1	P	426.3	P	500.3	P	601.8	P	529.8	P	468	P	547.5	P	702.1	P	771.3	P	1612.5	P	1074.4	P	1393.5	P	1910.4	P	1502.4	P	1387.9	P	1947.9	P	2041.8	P	1291.5	P	1964.2	P	2063.7	P	1195.7	P	CG10806-RB FEA=BDGP GEN=CG10806 DB_XREF=CG10806 FBgn0031865 SEG=chr2L:-6853118,6862603 MAP=27C1-27C1 LEN=2524 DEF=(CG10806 gene symbol:CG10806 FBgn0031865 (GO:0015385 sodium:hydrogen antiporter))
23631.2	P	25229.4	P	21401.5	P	23580	P	27385.8	P	27702	P	29688.7	P	29345	P	26247	P	26482.5	P	26820.3	P	29382	P	947.9	P	977.2	P	847.3	P	699.5	P	899.3	P	622.3	P	632.3	P	1172.8	P	641.5	P	806.1	P	983	P	1018.9	P	CG10808-RA FEA=BDGP GEN=synaptogyrin DB_XREF=CG10808 FBgn0033876 SEG=chr2R:-8906463,8910966 MAP=50C6-50C6 LEN=2718 DEF=(CG10808 gene symbol:synaptogyrin FBgn0033876 (GO:0016079 synaptic vesicle exocytosis) (GO:0017158 regulation of calcium ion dependent exocytosis))
1789.1	P	1749.5	P	1551.4	P	2080.8	P	1536.6	P	2375.4	P	2154.9	P	1743.8	P	1822.7	P	1927.5	P	1718.2	P	1664.6	P	1699.4	P	1620.3	P	1297.9	P	1563.8	P	1503.4	P	1555	P	1159.3	P	1839.4	P	1241.4	P	1434.6	P	1364.6	P	1103.2	P	CG10809-RA FEA=BDGP GEN=CG10809 DB_XREF=CG10809 FBgn0036052 SEG=chr3L:-9815123,9817370 MAP=67C11-67C11 LEN=1911 DEF=(CG10809 gene symbol:CG10809 FBgn0036052 )
9658.6	P	7420	P	8459.8	P	10676.8	P	20682.9	P	7955.2	P	21810	P	7588.8	P	15201.2	P	14624.7	P	23661.8	P	12482	P	11672.4	P	11553.4	P	18999.2	P	13501.7	P	49238.7	P	19826.1	P	26878.7	P	45421.9	P	40002.3	P	21550.3	P	19098.6	P	32179.3	P	CG10810-RA FEA=BDGP GEN=Drs DB_XREF=CG10810 FBgn0010381 SEG=chr3L:+3350197,3350573 MAP=63D2-63D2 LEN=376 DEF=(CG10810 gene symbol:Drs FBgn0010381 (GO:0003799 antifungal peptide) (GO:0006966 antifungal humoral response (sensu Invertebrata)))
17426.2	P	14902.9	P	16056	P	16695.5	P	16565.5	P	16918.1	P	15807.8	P	17848.8	P	14076.6	P	14695.6	P	15288.8	P	14896.3	P	15736.1	P	15905.5	P	18783.2	P	15311.9	P	17808.7	P	16662.1	P	14820.3	P	16460.6	P	16141.6	P	15090.9	P	12280.8	P	15355.2	P	CG10811-RA FEA=BDGP SEG=chr4:-934872,950309
47810.6	P	48282	P	50026.4	P	55066.2	P	37105.6	P	34738.3	P	40800.3	P	37976.3	P	48268.8	P	45105	P	41834.6	P	48124.4	P	7955.7	P	9308.8	P	10359.2	P	7830.1	P	10103.3	P	9092.2	P	8315.7	P	9522.8	P	8259.8	P	7147.3	P	7056.8	P	13348.9	P	CG10812-RA FEA=BDGP GEN=CG10812 DB_XREF=CG10812 FBgn0035434 SEG=chr3L:+3297437,3297776 MAP=63D1-63D1 LEN=339 DEF=(CG10812 gene symbol:CG10812 FBgn0035434 (GO:0003793 defenseimmunity protein) (GO:0006952 defense response))
74	A	35.4	A	65.8	A	58.3	A	53.6	A	35.3	A	12.4	A	53.2	A	59.2	A	156.2	A	34.8	A	82.7	A	46.2	A	12.2	A	72.1	A	120.1	A	49.1	A	27.7	A	42.3	A	99.6	A	43.4	A	55.8	A	43.6	A	179.8	A	CG10814-RA FEA=BDGP GEN=CG10814 DB_XREF=CG10814 FBgn0033830 SEG=chr2R:-8440684,8442428 MAP=50A3-50A3 LEN=1445 DEF=(CG10814 gene symbol:CG10814 FBgn0033830 (GO:0008336 gamma-butyrobetaine,2-oxoglutarate dioxygenase))
813.6	P	259.4	P	596.2	P	218.7	A	206	P	256.7	P	526.8	P	128.6	A	86.7	A	226.1	A	868.1	P	306.6	A	112.3	A	278.6	A	510.6	P	239.3	A	216.3	A	398.5	A	37.7	A	254.7	A	155.5	A	254.8	A	182.9	A	360.1	A	CG10816-RA FEA=BDGP GEN=Dro DB_XREF=CG10816 FBgn0010388 SEG=chr2R:+9809681,9810440 MAP=51C1-51C1 LEN=759 DEF=(CG10816 gene symbol:Dro FBgn0010388 (GO:0006964 anti-Gram-negative bacterial polypeptide induction) (GO:0008224 Gram-positive antibacterial peptide) (GO:0008225 Gram-negative antibacterial peptide) (GO:0006961 antibacterial humoral response (sensu Invertebrata)))
8477	P	8553	P	10031.7	P	10172.2	P	8783.5	P	9749.3	P	9153.5	P	9206.6	P	8149.3	P	8810.4	P	8699.6	P	8881.4	P	6597.8	P	9068	P	8596.7	P	8414.1	P	6983.5	P	8264.4	P	9322.8	P	7866.4	P	7972.1	P	7830.3	P	7742.5	P	8423.2	P	CG1081-RA FEA=BDGP GEN=Rheb DB_XREF=CG1081 FBgn0041191 SEG=chr3R:+1394614,1396210 MAP=83B2-83B2 LEN=1250 DEF=(CG1081 gene symbol:Rheb FBgn0041191 (GO:0008619 RHEB small monomeric GTPase))
97.3	A	13.3	A	285.3	A	92.1	A	9.5	A	124	A	121.4	A	79.5	A	165.8	A	22.6	A	96.4	A	85.4	A	4874.1	P	4560	P	4209	P	3291.8	P	3523.7	P	3104.7	P	3391.9	P	5063.9	P	3823.9	P	4619.4	P	4155.3	P	3815.6	P	CG10822-RA FEA=BDGP GEN=CG10822 DB_XREF=CG10822 FBgn0034478 SEG=chr2R:+15015167,15015564 MAP=56F4-56F5 LEN=345 DEF=(CG10822 gene symbol:CG10822 FBgn0034478 (GO:0005875 microtubule associated complex) (GO:0008567 dynein ATPase) (GO:0007018 microtubule-based movement))
834.7	P	837.1	P	555.4	P	625.5	P	1077.7	P	901.1	P	1022	P	1057.5	P	718.5	P	810.7	P	917.9	P	1084.3	P	48	A	17.4	A	118.9	M	102.4	A	271.1	P	51.6	A	144.5	A	195.7	P	104.5	A	65.5	A	104.3	A	99.6	A	CG10823-RA FEA=BDGP GEN=CG10823 DB_XREF=CG10823 FBgn0038880 SEG=chr3R:-17102573,17119737 MAP=93D3-93D4 LEN=4523 DEF=(CG10823 gene symbol:CG10823 FBgn0038880 (GO:0007186 G-protein coupled receptor protein signaling pathway) (GO:0008188 neuropeptide receptor) (GO:0008528 peptide receptor, G-protein coupled) (GO:0016021 integral to membrane) (GO:0004930 G-protein coupled receptor))
219.2	A	223.6	A	119.2	A	166.3	A	255.6	A	84.2	A	22.9	A	174.1	A	134.4	A	301.7	A	85.6	A	166.4	A	50.3	A	69.4	A	37.1	A	43.8	A	175.8	A	118.6	A	17.9	A	13.2	A	40.4	A	101.7	A	41.5	A	29.1	A	CG10823-RB FEA=BDGP GEN=CG10823 DB_XREF=CG10823 FBgn0038880 SEG=chr3R:-17105696,17119737 MAP=93D3-93D4 LEN=1752 DEF=(CG10823 gene symbol:CG10823 FBgn0038880 (GO:0007186 G-protein coupled receptor protein signaling pathway) (GO:0008188 neuropeptide receptor) (GO:0008528 peptide receptor, G-protein coupled) (GO:0016021 integral to membrane) (GO:0004930 G-protein coupled receptor))
6375.2	P	7184	P	8398.6	P	6267	P	5317.4	P	6128.6	P	5351.2	P	4542.5	P	5474.3	P	5120.5	P	5618.7	P	6107.2	P	18091.6	P	22026.9	P	20362.7	P	18860.3	P	20564.8	P	22024.7	P	20261.1	P	15474.7	P	16709.9	P	16465.1	P	17073.2	P	18675.7	P	CG10824-RA FEA=BDGP GEN=CG10824 DB_XREF=CG10824 FBgn0038865 SEG=chr3R:-16984971,16986832 MAP=93C2-93C2 LEN=1861 DEF=(CG10824 gene symbol:CG10824 FBgn0038865 )
769.6	P	731.5	P	536.9	P	658.3	P	606.9	P	697.8	P	749.5	P	613.2	P	547.5	P	598.1	P	653.7	P	467.4	P	382.1	P	226.3	M	351.9	P	492.8	P	477.6	P	662.1	P	419	P	324.9	P	491.7	P	435.7	P	534.5	P	269.8	A	CG10825-RB FEA=BDGP GEN=CG10825 DB_XREF=CG10825 FBgn0038860 SEG=chr3R:+16955957,16958419 MAP=93C1-93C1 LEN=2383 DEF=(CG10825 gene symbol:CG10825 FBgn0038860 )
73.6	A	31	A	105.7	A	14.4	A	120.3	A	55.1	A	5.4	A	6.6	A	133.3	A	30.4	A	17.6	A	30.5	A	2340.4	P	2145.7	P	2203.9	P	1878.9	P	1226.9	P	1384.9	P	1512.1	P	1702.2	P	1405.8	P	1579.6	P	1542.6	P	1590.7	P	CG10827-RA FEA=BDGP GEN=CG10827 DB_XREF=CG10827 FBgn0038845 SEG=chr3R:-16830897,16832726 MAP=93B3-93B3 LEN=1672 DEF=(CG10827 gene symbol:CG10827 FBgn0038845 (GO:0004035 alkaline phosphatase))
147.8	A	222.6	P	243	P	86.7	A	189.6	P	193	P	117.5	A	232.4	P	243.8	A	248.6	P	131.3	P	183	A	691.5	P	426.7	P	561.7	P	388.7	P	608.6	P	429.5	P	497.3	P	324.6	P	412.7	P	537.6	P	363.7	P	326.8	P	CG1082-RA FEA=BDGP SEG=chr3R:-3362410,3364332
10233.5	P	11012.9	P	9375.5	P	12163.6	P	12569.8	P	12300.8	P	13534.8	P	13662	P	9328.9	P	11089.1	P	12377.9	P	12407.2	P	483.1	P	464.4	P	605.3	P	656.3	P	652.8	P	419.5	A	432	P	659.4	P	448.3	P	637	P	550.8	P	543	P	CG10830-RA FEA=BDGP GEN=CG10830 DB_XREF=CG10830 FBgn0038839 SEG=chr3R:-16720181,16723059 MAP=93A2-93A2 LEN=2649 DEF=(CG10830 gene symbol:CG10830 FBgn0038839 )
50221	P	54340.1	P	51600.7	P	49455.4	P	45889.9	P	52996.4	P	45739	P	40929.8	P	43950.7	P	48851.6	P	44375.5	P	48228.4	P	38944.6	P	33586.3	P	32009.7	P	31391.1	P	34450.2	P	29492.8	P	30352	P	24510.9	P	36500.3	P	29130.3	P	27799.7	P	32583.3	P	CG10833-RA FEA=BDGP GEN=Cyp28d1 DB_XREF=CG10833 FBgn0031689 SEG=chr2L:+5203049,5205021 MAP=25C10-25C10 LEN=1603 DEF=(CG10833 gene symbol:Cyp28d1 FBgn0031689 (GO:0005792 microsome) (GO:0015034 cytochrome P450) (GO:0016020 membrane))
9.8	A	10.5	A	13.6	A	8	A	87	A	13.8	A	16.2	A	8.6	A	9.7	A	10.1	A	10.9	A	8.8	A	897.3	P	918	P	753.1	P	950.8	P	909.7	P	920.3	P	816.2	P	1135.6	P	1109.8	P	1078.7	P	966.3	P	813.3	P	CG10834-RA FEA=BDGP GEN=CG10834 DB_XREF=CG10834 FBgn0032972 SEG=chr2L:-21940026,21940320 MAP=40E3-40E3 LEN=294 DEF=(CG10834 gene symbol:CG10834 FBgn0032972 (GO:0007018 microtubule-based movement) (GO:0005875 microtubule associated complex) (GO:0008567 dynein ATPase))
20282.1	P	20687.8	P	21288.2	P	23333.1	P	20247.3	P	20537.4	P	21703.1	P	21877.4	P	19225	P	21025.8	P	21450.4	P	22352.1	P	15391.5	P	16325.3	P	18348.1	P	18015.3	P	19487.6	P	24077	P	20160.8	P	17560	P	18732.5	P	18676.1	P	16577.3	P	19947.2	P	CG10837-RB FEA=BDGP GEN=CG10837 DB_XREF=CG10837 FBgn0040057 SEG=chrU:+4968485,4984052 LEN=1468 DEF=(CG10837 gene symbol:CG10837 FBgn0040057 (GO:0003743 translation initiation factor) (GO:0003723 RNA binding) (GO:0006413 translational initiation) (GO:0005829 cytosol))
15719.9	P	13968.7	P	13428.2	P	15201.6	P	15846.7	P	15147.7	P	16037	P	16749.9	P	13722.7	P	15911.8	P	15141.1	P	15697	P	7602.6	P	7992	P	8753.7	P	8005.2	P	10664.6	P	12539.2	P	9724.6	P	10346.8	P	8783.4	P	7431.9	P	7974	P	9384.2	P	CG10837-RB FEA=BDGP GEN=CG10837 DB_XREF=CG10837 FBgn0040057 SEG=chrU:+4968485,4984052 LEN=1468 DEF=(CG10837 gene symbol:CG10837 FBgn0040057 (GO:0003743 translation initiation factor) (GO:0003723 RNA binding) (GO:0006413 translational initiation) (GO:0005829 cytosol))
10751.9	P	13995.3	P	13735	P	14692.4	P	11632.5	P	12929	P	13813.7	P	12768.8	P	10404	P	11876.2	P	12383.7	P	12678.2	P	10282.5	P	13587.4	P	11648.8	P	13684.2	P	12788.5	P	12569.6	P	12004.3	P	12325.7	P	14876.6	P	11067.9	P	13198.9	P	14469.8	P	CG10837-RE FEA=BDGP GEN=CG10837 DB_XREF=CG10837 FBgn0040057 SEG=chrU:+4968549,4969234 LEN=625 DEF=(CG10837 gene symbol:CG10837 FBgn0040057 (GO:0003743 translation initiation factor) (GO:0003723 RNA binding) (GO:0006413 translational initiation) (GO:0005829 cytosol))
210.3	P	128.2	P	278.1	P	353.7	P	175.6	A	139.3	P	274.4	P	338.5	P	220.4	P	256	P	206.1	P	242.7	P	168.8	A	75.3	A	282.1	A	209.8	A	51.8	A	179.7	A	143.7	A	70.7	A	233.4	P	189.8	A	43.5	A	303.5	P	CG10837-RE FEA=BDGP GEN=CG10837 DB_XREF=CG10837 FBgn0040057 SEG=chrU:+4968549,4969234 LEN=625 DEF=(CG10837 gene symbol:CG10837 FBgn0040057 (GO:0003743 translation initiation factor) (GO:0003723 RNA binding) (GO:0006413 translational initiation) (GO:0005829 cytosol))
180.8	A	24	A	246.6	A	138.1	A	37.8	A	14.4	A	65.7	A	144.5	A	126.8	A	63.2	A	205	A	40.3	A	1803.6	P	1847.4	P	1386.8	P	1476.9	P	1241	P	1640.7	P	1329.4	P	1679.8	P	1465.8	P	2119.3	P	1678.7	P	1895.2	P	CG10838-RA FEA=BDGP GEN=robl22E DB_XREF=CG10838 FBgn0028570 SEG=chr2L:-2282895,2283189 MAP=22E1-22E1 LEN=294 DEF=(CG10838 gene symbol:robl22E FBgn0028570 (GO:0005875 microtubule associated complex) (GO:0008567 dynein ATPase) (GO:0007018 microtubule-based movement))
271	A	93.4	A	278.5	A	150.4	A	147.6	A	273.6	A	107.4	A	192.9	A	231	A	115.3	A	46.8	A	114.1	A	2372.3	P	2655.9	P	2404.4	P	1795	P	1593.9	P	1499.8	P	1733.1	P	2709.8	P	2009.4	P	1989	P	1917.9	P	2447.6	P	CG10839-RA FEA=BDGP SEG=chr2L:+15957643,15958204
6657.1	P	6466	P	6326.4	P	6545	P	6884.6	P	7269.4	P	6906.3	P	6838.9	P	6011	P	5998.7	P	6394	P	6065.2	P	6001.1	P	6004.8	P	5989.8	P	6059.9	P	5937.4	P	5499.2	P	5763.8	P	6369.1	P	5239	P	6157.5	P	5580.8	P	5735.4	P	CG10840-RB FEA=BDGP GEN=cIF2 DB_XREF=CG10840 FBgn0026259 SEG=chr3L:-3409282,3441231 MAP=63E1-63E1 LEN=4117 DEF=(CG10840 gene symbol:cIF2 synonyms:(CG14970) FBgn0026259 (GO:0005737 cytoplasm) (GO:0005829 cytosol) (GO:0006413 translational initiation) (GO:0003743 translation initiation factor))
112.4	A	132.2	P	159.4	A	44.8	A	13.4	A	11.3	A	11.2	A	138	A	116.1	A	13.5	A	74.4	A	182.4	A	3211.4	P	2987.1	P	2211.4	P	3112.4	P	2642.8	P	2356.6	P	2739.2	P	3873.1	P	2266.1	P	3603.2	P	3829.2	P	2653.1	P	CG10841-RA FEA=BDGP GEN=CG10841 DB_XREF=CG10841 FBgn0038163 SEG=chr3R:+9457682,9460609 MAP=87F5-87F5 LEN=2413 DEF=(CG10841 gene symbol:CG10841 FBgn0038163 )
14227.2	P	14352.9	P	15836.7	P	12752.3	P	9916.6	P	8024.4	P	9864.2	P	9531.8	P	12973.6	P	11681.7	P	9415.3	P	11112.5	P	11115.7	P	10690.4	P	14394.3	P	10022.3	P	6671.8	P	11089.7	P	9979.4	P	12302.7	P	12884.7	P	9692.3	P	9781.9	P	11256.5	P	CG10842-RA FEA=BDGP GEN=Cyp4p1 DB_XREF=CG10842 FBgn0015037 SEG=chr2R:+4300789,4302884 MAP=45B7-45B7 LEN=1676 DEF=(CG10842 gene symbol:Cyp4p1 FBgn0015037 (GO:0015034 cytochrome P450) (GO:0005792 microsome) (GO:0016020 membrane))
1616.7	P	1194.2	P	1212	P	859.6	P	1218.7	P	1613.9	P	1089.6	P	755.1	P	1003.6	P	883.5	P	1128.8	P	887.7	P	3760.8	P	4531.3	P	5617.6	P	4601.4	P	3055.2	P	3656.5	P	4444.8	P	4226.8	P	3642.6	P	3785.5	P	3951.5	P	4252.1	P	CG10843-RA FEA=BDGP GEN=Cyp4p3 DB_XREF=CG10843 FBgn0033397 SEG=chr2R:+4303087,4305157 MAP=45B7-45B8 LEN=1646 DEF=(CG10843 gene symbol:Cyp4p3 FBgn0033397 (GO:0015034 cytochrome P450) (GO:0005792 microsome) (GO:0016020 membrane))
2514	P	2968.4	P	2316.1	P	2523.7	P	3576	P	3196.6	P	3557.3	P	4140.7	P	2816.5	P	3333.2	P	3370.9	P	3069.5	P	2278.9	P	1684.4	P	1575	P	2149.7	P	1520.5	P	1888.8	P	1807.9	P	1827.3	P	1663.5	P	2297.1	P	1780.7	P	1822.6	P	CG10844-RC FEA=BDGP SEG=chr2R:+3921137,3948844
179.3	P	70.7	A	358.4	P	227.6	P	219.1	P	113.6	A	185.9	A	197.7	P	183.5	A	112.6	A	186.3	P	313.3	P	2566.2	P	2444	P	2105.1	P	2624.7	P	2189.8	P	2737.5	P	2033.7	P	2535	P	2053.8	P	2454.4	P	3034.6	P	2505.4	P	CG10845-RA FEA=BDGP GEN=CG10845 DB_XREF=CG10845 FBgn0039246 SEG=chr3R:+20717494,20719427 MAP=96B4-96B5 LEN=1933 DEF=(CG10845 gene symbol:CG10845 FBgn0039246 (GO:0003774 motor) (GO:0005871 kinesin complex) (GO:0007010 cytoskeleton organization and biogenesis) (GO:0005875 microtubule associated complex))
2815.3	P	2614.1	P	2890.8	P	2966.2	P	2907.4	P	2816.7	P	2857.2	P	2913.4	P	2549.4	P	2411.2	P	2945.4	P	2782.2	P	1710.6	P	1928.6	P	1868.6	P	1920.1	P	2350.3	P	2888.5	P	2073.5	P	2321.7	P	2444.5	P	2201.2	P	2293.3	P	2317.4	P	CG10846-RA FEA=BDGP SEG=chr2L:+14983827,14984699
7189	P	9133.5	P	8017.1	P	9177.9	P	11172.9	P	12628.7	P	15224.6	P	13242.5	P	9789.4	P	10347	P	11128.3	P	10847.3	P	2419.9	P	1859.2	P	1964.9	P	2406.6	P	2180.5	P	2196.6	P	1780.2	P	2252.5	P	2054.8	P	1906.4	P	1576.1	P	1657.5	P	CG10847-RB FEA=BDGP GEN=enc DB_XREF=CG10847 FBgn0004875 SEG=chr3L:+3799315,3821837 MAP=63F1-63F3 LEN=7234 DEF=(CG10847 gene symbol:enc FBgn0004875 (GO:0007282 cystoblast cell division) (GO:0007292 oogenesis) (GO:0005737 cytoplasm) (GO:0007293 egg chamber formation) (GO:0007294 oocyte determination) (GO:0007310 oocyte dorsalventral axis determination) (GO:0007317 regulation of pole plasm oskar mRN…
10842.6	P	10320.1	P	10279.7	P	9984.8	P	10172.9	P	9665.8	P	9128.8	P	8299.6	P	9226.3	P	8347.2	P	8704.1	P	8863.5	P	19543.8	P	19100.9	P	19727.1	P	19607.2	P	18209.5	P	12558.6	P	17844.9	P	18043.8	P	15942.9	P	17000.1	P	19870.1	P	16458.8	P	CG10849-RA FEA=BDGP GEN=Sc2 DB_XREF=CG10849 FBgn0035471 SEG=chr3L:+3884139,3885662 MAP=63F5-63F6 LEN=1084 DEF=(CG10849 gene symbol:Sc2 FBgn0035471 )
7687.3	P	6716.6	P	6717.3	P	6418	P	6956.7	P	6506.6	P	7339.3	P	7351.1	P	7206.8	P	6779	P	7135.6	P	6706.5	P	4748.4	P	4585.4	P	4678.5	P	5155.7	P	5076	P	4818	P	5042.2	P	5147	P	4509.7	P	3785.9	P	5176.5	P	5451.6	P	CG1084-RA FEA=BDGP GEN=Cont DB_XREF=CG1084 FBgn0037240 SEG=chr3R:+207030,212737 MAP=82A6-82A6 LEN=4736 DEF=(CG1084 gene symbol:Cont FBgn0037240 (GO:0007155 cell adhesion))
510.6	A	507.6	A	421.5	P	502.4	M	665.6	P	501	M	407.2	P	407.4	M	431.2	A	422	A	476.2	A	426.4	A	441.3	P	485	P	404.5	M	327.8	A	419.9	A	445.3	A	472.7	M	338.6	P	367.1	M	324.4	A	512.1	A	401.7	P	CG10850-RA FEA=BDGP GEN=ida DB_XREF=CG10850 FBgn0041147 SEG=chr3L:+3885981,3888442 MAP=63F6-63F6 LEN=2291 DEF=(CG10850 gene symbol:ida FBgn0041147 (GO:0000090 mitotic anaphase) (GO:0005680 anaphase-promoting complex))
18699.3	P	20660.8	P	18645.6	P	23688	P	23917.1	P	25018.9	P	23534.4	P	26344.8	P	21066.5	P	23194.6	P	25235.9	P	23145.7	P	9635.7	P	8030	P	8312.3	P	8852.6	P	9311.4	P	8603.6	P	7278.1	P	7877.6	P	9072.5	P	7872	P	8243.4	P	8031	P	CG10851-RA FEA=BDGP GEN=B52 DB_XREF=CG10851 FBgn0004587 SEG=chr3R:+9487040,9492636 MAP=87F7-87F7 LEN=1580 DEF=(CG10851 gene symbol:B52 FBgn0004587 (GO:0006376 mRNA splice site selection) (GO:0016607 nuclear speck) (GO:0008248 pre-mRNA splicing factor) (GO:0005681 spliceosome complex) (GO:0003723 RNA binding) (GO:0006371 mRNA splicing) (GO:0005634 nucleus))
7108.9	P	7397.8	P	6520.6	P	6867.3	P	8908.9	P	9013.6	P	8193.4	P	9292.6	P	7853.2	P	8382	P	9189	P	7247.5	P	437.6	P	312.8	P	294.4	P	385.3	P	310	P	434.7	P	304.6	P	253.4	P	292.8	P	435.2	P	282.7	P	361	P	CG10851-RB FEA=BDGP GEN=B52 DB_XREF=CG10851 FBgn0004587 SEG=chr3R:+9487040,9492636 MAP=87F7-87F7 LEN=1658 DEF=(CG10851 gene symbol:B52 FBgn0004587 (GO:0006376 mRNA splice site selection) (GO:0016607 nuclear speck) (GO:0008248 pre-mRNA splicing factor) (GO:0005681 spliceosome complex) (GO:0003723 RNA binding) (GO:0006371 mRNA splicing) (GO:0005634 nucleus))
1079.6	P	1837.7	P	714.7	P	1175.6	P	1071.5	P	976.4	P	1235.5	P	1063.3	P	932.6	P	962.8	P	1266.9	P	1366.9	P	239.7	P	268.7	M	272	P	241.4	A	295.5	A	164	A	182.1	P	257.7	P	228.3	P	36.2	A	80.7	A	288.3	A	CG10851-RD FEA=BDGP GEN=B52 DB_XREF=CG10851 FBgn0004587 SEG=chr3R:+9487040,9489323 MAP=87F7-87F7 LEN=680 DEF=(CG10851 gene symbol:B52 FBgn0004587 (GO:0006376 mRNA splice site selection) (GO:0016607 nuclear speck) (GO:0008248 pre-mRNA splicing factor) (GO:0005681 spliceosome complex) (GO:0003723 RNA binding) (GO:0006371 mRNA splicing) (GO:0005634 nucleus))
5239	P	6056.2	P	5608.5	P	5986.7	P	6474.1	P	5270.9	P	4428.7	P	4619.6	P	5686.4	P	5577.8	P	5593.9	P	4849.6	P	2764.5	P	2973.1	P	2747.5	P	2696.7	P	3038.6	P	2605.7	P	2638.9	P	2542.5	P	3373.1	P	3124.2	P	3084	P	2748.1	P	CG10851-RD FEA=BDGP GEN=B52 DB_XREF=CG10851 FBgn0004587 SEG=chr3R:+9487040,9489323 MAP=87F7-87F7 LEN=680 DEF=(CG10851 gene symbol:B52 FBgn0004587 (GO:0006376 mRNA splice site selection) (GO:0016607 nuclear speck) (GO:0008248 pre-mRNA splicing factor) (GO:0005681 spliceosome complex) (GO:0003723 RNA binding) (GO:0006371 mRNA splicing) (GO:0005634 nucleus))
328.3	P	377.7	P	203.1	P	445.8	P	454.2	P	286.3	P	277	P	340.5	P	381.2	P	417.7	P	335.7	P	426.9	P	88.9	A	156.7	P	115.4	A	60	A	54	A	193.2	A	27.4	A	246.7	P	163	A	135.4	A	18.2	A	227.4	A	CG10851-RF FEA=BDGP GEN=B52 DB_XREF=CG10851 FBgn0004587 SEG=chr3R:+9487040,9488932 MAP=87F7-87F7 LEN=692 DEF=(CG10851 gene symbol:B52 FBgn0004587 (GO:0006376 mRNA splice site selection) (GO:0016607 nuclear speck) (GO:0008248 pre-mRNA splicing factor) (GO:0005681 spliceosome complex) (GO:0003723 RNA binding) (GO:0006371 mRNA splicing) (GO:0005634 nucleus))
124.6	P	94.4	A	3188.7	P	12.9	A	35.8	A	81.2	A	47.9	A	36.7	A	69	A	70.1	A	405.4	P	88.7	A	59508.8	P	65364.7	P	66756.9	P	59962.2	P	65103.7	P	82230.4	P	81578.8	P	64341.8	P	72162.1	P	71459.7	P	63094.8	P	77698.9	P	CG10852-RA FEA=BDGP GEN=Acp63F DB_XREF=CG10852 FBgn0015585 SEG=chr3L:-3796551,3796983 MAP=63F1-63F1 LEN=317 DEF=(CG10852 gene symbol:Acp63F FBgn0015585 (GO:0007582 physiological processes) (GO:0045297 post-mating behavior))
164.1	A	209.5	P	145.9	A	109	A	95	A	131.9	A	193.3	M	128.6	A	277.9	P	150.1	A	119.2	A	28.4	A	169.2	A	198.4	A	221.6	A	285.7	M	214.8	A	167.5	A	314.5	A	65.9	A	203.4	A	241.5	A	65	A	34.2	A	CG10853-RA FEA=BDGP GEN=CG10853 DB_XREF=CG10853 FBgn0035478 SEG=chr3L:+3928540,3929314 MAP=64A1-64A1 LEN=565 DEF=(CG10853 gene symbol:CG10853 FBgn0035478 )
677	P	649.2	P	842	P	494.4	P	548.7	P	617.5	P	506.7	P	528.7	P	709.2	P	723.1	P	717	P	593.6	P	4120.1	P	4330.6	P	3541.6	P	4407.1	P	3033.1	P	3042.3	P	3669.4	P	5448.5	P	4095.8	P	4433.7	P	5290.1	P	4371.7	P	CG10855-RA FEA=BDGP GEN=CG10855 DB_XREF=CG10855 FBgn0035461 SEG=chr3L:-3784462,3787085 MAP=63F1-63F1 LEN=1567 DEF=(CG10855 gene symbol:CG10855 FBgn0035461 )
281.1	P	135.1	P	177.6	A	355.8	P	253.6	A	286.2	P	296.1	P	122.1	A	214.1	P	166.4	A	241.6	P	117.8	A	81.1	A	127.9	A	158.9	M	21.7	A	195.4	A	444.4	P	250	M	127.5	A	230	P	242.2	A	221.9	A	268.3	P	CG10858-RA FEA=BDGP GEN=CG10858 DB_XREF=CG10858 FBgn0035458 SEG=chr3L:-3729153,3735830 MAP=63E9-63E9 LEN=1498 DEF=(CG10858 gene symbol:CG10858 FBgn0035458 )
16.5	A	26	A	260.8	A	12.5	A	7.5	A	13.6	A	8.7	A	9.5	A	37.6	A	16.9	A	57.1	A	15.1	A	5847.6	P	4869.5	P	4158.8	P	4973.7	P	4542.6	P	4311.2	P	4096.3	P	6307.6	P	3574	P	6145.1	P	6438.2	P	4490.8	P	CG10859-RA FEA=BDGP GEN=CG10859 DB_XREF=CG10859 FBgn0032520 SEG=chr2L:-13385258,13387534 MAP=34B10-34B10 LEN=2212 DEF=(CG10859 gene symbol:CG10859 FBgn0032520 (GO:0003774 motor) (GO:0005868 cytoplasmic dynein complex) (GO:0007018 microtubule-based movement) (GO:0005875 microtubule associated complex) (GO:0008567 dynein ATPase))
4281.8	P	4573.8	P	5059.3	P	5959.4	P	4600.9	P	5545.8	P	5671.9	P	5318.1	P	4284.6	P	4641.4	P	4362.5	P	5304.7	P	2542.8	P	2961.5	P	2210.5	P	2259.7	P	3167.3	P	2479.7	P	2975	P	2494.1	P	3529	P	2974.2	P	2636.7	P	3322.1	P	CG10861-RA FEA=BDGP GEN=CG10861 DB_XREF=CG10861 FBgn0036255 SEG=chr3L:+12094626,12095054 MAP=68F5-68F5 LEN=357 DEF=(CG10861 gene symbol:CG10861 FBgn0036255 (GO:0005737 cytoplasm) (GO:0006914 autophagy) (GO:0005554 molecular function unknown))
191.4	P	117.7	P	325.6	P	76.5	A	161.4	P	175.1	P	98.4	A	78.1	A	68.7	A	223.7	P	111.5	A	153.6	P	5004.5	P	5046.7	P	4058.1	P	4611.2	P	3503.9	P	3040.4	P	3762.5	P	5280.7	P	3744.1	P	4466.5	P	4880.6	P	4239.2	P	CG10862-RA FEA=BDGP GEN=CG10862 DB_XREF=CG10862 FBgn0035455 SEG=chr3L:-3634093,3635400 MAP=63E6-63E6 LEN=1141 DEF=(CG10862 gene symbol:CG10862 FBgn0035455 (GO:0004840 ubiquitin conjugating enzyme))
72785.9	P	82830.2	P	74886	P	72135	P	67652.9	P	68863.9	P	66646	P	66830	P	82297.9	P	77149.9	P	72922.4	P	78068.7	P	53768.5	P	63196.9	P	57072.7	P	61296.8	P	57162.5	P	61783.6	P	70673.7	P	59345	P	62911.1	P	53802.6	P	60243.8	P	62806.4	P	CG10863-RA FEA=BDGP SEG=chr3L:-3921635,3923090
185.7	A	168	A	50.5	A	31.7	A	180.8	P	101.4	A	224.9	A	148.2	P	126.6	A	52.7	A	126.8	A	74.9	A	195.4	P	231.3	A	18.4	A	30.2	A	236	A	163.2	A	139.2	A	140.9	P	137.9	A	185	A	412.3	P	297.1	A	CG10864-RA FEA=BDGP GEN=CG10864 DB_XREF=CG10864 FBgn0038621 SEG=chr3R:-14235938,14237108 MAP=91A6-91A6 LEN=1170 DEF=(CG10864 gene symbol:CG10864 FBgn0038621 (GO:0015271 outward rectifier potassium channel))
974.5	P	955	P	916.3	P	1025.7	P	1023.6	P	1144.8	P	979.6	P	812.1	P	956.4	P	823.4	P	934.3	P	924.9	P	630.6	P	650.4	P	655.8	P	535.9	P	728.1	P	452.1	P	612.6	P	666.2	P	754.4	P	761.3	P	917.4	P	700	P	CG10866-RA FEA=BDGP GEN=CG10866 DB_XREF=CG10866 FBgn0035475 SEG=chr3L:-3917641,3918570 MAP=64A1-64A1 LEN=870 DEF=(CG10866 gene symbol:CG10866 FBgn0035475 )
283.9	P	271.2	P	154.5	M	356.2	P	235.9	P	210.3	P	150.5	P	281.3	P	265.3	P	278.7	P	213.6	P	249	P	104.6	A	198.2	M	4.8	A	68.3	A	6.4	A	79.7	A	57.1	A	32.6	A	7.9	A	203.6	A	16.3	A	136.4	A	CG10868-RA FEA=BDGP GEN=orb DB_XREF=CG10868 FBgn0004882 SEG=chr3R:-19081020,19097228 MAP=94E9-94E9 LEN=4860 DEF=(CG10868 gene symbol:orb FBgn0004882 (GO:0007281 germ-cell development) (GO:0006378 mRNA polyadenylation) (GO:0007294 oocyte determination) (GO:0003723 RNA binding) (GO:0017131 uridine-rich cytoplasmic polyadenylation element binding))
206.4	A	146.2	A	339.2	A	36.7	A	175.6	A	53	A	191.6	A	29.1	A	64.9	A	21	A	210.2	A	126	A	6455.4	P	5433.6	P	4305.5	P	6177.5	P	4477	P	5079	P	4665.3	P	7321.3	P	3250.3	P	6703.6	P	7065.7	P	4637.2	P	CG10869-RA FEA=BDGP GEN=CG10869 DB_XREF=CG10869 FBgn0031347 SEG=chr2L:-1586523,1588936 MAP=22A3-22A3 LEN=2350 DEF=(CG10869 gene symbol:CG10869 FBgn0031347 )
675.5	P	758.9	P	575	P	618.1	P	776.2	P	644.8	P	487.5	P	951.3	P	985	P	1001.3	P	909.5	P	915.2	P	75.9	A	73.1	A	22.1	A	111.3	A	241.8	P	312.3	P	170.3	A	130.2	A	110.1	A	388.6	A	129.4	A	106.7	A	CG1086-RA FEA=BDGP GEN=Glut1 DB_XREF=CG1086 FBgn0025593 SEG=chr3L:+894702,963228 MAP=61D4-61E1 LEN=2903 DEF=(CG1086 gene symbol:Glut1 FBgn0025593 (GO:0005355 glucose transporter))
1022.6	P	1210.4	P	872.2	P	1087.1	P	1228.4	P	800.5	P	686.6	P	841	P	1137.2	P	985.8	P	1294.8	P	1190.5	P	967	P	696.9	P	521.4	P	807	P	946.1	P	690.3	P	755.5	P	523.1	P	773.7	P	748.6	P	692.5	P	895	P	CG1086-RB FEA=BDGP GEN=Glut1 DB_XREF=CG1086 FBgn0025593 SEG=chr3L:+940290,965069 MAP=61D4-61E1 LEN=2169 DEF=(CG1086 gene symbol:Glut1 FBgn0025593 (GO:0005355 glucose transporter))
2189.9	P	1888.2	P	2038.5	P	1990.4	P	2282.7	P	1917.2	P	1822.4	P	2073.1	P	1734.3	P	1902.3	P	2241.9	P	1792	P	1342.5	P	1431.2	P	1432.7	P	1360.6	P	1294	P	1772.2	P	1493.4	P	1526.1	P	1600.5	P	1742.3	P	1882.2	P	1615.8	P	CG10873-RA FEA=BDGP GEN=p53 DB_XREF=CG10873 FBgn0039044 SEG=chr3R:-18866028,18869867 MAP=94D10-94D10 LEN=1567 DEF=(CG10873 gene symbol:p53 FBgn0039044 (GO:0006357 regulation of transcription from Pol II promoter) (GO:0003677 DNA binding) (GO:0008630 induction of apoptosis by DNA damage) (GO:0006915 apoptosis) (GO:0030330 p53-mediated DNA damage response) (GO:0003700 transcription factor) (GO:0003…
5566.8	P	4626.2	P	4243.2	P	4910.5	P	5187.9	P	4601.4	P	4397.9	P	4639.8	P	4507.7	P	4800.3	P	4895.3	P	4909.9	P	3487	P	3333.1	P	3021.4	P	3547.1	P	3444.9	P	3303.1	P	3414	P	3195.6	P	2938.8	P	2872.9	P	3135	P	3094.5	P	CG10874-RA FEA=BDGP GEN=CG10874 DB_XREF=CG10874 FBgn0031395 SEG=chr2L:-2182479,2184939 MAP=22D1-22D3 LEN=1570 DEF=(CG10874 gene symbol:CG10874 FBgn0031395 )
720.8	P	1012.2	P	988.9	M	1021	P	981.2	P	823	P	968.5	P	822.6	P	723.9	P	998.1	P	1031.6	P	875.6	P	540.3	A	687.6	P	605.3	P	441.9	A	636	A	408.9	A	342	A	375.1	A	467.1	A	325.5	A	455.9	A	418.4	A	CG10874-RB FEA=BDGP GEN=CG10874 DB_XREF=CG10874 FBgn0031395 SEG=chr2L:-2183273,2184939 MAP=22D1-22D3 LEN=549 DEF=(CG10874 gene symbol:CG10874 FBgn0031395 )
380	M	102	A	187.4	M	361.5	P	157.8	A	261.2	A	335.6	P	147.8	P	264	A	545.1	P	362.5	P	354.2	P	1247.7	P	1650.1	P	1458	P	1409.7	P	1884.1	P	1230.3	P	1938.4	P	1774.4	P	1121.3	P	1344.6	P	1963.1	P	1193.8	P	CG10877-RA FEA=BDGP GEN=CG10877 DB_XREF=CG10877 FBgn0038804 SEG=chr3R:-16388224,16389806 MAP=92F1-92F2 LEN=1582 DEF=(CG10877 gene symbol:CG10877 FBgn0038804 )
309.5	P	578.6	P	436.7	P	502.4	P	472.1	P	601.9	P	586.3	P	311.9	P	387.6	M	510	P	441.5	P	654.2	P	297.4	A	244.4	A	258.4	A	327.8	A	553.8	M	534	M	318.7	M	491.9	P	463.5	A	527	P	196.8	A	259	A	CG10880-RA FEA=BDGP GEN=CG10880 DB_XREF=CG10880 FBgn0031398 SEG=chr2L:-2207538,2208865 MAP=22D4-22D4 LEN=1272 DEF=(CG10880 gene symbol:CG10880 FBgn0031398 )
75.9	A	160.9	A	258.6	P	118.5	A	71.5	A	69.1	A	152.2	A	51.6	A	51.8	A	169.8	A	97.2	A	81.3	A	1192.3	P	1361	P	1121.2	P	1276.2	P	982	P	1305	P	1145.9	P	1690.1	P	1177.9	P	1273.4	P	1867.7	P	1524.4	P	CG10881-RA FEA=BDGP GEN=CG10881 DB_XREF=CG10881 FBgn0038796 SEG=chr3R:+16234003,16234887 MAP=92E8-92E8 LEN=884 DEF=(CG10881 gene symbol:CG10881 FBgn0038796 (GO:0005852 eukaryotic translation initiation factor 3 complex) (GO:0003723 RNA binding) (GO:0006413 translational initiation) (GO:0003743 translation initiation factor))
3959.4	P	3776.8	P	3100.1	P	3952.1	P	3449	P	3751	P	3658.8	P	3411.1	P	2778.4	P	3330.1	P	2776.8	P	3612.8	P	3344.3	P	2940.9	P	2972.4	P	2967.8	P	2933.4	P	2592	P	2628.5	P	3023.4	P	3199.9	P	3060.1	P	2959.7	P	2683.8	P	CG10882-RA FEA=BDGP GEN=CG10882 DB_XREF=CG10882 FBgn0031408 SEG=chr2L:-2224343,2229393 MAP=22D5-22D5 LEN=4138 DEF=(CG10882 gene symbol:CG10882 FBgn0031408 (GO:0004252 serine-type endopeptidase))
53.6	A	53.6	A	174.1	A	126.2	A	54.2	A	134.4	A	24.2	A	195.6	A	73.8	A	32	A	62.4	A	215.6	P	206.9	A	30.1	A	214.8	A	168.5	A	255.9	A	225.6	A	67.2	A	163.9	A	214.4	M	211.4	A	276.9	A	191	A	CG10883-RA FEA=BDGP GEN=CG10883 DB_XREF=CG10883 FBgn0038781 SEG=chr3R:-16114018,16114552 MAP=92E1-92E1 LEN=534 DEF=(CG10883 gene symbol:CG10883 FBgn0038781 )
112.2	A	29.1	A	31.6	A	28.9	A	67.1	A	12.4	A	23.1	A	41.5	A	19.1	A	33.3	A	21.2	A	35.1	A	710.8	P	735	P	719.5	P	647.9	P	690.3	P	681.6	M	627.8	P	789.3	P	671.5	P	789.8	P	1033.3	P	835.5	P	CG10887-RA FEA=BDGP GEN=CG10887 DB_XREF=CG10887 FBgn0038773 SEG=chr3R:+15940677,15942822 MAP=92D1-92D1 LEN=2031 DEF=(CG10887 gene symbol:CG10887 FBgn0038773 )
50094.8	P	49949.5	P	47862.9	P	49084.1	P	50069.2	P	50470	P	49383.2	P	48138.7	P	54873.6	P	47677.1	P	46841.2	P	50896.8	P	115.8	A	88.2	A	28.9	A	163.2	A	77.8	A	52.5	A	153.3	A	534.3	P	102.2	A	131.5	A	39.8	A	51.3	A	CG10888-RA FEA=BDGP GEN=Rh3 DB_XREF=CG10888 FBgn0003249 SEG=chr3R:-15906788,15908189 MAP=92C5-92C5 LEN=1401 DEF=(CG10888 gene symbol:Rh3 FBgn0003249 (GO:0007186 G-protein coupled receptor protein signaling pathway) (GO:0016021 integral to membrane) (GO:0016016 short-wave-sensitive opsin) (GO:0015053 opsin) (GO:0015064 UV-sensitive opsin) (GO:0009589 perception of UV) (GO:0007602 phototransduction…
775.2	P	746.2	P	768.6	P	682.4	P	683.3	P	613.2	P	783.9	P	778.6	P	807.9	P	750.5	P	746	P	749.8	P	462.7	P	434.4	P	622.9	P	530.2	P	874	P	615.2	P	695.1	P	540.5	P	495.5	P	784.8	P	587.4	P	592.7	P	CG10889-RA FEA=BDGP GEN=CG10889 DB_XREF=CG10889 FBgn0038769 SEG=chr3R:-15859614,15861794 MAP=92C1-92C2 LEN=2180 DEF=(CG10889 gene symbol:CG10889 FBgn0038769 )
50467.7	P	46104.8	P	49648.6	P	54117.6	P	53085.9	P	55305.1	P	52193.1	P	50619.8	P	49822.1	P	52604	P	50005.7	P	52319.1	P	57006.2	P	59139.7	P	57101.6	P	60191.3	P	56175.2	P	57031.1	P	54178.1	P	55718.4	P	65673.5	P	61749.3	P	54834.6	P	58234.1	P	CG1088-RB FEA=BDGP GEN=Vha26 DB_XREF=CG1088 FBgn0015324 SEG=chr3R:+1417449,1420426 MAP=83B4-83B4 LEN=2211 DEF=(CG1088 gene symbol:Vha26 FBgn0015324 (GO:0000260 hydrogen-translocating V-type ATPase) (GO:0003936 hydrogen-transporting two-sector ATPase) (GO:0015992 proton transport) (GO:0000221 hydrogen-transporting ATPase V1 domain))
727.9	P	490.1	P	494.7	P	518.5	P	636.1	P	414.5	P	543.5	P	524	P	647.6	P	500.5	P	537.5	P	516.9	P	686.6	P	744.6	P	632.5	P	543.1	P	539	P	556.8	P	427.7	P	625.8	P	616.5	P	771.2	P	495.7	P	640.7	P	CG10895-RA FEA=BDGP GEN=lok DB_XREF=CG10895 FBgn0019686 SEG=chr2L:+20039553,20042458 MAP=38B2-38B2 LEN=2176 DEF=(CG10895 gene symbol:lok FBgn0019686 (GO:0000075 cell cycle checkpoint) (GO:0000077 DNA damage checkpoint) (GO:0005737 cytoplasm) (GO:0006468 protein amino acid phosphorylation) (GO:0005634 nucleus) (GO:0004672 protein kinase) (GO:0004674 protein serinethreonine kinase) (GO:0008630 indu…
2009	P	2081.3	P	1999.7	P	1980.9	P	2359.2	P	2607.4	P	3592.6	P	3305.1	P	2805.6	P	3290.8	P	2664.5	P	2951.1	P	775.8	P	908.1	P	728.8	P	538.7	P	963.3	P	944	P	1011.2	P	1042.7	P	685.8	P	785.9	P	1017.7	P	706.4	P	CG10897-RA FEA=BDGP GEN=tou DB_XREF=CG10897 FBgn0033636 SEG=chr2R:-6643594,6680544 MAP=48A2-48A3 LEN=10497 DEF=(CG10897 gene symbol:tou FBgn0033636 (GO:0006338 chromatin modeling) (GO:0003682 chromatin binding))
2801.6	P	2507.4	P	2350.1	P	2526.1	P	2773.8	P	2459.2	P	2691.2	P	2667.7	P	2547.8	P	2051.3	P	2592.9	P	2193.5	P	1404.9	P	1163.4	P	1508.2	P	1224.1	P	1357.5	P	1205.2	P	1193.1	P	1429.3	P	1467.9	P	1642.8	P	1236.2	P	1242.3	P	CG10898-RA FEA=BDGP GEN=CG10898 DB_XREF=CG10898 FBgn0037911 SEG=chr3R:+7383468,7385622 MAP=86E13-86E13 LEN=2021 DEF=(CG10898 gene symbol:CG10898 FBgn0037911 (GO:0006281 DNA repair))
108	A	32.2	A	258.3	A	212	A	118.9	A	21.9	A	120.9	A	234.4	A	82.5	A	245.4	A	56.9	A	84.5	A	2818.5	P	2664.6	P	2417.7	P	2991.5	P	2626.2	P	2344.3	P	2419.7	P	3700.6	P	2787.5	P	3072.3	P	3135	P	3149.5	P	CG10899-RA FEA=BDGP GEN=CG10899 DB_XREF=CG10899 FBgn0039235 SEG=chr3R:-20672760,20673920 MAP=96B1-96B1 LEN=944 DEF=(CG10899 gene symbol:CG10899 FBgn0039235 (GO:0004407 histone deacetylase))
192.4	P	74.3	A	144.4	A	17.1	A	59.7	A	106.8	A	14.9	A	68.5	A	25.2	A	8.4	A	97.3	A	23.7	A	114.4	A	148.2	M	39.4	A	185.7	P	36.5	A	389.4	P	93.6	A	115.1	A	116.1	A	277.4	P	166.5	A	105.2	M	CG10899-RB FEA=BDGP GEN=CG10899 DB_XREF=CG10899 FBgn0039235 SEG=chr3R:-20672760,20673920 MAP=96B1-96B1 LEN=999 DEF=(CG10899 gene symbol:CG10899 FBgn0039235 (GO:0004407 histone deacetylase))
1644.2	P	2088	P	2209.1	P	1484.9	P	1113.5	P	1244.9	P	1304.5	P	1440.5	P	1752.8	P	1106.1	P	1395.1	P	1469.3	P	4281.4	P	4031	P	3906.4	P	3605.6	P	3693.6	P	2596.5	P	3267.5	P	3339.5	P	3567.8	P	2255.2	P	2976.2	P	2833.6	P	CG1089-RA FEA=BDGP SEG=chr3R:-3359966,3362266
48.3	A	117.3	M	10.6	A	103.2	A	47.7	A	115.6	A	49.4	A	22.8	A	44.7	A	20.2	A	100.4	A	25.5	A	14.5	A	90.8	A	79.7	A	11.6	A	56	A	43.3	A	22.3	A	11.2	A	111.4	A	108.4	A	38.3	A	175.2	A	CG10901-RA FEA=BDGP GEN=osk DB_XREF=CG10901 FBgn0003015 SEG=chr3R:+4760882,4764138 MAP=85B7-85B7 LEN=2250 DEF=(CG10901 gene symbol:osk FBgn0003015 (GO:0018994 polar granule) (GO:0007278 pole cell determination) (GO:0007314 oocyte anteriorposterior axis determination) (GO:0007315 pole plasm assembly) (GO:0007318 pole plasm protein localization) (GO:0046011 regulation of oskar mRNA translation))
9.1	A	62	A	81.1	A	75.5	A	6.9	A	159.8	A	8.6	A	3.1	A	153.7	A	12.7	A	9	A	34.8	A	7.6	A	25.7	A	3.1	A	77	A	118.5	A	12	A	98.3	A	19.5	A	17.7	A	22.1	A	15.1	A	16.2	A	CG10901-RA FEA=BDGP GEN=osk DB_XREF=CG10901 FBgn0003015 SEG=chr3R:+4760882,4764138 MAP=85B7-85B7 LEN=2250 DEF=(CG10901 gene symbol:osk FBgn0003015 (GO:0018994 polar granule) (GO:0007278 pole cell determination) (GO:0007314 oocyte anteriorposterior axis determination) (GO:0007315 pole plasm assembly) (GO:0007318 pole plasm protein localization) (GO:0046011 regulation of oskar mRNA translation))
34.6	A	38	A	11.1	A	115.8	A	10.1	A	19.7	A	117.5	A	66.8	A	106.5	A	17.9	A	91.6	A	6.7	A	11.1	A	22.5	A	21.2	A	139.9	A	101.4	A	26.1	A	21.6	A	105.9	A	26.1	A	41.9	A	23.4	A	17.7	A	CG10901-RB FEA=BDGP GEN=osk DB_XREF=CG10901 FBgn0003015 SEG=chr3R:+4760867,4763847 MAP=85B7-85B7 LEN=2579 DEF=(CG10901 gene symbol:osk FBgn0003015 (GO:0018994 polar granule) (GO:0007278 pole cell determination) (GO:0007314 oocyte anteriorposterior axis determination) (GO:0007315 pole plasm assembly) (GO:0007318 pole plasm protein localization) (GO:0046011 regulation of oskar mRNA translation))
1877.1	P	2203.3	P	2245.1	P	2128.4	P	1875.1	P	1744.8	P	1971.3	P	1546.8	P	1560.1	P	1906.7	P	1925.2	P	1943.4	P	2043.2	P	2260.6	P	2136.1	P	1919.4	P	1718.1	P	1950.2	P	2388.9	P	2136.2	P	2015.1	P	2095	P	1695.6	P	2290.4	P	CG10903-RA FEA=BDGP GEN=CG10903 DB_XREF=CG10903 FBgn0037543 SEG=chr3R:+3856565,3857886 MAP=84E9-84E9 LEN=1126 DEF=(CG10903 gene symbol:CG10903 FBgn0037543 (GO:0008757 S-adenosylmethionine-dependent methyltransferase))
2169.7	P	1958.4	P	1901.7	P	1935.6	P	1824.3	P	1694.1	P	1866.6	P	1724.7	P	1638.4	P	2000.9	P	2008.6	P	1667	P	1863.2	P	1887.3	P	1838.7	P	1868.9	P	1803.1	P	1796.9	P	1759.6	P	1708.3	P	1737.7	P	1447.2	P	1959.2	P	1617.3	P	CG10904-RA FEA=BDGP GEN=CG10904 DB_XREF=CG10904 FBgn0034945 SEG=chr2R:-19012628,19013637 MAP=60A14-60A14 LEN=946 DEF=(CG10904 gene symbol:CG10904 FBgn0034945 )
1386.3	P	1466.2	P	1672.8	P	1314.1	P	1578.3	P	1162.6	P	1366.9	P	1613.8	P	1303.8	P	1237.2	P	1333.3	P	1528.9	P	3317	P	3823.6	P	4057.3	P	3388.6	P	3555.7	P	3549.6	P	3349.3	P	3499	P	3514.8	P	3054.9	P	3652.2	P	3796.7	P	CG10907-RA FEA=BDGP GEN=CG10907 DB_XREF=CG10907 FBgn0036207 SEG=chr3L:+11751091,11752969 MAP=68D6-68D6 LEN=1583 DEF=(CG10907 gene symbol:CG10907 FBgn0036207 (GO:0003755 peptidyl-prolyl cis-trans isomerase))
11119.3	P	11357.9	P	10897.2	P	11554.3	P	10032.3	P	9882.1	P	9444.3	P	9219.2	P	10029.1	P	9301.9	P	9658.6	P	9783.2	P	12379.2	P	13160.7	P	14104.2	P	13776.2	P	14025.9	P	13390	P	13140.5	P	16542.4	P	13784.6	P	12407.7	P	12334.1	P	13932.5	P	CG10908-RA FEA=BDGP GEN=CG10908 DB_XREF=CG10908 FBgn0031376 SEG=chr2L:+1975809,1977087 MAP=22B8-22B8 LEN=1064 DEF=(CG10908 gene symbol:CG10908 FBgn0031376 )
243.2	A	213.8	A	268.9	A	160.5	A	46.3	A	17.5	A	170.8	A	44	A	46.2	A	110.7	A	14	A	48.5	A	1376.1	P	1234	P	929.9	P	1257.6	P	966.2	P	1274.5	P	785.1	P	1660	P	1102.2	P	1181.1	P	1999.9	P	887	P	CG10909-RA FEA=BDGP GEN=CG10909 DB_XREF=CG10909 FBgn0038090 SEG=chr3R:-8735921,8737033 MAP=87D4-87D4 LEN=1112 DEF=(CG10909 gene symbol:CG10909 FBgn0038090 (GO:0006365 35S primary transcript processing) (GO:0030532 small nuclear ribonucleoprotein complex))
1480.5	P	3041.9	P	1546.5	P	2332.8	P	1937.3	P	2178.6	P	3314.1	P	3514.2	P	2838.8	P	3099	P	3415.7	P	3301.5	P	57.8	A	203	P	114.9	P	98.6	A	197.5	P	143.8	A	135	A	280.3	P	136.6	P	99	A	302.4	P	204.1	P	CG1090-RA FEA=BDGP GEN=CG1090 DB_XREF=CG1090 FBgn0037238 SEG=chr3R:+185508,192576 MAP=82A5-82A5 LEN=3806 DEF=(CG1090 gene symbol:CG1090 FBgn0037238 (GO:0008273 calcium, potassium:sodium antiporter))
372.7	P	269.3	A	254.1	P	135.3	A	125.9	A	138.9	A	144.6	A	85.5	A	287.8	P	219.3	A	123.4	A	44.5	A	2142.1	P	1970.7	P	1827.7	P	2629.2	P	2991.4	P	1747.3	P	1399.5	P	2288.7	P	1218.3	P	1743.5	P	2881.6	P	2438.4	P	CG10910-RA FEA=BDGP GEN=CG10910 DB_XREF=CG10910 FBgn0034289 SEG=chr2R:+13083982,13086140 MAP=55B1-55B1 LEN=1374 DEF=(CG10910 gene symbol:CG10910 FLAGGED_PROBLEMATIC FBgn0034289 )
296.2	A	82.7	A	6526.8	P	32.4	A	81.6	A	67.6	A	77.1	A	11	A	29.1	A	25.1	A	7.3	A	18	A	54178.2	P	63380.3	P	63338.4	P	58950.1	P	50860	P	60847.9	P	64951.3	P	57263.4	P	72635.7	P	79210	P	65358	P	69688.6	P	CG10911-RA FEA=BDGP GEN=CG10911 DB_XREF=CG10911 FBgn0034295 SEG=chr2R:-13116280,13117798 MAP=55B2-55B2 LEN=1222 DEF=(CG10911 gene symbol:CG10911 FBgn0034295 )
67.4	A	12.1	A	1837.8	P	59.2	A	58.9	A	31.1	A	10.9	A	19.3	A	16.1	A	14.3	A	17.2	A	12.3	A	18846	P	26533.3	P	17721.9	P	16482.4	P	17667.4	P	10888.7	P	14851.6	P	17179.5	P	20270.2	P	23074.9	P	20638.2	P	27048.6	P	CG10912-RA FEA=BDGP GEN=CG10912 DB_XREF=CG10912 FBgn0034296 SEG=chr2R:-13119796,13120793 MAP=55B2-55B2 LEN=905 DEF=(CG10912 gene symbol:CG10912 FBgn0034296 )
4366.4	P	4229.2	P	2830.1	P	3364.7	P	3720.9	P	3877.7	P	3344.8	P	3358.2	P	4259.6	P	4236	P	3715.3	P	2858.6	P	3594.1	P	3185.9	P	2184.8	P	3485	P	3242.7	P	2391.4	P	3360.2	P	3523.7	P	3171.5	P	2880.6	P	2555.4	P	2499.6	P	CG10913-RA FEA=BDGP GEN=Spn6 DB_XREF=CG10913 FBgn0028983 SEG=chr2R:+13190038,13191953 MAP=55B7-55B7 LEN=1348 DEF=(CG10913 gene symbol:Spn6 FBgn0028983 (GO:0004868 serpin))
929.4	P	1060.9	P	817.8	P	1227.9	P	789.2	P	861.8	P	976.1	P	848.7	P	747.9	P	623.6	P	685.9	P	920	P	554.9	P	476.6	P	497.8	P	311.5	P	473.3	P	419.9	P	529.4	P	429.6	P	528.8	P	450.2	P	411.6	M	608.1	P	CG10914-RA FEA=BDGP GEN=CG10914 DB_XREF=CG10914 FBgn0034307 SEG=chr2R:+13222000,13224044 MAP=55B9-55B9 LEN=2044 DEF=(CG10914 gene symbol:CG10914 FBgn0034307 )
3249.5	P	3543	P	2791.9	P	3692.7	P	4200.4	P	4789.9	P	4247.3	P	4364.7	P	3292.3	P	3650.2	P	3936.8	P	3165.1	P	1422	P	925.7	P	1175.7	P	1054.4	P	1016.4	P	791.2	P	982.4	P	869.8	P	1052.1	P	882.6	P	988.7	P	822.2	P	CG10915-RA FEA=BDGP GEN=CG10915 DB_XREF=CG10915 FBgn0034308 SEG=chr2R:+13224450,13227948 MAP=55B9-55B10 LEN=2831 DEF=(CG10915 gene symbol:CG10915 FBgn0034308 )
1887.5	P	2632.7	P	2200.6	P	2014.9	P	1492.6	P	2078	P	2149.6	P	1605	P	2172.3	P	2220	P	1961.3	P	2093.8	P	2212.1	P	2007.1	P	1769.8	P	1893.1	P	1840.3	P	1464.5	P	1667.3	P	1664.2	P	2021.3	P	1753.7	P	2099.7	P	1913.7	P	CG10916-RA FEA=BDGP GEN=CG10916 DB_XREF=CG10916 FBgn0034312 SEG=chr2R:+13237404,13238424 MAP=55B11-55B12 LEN=1020 DEF=(CG10916 gene symbol:CG10916 FBgn0034312 )
288.7	P	323.1	M	464.5	A	374.8	P	422.6	A	362.3	P	483	P	418.9	P	338.2	A	177.1	A	337.6	A	377.8	M	16.5	A	99.8	A	191.1	A	201.6	A	117.6	A	17.4	A	73.1	A	234.9	A	33.3	A	115.2	A	127.8	A	44.2	A	CG10917-RA FEA=BDGP GEN=fj DB_XREF=CG10917 FBgn0000658 SEG=chr2R:+13296496,13300048 MAP=55C1-55C1 LEN=3552 DEF=(CG10917 gene symbol:fj FBgn0000658 (GO:0007444 imaginal disc development) (GO:0007267 cell-cell signaling) (GO:0007446 imaginal disc growth) (GO:0016348 leg joint morphogenesis (sensu Holometabola)) (GO:0007449 proximaldistal pattern formation, imaginal disc) (GO:0007474 wing vein speci…
203.5	A	48.8	A	180.7	A	368.1	A	207.8	A	258.6	A	218.8	A	253.4	A	226	A	264.3	A	225.7	A	265.2	A	54.1	A	40.7	A	38.4	A	15.5	A	15	A	140.3	A	169.9	A	60.3	A	64.6	A	154.2	A	22.7	A	61.1	A	CG10918-RA FEA=BDGP GEN=CG10918 DB_XREF=CG10918 FBgn0031178 SEG=chrX:-21101104,21101656 MAP=20A1-20A1 LEN=552 DEF=(CG10918 gene symbol:CG10918 FBgn0031178 )
153.4	A	111.4	A	356.7	P	128.6	A	181.6	A	156.4	A	105.2	A	148.9	A	103.8	A	316.3	A	56.3	A	51.5	A	5994	P	5895.5	P	4796.6	P	5927	P	5044.7	P	5624.4	P	5777.9	P	7914.2	P	6537.5	P	7090.1	P	7762.7	P	6982.7	P	CG10919-RA FEA=BDGP GEN=CG10919 DB_XREF=CG10919 FBgn0037514 SEG=chr3R:+3583907,3585351 MAP=84D14-84D14 LEN=663 DEF=(CG10919 gene symbol:CG10919 FBgn0037514 )
4298.3	P	4389.4	P	4086	P	3767.3	P	4488.7	P	4227.7	P	4110.8	P	3909.4	P	3968.5	P	3885.5	P	3995.9	P	3692.9	P	4363.7	P	4102.3	P	4052.4	P	4571.4	P	4246.7	P	3706.9	P	3989.3	P	4568.7	P	3855.4	P	4063.8	P	4265.3	P	3858.8	P	CG1091-RB FEA=BDGP GEN=CG1091 DB_XREF=CG1091 FBgn0037470 SEG=chr3R:-2908945,2911812 MAP=84B4-84B4 LEN=1951 DEF=(CG1091 gene symbol:CG1091 FBgn0037470 )
88.4	A	16.5	A	262.9	P	34.1	A	20.9	A	40.5	A	16.1	A	12.5	A	135.5	A	9.7	A	18.6	A	82.1	A	1456.4	P	1365.4	P	1035.4	P	1310.4	P	1366.8	P	1155	P	1313.8	P	1721.1	P	1097.6	P	1028	P	1565.8	P	1146.8	P	CG10920-RA FEA=BDGP GEN=CG10920 DB_XREF=CG10920 FBgn0029963 SEG=chrX:-7591447,7593159 MAP=7C1-7C1 LEN=1712 DEF=(CG10920 gene symbol:CG10920 FBgn0029963 (GO:0005739 mitochondrion) (GO:0005386 carrier))
3514.9	P	3006.9	P	2804.8	P	2523.2	P	4116.7	P	3379.2	P	2745.6	P	3003.3	P	4228.1	P	4074	P	4497.8	P	4341.1	P	1927.6	P	1741.4	P	1582.7	P	1501.9	P	2142.1	P	2512.8	P	1312.1	P	1237.7	P	2802.7	P	2080.3	P	1576.6	P	2357	P	CG10922-RB FEA=BDGP GEN=La DB_XREF=CG10922 FBgn0011638 SEG=chr2L:-20318132,20320070 MAP=38C5-38C5 LEN=1482 DEF=(CG10922 gene symbol:La FBgn0011638 (GO:0003723 RNA binding) (GO:0005634 nucleus) (GO:0008098 5S RNA primary transcript binding) (GO:0003718 Pol III transcription termination factor))
128.3	A	126.1	A	17.6	A	41.3	A	26.2	A	38.5	A	39	A	30.6	A	109.1	A	38.3	A	30.5	A	101.8	A	518.3	P	515.7	P	391.4	A	524.9	A	586.2	A	359.4	A	93	A	809.1	P	454.5	A	643.1	P	665.2	P	404.7	P	CG10923-RA FEA=BDGP GEN=Klp67A DB_XREF=CG10923 FBgn0004379 SEG=chr3L:-9321340,9325650 MAP=67A9-67B1 LEN=2893 DEF=(CG10923 gene symbol:Klp67A FBgn0004379 (GO:0003774 motor) (GO:0005737 cytoplasm) (GO:0005871 kinesin complex) (GO:0005875 microtubule associated complex) (GO:0007018 microtubule-based movement) (GO:0016326 kinesin motor))
3916.7	P	4182.4	P	4232	P	3323.5	P	3218	P	3718.2	P	2751.6	P	2833.5	P	3022.2	P	3073.8	P	3270.3	P	2784.5	P	5786.7	P	5150.9	P	5511.2	P	5718.2	P	5183	P	7099.9	P	4932	P	4038.2	P	4860.6	P	7134.1	P	4875.4	P	4343.9	P	CG10924-RA FEA=BDGP GEN=CG10924 DB_XREF=CG10924 FBgn0034356 SEG=chr2R:+13591151,13598370 MAP=55D1-55D2 LEN=2348 DEF=(CG10924 gene symbol:CG10924 FBgn0034356 (GO:0004613 phosphoenolpyruvate carboxykinase (GTP)))
654.2	A	478.8	P	475	P	510.4	M	523.8	A	521.2	P	452.6	P	376.3	P	535.1	A	275.6	A	267.5	A	336.5	A	357.5	P	444	P	409.6	M	480.1	A	316.5	A	226.2	A	355.6	A	403.8	A	475.5	P	428.2	A	167.9	A	323.5	A	CG10927-RA FEA=BDGP GEN=CG10927 DB_XREF=CG10927 FBgn0034360 SEG=chr2R:+13676801,13677974 MAP=55E1-55E2 LEN=1173 DEF=(CG10927 gene symbol:CG10927 FBgn0034360 )
105.3	A	123.7	A	99.2	A	35.5	A	24.5	A	19.9	A	36	A	7.2	A	31.5	A	48	A	29.4	A	17.4	A	20.3	A	13.4	A	16.5	A	49.1	A	15.6	A	12.6	A	20.1	A	22.9	A	14	A	14	A	30.5	A	70.2	A	CG10928-RA FEA=BDGP GEN=CG10928 DB_XREF=CG10928 FBgn0040522 SEG=chr3R:+3635106,3635618 MAP=84E1-84E1 LEN=375 DEF=(CG10928 gene symbol:CG10928 FBgn0040522 )
4982.6	P	5461.4	P	5286.4	P	4748.5	P	4357.7	P	4214.3	P	4474.8	P	3942	P	4483	P	4128.9	P	4330.3	P	3986.4	P	3387.7	P	3679.7	P	3567.2	P	2661.4	P	3467.3	P	3708.9	P	3452.7	P	2921	P	3151.6	P	2856.6	P	2686.7	P	3022	P	CG1092-RA FEA=BDGP GEN=CG1092 DB_XREF=CG1092 FBgn0037228 SEG=chr3R:+92694,94165 MAP=82A1-82A1 LEN=1416 DEF=(CG1092 gene symbol:CG1092 FBgn0037228 )
25.6	A	138.1	A	56.7	A	17.2	A	28.1	A	59	A	91.3	A	83.4	A	49.7	A	27.8	A	95.5	A	101.2	A	914.4	P	1347.5	P	825.1	P	1484.6	P	953.7	P	689.6	P	1070.9	P	1773.9	P	1182.5	P	1284.8	P	1449	P	1595.7	P	CG10930-RA FEA=BDGP SEG=chr2R:-13019119,13020295
254.6	A	20	A	99.3	A	159.2	A	228.5	A	36.9	A	18	A	13.2	A	114.8	A	167.2	A	205.3	A	73	A	832.8	P	968.4	P	552.6	P	727.4	P	751.2	P	882.5	P	606.6	P	954	P	708.4	P	889.7	P	753.7	P	690.2	P	CG10931-RA FEA=BDGP GEN=CG10931 DB_XREF=CG10931 FBgn0034274 SEG=chr2R:+12812742,12813780 MAP=54E7-54E8 LEN=1038 DEF=(CG10931 gene symbol:CG10931 FBgn0034274 )
14213.2	P	13903.2	P	13586.6	P	13185.5	P	11238.1	P	12719.5	P	10729.5	P	10633	P	11752.5	P	11395.7	P	10846.7	P	10737.1	P	10371.3	P	9365.7	P	10993.5	P	11280.1	P	9847.9	P	10013.8	P	8499.9	P	7688.1	P	10596	P	9585.3	P	9670	P	8220.8	P	CG10932-RA FEA=BDGP GEN=CG10932 DB_XREF=CG10932 FBgn0029969 SEG=chrX:-7626212,7627698 MAP=7C1-7C1 LEN=1486 DEF=(CG10932 gene symbol:CG10932 FBgn0029969 (GO:0003985 acetyl-CoA C-acetyltransferase))
467.6	P	424.9	P	434.2	P	502.2	P	484.2	P	455.3	P	465.4	P	342.8	P	495.6	P	454.1	P	457.1	P	441.3	P	179.1	A	243.9	P	222.7	A	225	A	261	P	395	P	236.8	A	271.8	A	295.7	A	263	A	251.9	A	179.6	A	CG10933-RA FEA=BDGP GEN=CG10933 DB_XREF=CG10933 FBgn0034264 SEG=chr2R:+12787037,12788578 MAP=54E2-54E2 LEN=1195 DEF=(CG10933 gene symbol:CG10933 FBgn0034264 )
29.8	A	10.9	A	300.4	A	39.3	A	10.9	A	33	A	100	A	15.5	A	11.7	A	16.4	A	77.9	A	162.4	A	5227.7	P	4798	P	3413.2	P	4882.6	P	3490.7	P	3640.3	P	3992.6	P	5805.3	P	3735.8	P	4185.9	P	5243.2	P	4266.4	P	CG10934-RA FEA=BDGP GEN=CG10934 DB_XREF=CG10934 FBgn0034263 SEG=chr2R:+12786063,12787106 MAP=54E1-54E2 LEN=1043 DEF=(CG10934 gene symbol:CG10934 FBgn0034263 )
521.1	P	595	P	354.8	P	481.9	P	541.5	P	467.3	P	319	P	427.5	P	562.7	P	319.2	P	549.7	P	448.9	P	266.4	A	239.2	A	308.9	A	326.5	A	275.2	A	260.9	A	323	P	241.1	A	415.3	P	314.8	A	293	A	508.1	P	CG10936-RB FEA=BDGP GEN=CG10936 DB_XREF=CG10936 FBgn0034253 SEG=chr2R:-12668675,12702859 MAP=54D1-54D2 LEN=5370 DEF=(CG10936 gene symbol:CG10936 FBgn0034253 )
12863.1	P	12742.8	P	14356.3	P	11965.8	P	10945.4	P	11584.1	P	11084.9	P	10061.9	P	11209.8	P	11550.5	P	10574.8	P	10898.7	P	20347.3	P	19532.8	P	21525.4	P	22016.5	P	20828.3	P	21830.9	P	21201.4	P	19376.4	P	23930.6	P	23723.4	P	22314.2	P	23814.6	P	CG10938-RA FEA=BDGP GEN=ProsMA5 DB_XREF=CG10938 FBgn0016697 SEG=chr2R:+12476498,12477501 MAP=54B7-54B9 LEN=884 DEF=(CG10938 gene symbol:ProsMA5 FBgn0016697 (GO:0005837 26S proteasome) (GO:0005839 20S core proteasome complex) (GO:0006510 ATP-dependent proteolysis) (GO:0006511 ubiquitin-dependent protein catabolism) (GO:0004299 proteasome endopeptidase))
5605.3	P	4718.1	P	6211.3	P	5207.6	P	4638.9	P	4929.4	P	4326.7	P	3869.7	P	5737.7	P	4859.7	P	6738.2	P	5934.8	P	6711.1	P	5569	P	6899	P	5460.6	P	5312.8	P	4529.1	P	5623.2	P	5184.7	P	6281.6	P	6503	P	6258.1	P	6556.4	P	CG10939-RA FEA=BDGP GEN=Sip1 DB_XREF=CG10939 FBgn0010620 SEG=chr2R:+12458320,12468898 MAP=54B6-54B7 LEN=1716 DEF=(CG10939 gene symbol:Sip1 FBgn0010620 (GO:0017155 sodium:hydrogen antiporter regulator))
10164.2	P	9471.9	P	9102.5	P	10235	P	11226.3	P	10961.1	P	11600.2	P	10788.7	P	9470.6	P	9895.7	P	10777	P	9783.8	P	6135.6	P	4900.5	P	6299.8	P	5002.8	P	6303.3	P	6637.8	P	4178	P	5033.9	P	4787.9	P	6054	P	4440.3	P	4257.2	P	CG1093-RA FEA=BDGP GEN=plx DB_XREF=CG1093 FBgn0004879 SEG=chr3R:+1532458,1538563 MAP=83C1-83C1 LEN=5472 DEF=(CG1093 gene symbol:plx FBgn0004879 )
56.1	A	13	A	136.7	A	5.5	A	7.1	A	3.4	A	4.9	A	22.7	A	147.4	A	65	A	18.5	A	7.4	A	3068	P	3819.1	P	4141.6	P	3153.5	P	4624.8	P	6201.1	P	5696	P	5304	P	3191.9	P	4174.9	P	2898.8	P	3869.6	P	CG10943-RA FEA=BDGP GEN=CG10943 DB_XREF=CG10943 FBgn0036320 SEG=chr3L:-12819338,12820265 MAP=69E6-69E6 LEN=927 DEF=(CG10943 gene symbol:CG10943 FBgn0036320 )
79604.4	P	87485.5	P	86683.7	P	86839.6	P	74509.4	P	73762.6	P	71625.2	P	69277.5	P	74396.5	P	78868.9	P	68375.2	P	76570.3	P	71016.2	P	76125.9	P	80459.7	P	75797.5	P	68957.3	P	79912.1	P	81054.7	P	68120.7	P	86182.8	P	84491.7	P	75746.2	P	84550.6	P	CG10944-RC FEA=BDGP GEN=RpS6 DB_XREF=CG10944 FBgn0004922 SEG=chrX:-7638699,7640076 MAP=7C2-7C2 LEN=756 DEF=(CG10944 gene symbol:RpS6 FBgn0004922 (GO:0005840 ribosome) (GO:0005843 cytosolic small ribosomal subunit (sensu Eukarya)) (GO:0006412 protein biosynthesis) (GO:0003735 structural constituent of ribosome))
3409.4	P	4067.4	P	3568.7	P	3861.1	P	5014.7	P	4081.4	P	4474.4	P	5007.1	P	4054.8	P	4704.9	P	4473.7	P	4796.7	P	258.8	A	323.4	A	207.9	A	229	A	358.9	A	294	A	396	A	593.5	P	312.1	A	460.9	A	216.7	A	454	A	CG10946-RA FEA=BDGP GEN=CG10946 DB_XREF=CG10946 FBgn0029974 SEG=chrX:-7644577,7646727 MAP=7C2-7C2 LEN=1650 DEF=(CG10946 gene symbol:CG10946 FBgn0029974 )
479.4	A	663.5	P	1019.5	P	744.9	P	719.1	P	763.1	P	971.3	P	1044.4	P	499.8	P	868.1	P	686.3	P	587.9	P	1661	P	1657.8	P	1504.7	P	1364.2	P	1340.3	P	1332.6	P	1272.1	P	1582.9	P	1179.9	P	1414.1	P	1285.3	P	1312.2	P	CG10947-RA FEA=BDGP GEN=CG10947 DB_XREF=CG10947 FBgn0032857 SEG=chr2L:-20355797,20369136 MAP=38C6-38C6 LEN=1726 DEF=(CG10947 gene symbol:CG10947 FBgn0032857 )
3003.1	P	2836.9	P	2283.2	P	2811.6	P	3304.1	P	3816	P	4013.2	P	3590.3	P	3093.9	P	3513.2	P	3936.8	P	3535	P	1316.3	P	1226.6	P	967.8	P	1304.9	P	1087	P	766.3	P	796.4	P	1166.5	P	942.7	P	980.3	P	917	P	791.5	P	CG10948-RB FEA=BDGP GEN=CG10948 DB_XREF=CG10948 FBgn0036317 SEG=chr3L:-12801797,12807661 MAP=69E6-69E6 LEN=2797 DEF=(CG10948 gene symbol:CG10948 FBgn0036317 (GO:0003723 RNA binding))
1099	P	1397.1	P	1085.9	P	1383.8	P	1038	P	1260.9	P	1092.1	P	1344.5	P	1076.3	P	1070.3	P	1101.5	P	1148.8	P	530.7	P	585.7	P	559.1	P	470	P	655.7	P	724.9	A	336.9	A	897.8	P	391.4	M	295.9	M	738	P	469	P	CG10949-RA FEA=BDGP GEN=CG10949 DB_XREF=CG10949 FBgn0032858 SEG=chr2L:-20384912,20386660 MAP=38C6-38C6 LEN=1691 DEF=(CG10949 gene symbol:CG10949 FBgn0032858 )
7	A	16.3	A	20.9	A	20.1	A	17	A	11.6	A	7.6	A	16.5	A	19.9	A	20.6	A	17.8	A	21.5	A	1426.4	P	1584.7	P	1159.7	P	1122.1	P	1109.2	P	1296.2	P	1041	P	1762.9	P	1050.3	P	1516.5	P	1874.3	P	1212.3	P	CG10950-RA FEA=BDGP GEN=CG10950 DB_XREF=CG10950 FBgn0034205 SEG=chr2R:+12258927,12260889 MAP=54A2-54A2 LEN=1909 DEF=(CG10950 gene symbol:CG10950 FBgn0034205 (GO:0008320 protein carrier) (GO:0006606 protein-nucleus import))
263.7	M	102.7	A	122.3	A	62.4	A	130.9	A	109	A	255.6	M	249	A	324.5	P	223.3	A	240.3	P	56.4	A	124.6	A	140.9	A	144.2	A	225.7	P	115.5	A	268.6	P	130.2	A	88.5	A	236	A	276.6	P	189	A	296.1	A	CG10951-RA FEA=BDGP GEN=CG10951 DB_XREF=CG10951 FBgn0039230 SEG=chr3R:-20638779,20641762 MAP=96A23-96A24 LEN=2526 DEF=(CG10951 gene symbol:CG10951 FBgn0039230 (GO:0006468 protein amino acid phosphorylation) (GO:0004702 receptor signaling protein serinethreonine kinase))
438.3	A	527.6	A	271	A	605.4	M	443.7	P	423.9	A	641.5	P	592.9	A	560.3	P	477.7	M	537	M	582.1	P	231.1	A	303.1	A	380.2	A	84.7	A	229.8	A	416.6	A	378.5	A	197.4	A	269.2	A	31	A	329.3	A	293.3	A	CG10952-RA FEA=BDGP GEN=eag DB_XREF=CG10952 FBgn0000535 SEG=chrX:+14702269,14736340 MAP=13A2-13A5 LEN=4057 DEF=(CG10952 gene symbol:eag FBgn0000535 (GO:0007608 olfaction) (GO:0005887 integral to plasma membrane) (GO:0008016 regulation of heart) (GO:0007611 learning andor memory) (GO:0008076 voltage-gated potassium channel complex) (GO:0006813 potassium ion transport) (GO:0007619 courtship behavio…
208.4	A	245.5	A	313.6	A	163.7	A	498.5	A	208.5	A	311.6	A	108	A	323.4	A	130.7	A	446.1	A	302.4	A	107.2	A	125.1	A	97.5	A	72.2	A	155.9	A	139.2	A	141.7	A	468.7	A	129	A	163.1	A	129.5	A	134.2	A	CG10953-RA FEA=BDGP GEN=CG10953 DB_XREF=CG10953 FBgn0034204 SEG=chr2R:-12229185,12230226 MAP=54A2-54A2 LEN=970 DEF=(CG10953 gene symbol:CG10953 FBgn0034204 )
694.7	A	312.1	A	72.7	A	91.5	A	121.1	A	134.1	A	79.5	A	362.9	A	208.8	A	405.9	A	130.2	A	123.7	A	97.4	A	99.6	A	429.6	A	147.2	A	139.7	A	524.2	A	190.6	A	144.2	A	109.7	A	349.5	A	149.2	A	100.3	A	CG10953-RA FEA=BDGP GEN=CG10953 DB_XREF=CG10953 FBgn0034204 SEG=chr2R:-12229185,12230226 MAP=54A2-54A2 LEN=970 DEF=(CG10953 gene symbol:CG10953 FBgn0034204 )
4409.1	P	4142.7	P	4147.2	P	4366.6	P	4664.2	P	4383.3	P	4384.4	P	4158.8	P	4529.6	P	4697.2	P	4406.5	P	4465.1	P	4730.7	P	4703.2	P	4828.2	P	4365.1	P	4309.6	P	4206.7	P	4641.1	P	4367.2	P	4605.3	P	4993.3	P	4387.8	P	4608	P	CG10954-RA FEA=BDGP SEG=chr2L:+20386802,20392776
2454.5	P	2495.2	P	2351.3	P	2967.6	P	2702.9	P	2927.7	P	3366.3	P	2352.4	P	2357.1	P	2164.1	P	2315.7	P	2914.7	P	1906.8	P	2134.7	P	1946.1	P	1954.4	P	1762.1	P	1647.4	P	1648.5	P	2320.5	P	1995.6	P	1798.6	P	2386.7	P	2019.9	P	CG10955-RA FEA=BDGP GEN=CG10955 DB_XREF=CG10955 FBgn0034722 SEG=chr2R:+17418642,17421398 MAP=58D4-58D4 LEN=2522 DEF=(CG10955 gene symbol:CG10955 FBgn0034722 )
11.3	A	23.6	A	14.2	A	112.8	A	29.9	A	137.5	A	29.3	A	14.3	A	10.9	A	16.2	A	10	A	29.5	A	1444.6	P	1271.3	P	1696.4	P	1538.3	P	1269.1	P	1259	P	1892.5	P	1691	P	1601.2	P	895.7	P	2362.6	P	1956.4	P	CG10956-RA FEA=BDGP GEN=CG10956 DB_XREF=CG10956 FBgn0034195 SEG=chr2R:-12186858,12187952 MAP=53F12-53F13 LEN=1029 DEF=(CG10956 gene symbol:CG10956 FBgn0034195 (GO:0004868 serpin))
488.7	P	664.8	P	487	P	767	P	639.6	P	885.2	P	683.7	P	660.4	P	602.2	P	677.8	P	490.6	P	588	P	1163.7	P	1160.9	P	1146	P	1440.3	P	1098.2	P	1128.9	P	1021.3	P	1625.4	P	758.9	P	1283.8	P	1195	P	1087.3	P	CG10958-RA FEA=BDGP GEN=CG10958 DB_XREF=CG10958 FBgn0030004 SEG=chrX:+7871351,7873917 MAP=7D14-7D14 LEN=2566 DEF=(CG10958 gene symbol:CG10958 FBgn0030004 )
697.5	P	557.8	P	590.3	P	651.9	P	684.8	P	614.6	P	631.7	P	663.2	P	547.4	P	584.8	P	573.5	P	581.5	P	499.7	P	486	P	319.7	P	450.7	P	356.3	P	361.3	P	428.3	P	577.2	P	423.5	P	327.9	A	553.6	P	304.9	P	CG10959-RA FEA=BDGP GEN=CG10959 DB_XREF=CG10959 FBgn0030010 SEG=chrX:+7887815,7889633 MAP=7D16-7D16 LEN=1750 DEF=(CG10959 gene symbol:CG10959 FBgn0030010 )
13906.6	P	11857.5	P	15260.9	P	14504	P	15562.3	P	16734.9	P	23161.6	P	21002.5	P	17200.2	P	16062.4	P	19151.2	P	16042.3	P	20585.4	P	18541.3	P	17170	P	17611.7	P	23504.6	P	21417.2	P	24398.8	P	21483.1	P	17457	P	10546.4	P	16481.2	P	20032.6	P	CG10960-RC FEA=BDGP GEN=CG10960 DB_XREF=CG10960 FBgn0036316 SEG=chr3L:-12782428,12800652 MAP=69E5-69E6 LEN=2661 DEF=(CG10960 gene symbol:CG10960 FBgn0036316 (GO:0005355 glucose transporter))
3600	P	3438.6	P	3478.9	P	3588.2	P	3471.8	P	3857.2	P	4586.2	P	3999	P	3251.7	P	3929.2	P	3612.4	P	3738.1	P	1971.5	P	1611.1	P	1800.8	P	1300.9	P	2014.7	P	1270.6	P	1382	P	1570.2	P	1409	P	1285.3	P	1174.1	P	1545.7	P	CG10961-RA FEA=BDGP GEN=Traf2 DB_XREF=CG10961 FBgn0026318 SEG=chrX:-7893535,7896312 MAP=7D16-7D16 LEN=2777 DEF=(CG10961 gene symbol:Traf2 FBgn0026318 (GO:0007391 dorsal closure) (GO:0006952 defense response) (GO:0007165 signal transduction))
580.5	P	665.3	P	716.1	P	704.1	P	320	A	460.3	P	474.8	P	454.2	P	718.4	M	701.3	P	515.1	P	549.8	P	789.7	P	608.9	P	952.7	P	987.3	P	919.5	P	1079.7	P	777.9	P	894.5	P	736.6	P	951.5	M	903.2	P	709.7	P	CG10962-RA FEA=BDGP GEN=CG10962 DB_XREF=CG10962 FBgn0030073 SEG=chrX:-8711897,8787971 MAP=8C1-8C4 LEN=1360 DEF=(CG10962 gene symbol:CG10962 synonyms:(CG7090) FBgn0030073 (GO:0016616 oxidoreductase, acting on the CH-OH group of donors, NAD or NADP as acceptor))
5.1	A	78.1	A	17.2	A	58.7	A	98	A	63.7	A	31.4	A	55.1	A	83.8	A	69.3	A	10.7	A	4.5	A	20.4	A	37.3	A	17.2	A	74.4	A	59.7	A	8.8	A	91.1	A	80.3	A	4.8	A	12.3	A	8.6	A	93	A	CG10962-RA FEA=BDGP GEN=CG10962 DB_XREF=CG10962 FBgn0030073 SEG=chrX:-8711897,8787971 MAP=8C1-8C4 LEN=1360 DEF=(CG10962 gene symbol:CG10962 synonyms:(CG7090) FBgn0030073 (GO:0016616 oxidoreductase, acting on the CH-OH group of donors, NAD or NADP as acceptor))
515.7	P	311.4	A	500.6	A	200.8	A	415	A	402.9	A	181.8	A	432.5	P	518	A	386	A	462.3	A	317.4	P	439.8	M	194.4	A	357.3	P	327.9	A	359.6	A	601.9	P	351	P	514.2	M	501.9	A	215	A	363.9	A	441.8	A	CG10962-RB FEA=BDGP GEN=CG10962 DB_XREF=CG10962 FBgn0030073 SEG=chrX:-8711891,8713228 MAP=8C1-8C4 LEN=1063 DEF=(CG10962 gene symbol:CG10962 synonyms:(CG7090) FBgn0030073 (GO:0016616 oxidoreductase, acting on the CH-OH group of donors, NAD or NADP as acceptor))
4423.1	P	4221.7	P	4238.8	P	3675.3	P	3882.6	P	3438.9	P	3119.6	P	3501.9	P	3896	P	3449.2	P	3605.7	P	4003.1	P	4710.9	P	4811.9	P	4866.2	P	5028.5	P	4567.7	P	4708.6	P	4077.3	P	3670.2	P	4652.7	P	4443.1	P	4188.7	P	4441.7	P	CG10964-RA FEA=BDGP GEN=sni DB_XREF=CG10964 FBgn0030026 SEG=chrX:-7980443,7982250 MAP=7D22-7D22 LEN=1052 DEF=(CG10964 gene symbol:sni FBgn0030026 )
342.2	P	216.4	P	260.4	A	374	P	306.8	M	363.5	P	419.7	P	471.1	P	343.9	P	385.3	P	385.9	P	143.6	A	702.2	P	646.5	P	769	P	917	P	905.3	P	1191.1	P	893	P	646	P	519.3	P	653.1	P	577.1	P	514.9	P	CG10965-RA FEA=BDGP GEN=CG10965 DB_XREF=CG10965 FBgn0030028 SEG=chrX:-8008975,8010350 MAP=7E1-7E1 LEN=1079 DEF=(CG10965 gene symbol:CG10965 FBgn0030028 )
3866	P	4428.9	P	4607.4	P	5076	P	4183.4	P	3640.7	P	3468.8	P	5999.6	P	5133.1	P	4968.4	P	6564.9	P	5080.5	P	242.2	A	352.6	A	254.4	A	485.6	P	563.3	P	244.7	A	491.3	M	591.8	P	266.5	A	328.5	A	353.3	A	252.3	A	CG10966-RA FEA=BDGP GEN=rdgA DB_XREF=CG10966 FBgn0003217 SEG=chrX:+8664182,8763938 MAP=8B8-8C3 LEN=5616 DEF=(CG10966 gene symbol:rdgA FBgn0003217 (GO:0004143 diacylglycerol kinase) (GO:0016056 rhodopsin mediated signaling) (GO:0016059 deactivation of rhodopsin mediated signaling) (GO:0046489 phosphoinositide biosynthesis) (GO:0019992 diacylglycerol binding) (GO:0016020 membrane) (GO:0016310 phosp…
16168	P	16533.9	P	13837.9	P	15514.1	P	18187.8	P	19839.4	P	19511.6	P	18172.9	P	17421	P	17371.9	P	17044.4	P	17641.9	P	5820.5	P	6196.7	P	6504.7	P	7468	P	5643	P	6299.5	P	6523	P	6191.5	P	5094.2	P	5975.5	P	6310.5	P	5443	P	CG10967-RA FEA=BDGP GEN=CG10967 DB_XREF=CG10967 FBgn0036313 SEG=chr3L:-12742677,12762661 MAP=69E2-69E4 LEN=3384 DEF=(CG10967 gene symbol:CG10967 FBgn0036313 (GO:0004672 protein kinase) (GO:0004674 protein serinethreonine kinase) (GO:0006468 protein amino acid phosphorylation))
70.2	A	20.3	A	81.2	A	31.8	A	16.3	A	26.2	A	27.8	A	51.1	A	35	A	157.1	A	167.4	A	102.2	A	485.1	P	709.6	P	524.7	P	453.5	P	562.8	P	384.4	P	382.8	P	877	P	478	P	449.5	P	772.6	P	515	P	CG10969-RA FEA=BDGP GEN=CG10969 DB_XREF=CG10969 FBgn0036310 SEG=chr3L:-12736474,12738568 MAP=69E2-69E2 LEN=2094 DEF=(CG10969 gene symbol:CG10969 FBgn0036310 )
128.1	A	218.7	A	76.6	A	41.3	A	17.1	A	13.3	A	35	A	96	A	17.5	A	131	A	51.6	A	9.1	A	576.1	P	846.3	P	626.3	P	832.8	P	461.9	P	776.2	P	816	P	704.9	P	615.3	P	662.2	P	799.6	P	947.5	P	CG10970-RA FEA=BDGP GEN=CG10970 DB_XREF=CG10970 FBgn0030078 SEG=chrX:-8808582,8810392 MAP=8C4-8C4 LEN=1810 DEF=(CG10970 gene symbol:CG10970 FBgn0030078 )
1877.5	P	1740.9	P	2031.8	P	1786.9	P	1928.1	P	2010.5	P	2153.6	P	1964.8	P	1794.5	P	2154	P	2008.8	P	2031.3	P	1991.7	P	2117.4	P	1982	P	1933.2	P	1843.1	P	1979.8	P	1936	P	2391.8	P	1805.7	P	1843.4	P	1646.7	P	1999.4	P	CG10971-RA FEA=BDGP GEN=CG10971 DB_XREF=CG10971 FBgn0036309 SEG=chr3L:-12725978,12731116 MAP=69E2-69E2 LEN=4089 DEF=(CG10971 gene symbol:CG10971 FBgn0036309 (GO:0003779 actin binding) (GO:0007010 cytoskeleton organization and biogenesis))
94.2	A	70.6	A	90.1	A	6.3	A	14.3	A	46.7	A	15.4	A	11.7	A	157.3	A	185.3	M	8.7	A	5.1	A	145.9	P	20.2	A	104.2	A	221.2	A	28.5	A	67.3	A	113.1	A	26.6	A	127.3	A	153.9	A	34.8	A	91.9	A	CG10972-RA FEA=BDGP GEN=CG10972 DB_XREF=CG10972 FBgn0034730 SEG=chr2R:+17471028,17473134 MAP=58E1-58E1 LEN=1710 DEF=(CG10972 gene symbol:CG10972 FLAGGED_PROBLEMATIC FBgn0034730 )
1382.8	P	1400.4	P	1565.5	P	1687.2	P	1643.8	P	1653.4	P	1806	P	1657.3	P	1290.2	P	1233.8	P	1608.7	P	1526.5	P	1383.2	P	1574.5	P	1633.2	P	1320.5	P	1503.7	P	1222.6	P	1308.2	P	1424	P	1589	P	1320	P	1053.2	P	1149.4	P	CG10973-RA FEA=BDGP GEN=CG10973 DB_XREF=CG10973 FBgn0036306 SEG=chr3L:-12710778,12712304 MAP=69E1-69E1 LEN=1079 DEF=(CG10973 gene symbol:CG10973 FBgn0036306 )
408.3	P	309.6	P	545.2	P	572.5	P	498.2	P	404.4	P	664.7	P	498.1	P	373.1	P	264.7	P	539.4	P	481.7	P	429.8	P	268.4	P	309.7	P	430.3	P	438	P	540	P	435.4	P	456.8	P	383.2	P	569	P	450.6	P	405.4	P	CG10975-RA FEA=BDGP GEN=Ptp69D DB_XREF=CG10975 FBgn0014007 SEG=chr3L:+12692495,12699115 MAP=69D6-69E1 LEN=5164 DEF=(CG10975 gene symbol:Ptp69D FBgn0014007 (GO:0006470 protein amino acid dephosphorylation) (GO:0005001 transmembrane receptor protein tyrosine phosphatase) (GO:0005886 plasma membrane) (GO:0008045 motor axon guidance) (GO:0004725 protein tyrosine phosphatase) (GO:0007414 defasciculati…
7492.7	P	6825.3	P	6910.5	P	6156.1	P	6047	P	6795.7	P	5440.3	P	4900.3	P	6837.4	P	5533.6	P	5592.8	P	5935.5	P	9538.2	P	9617.8	P	8412	P	9473.1	P	7386.1	P	6762.5	P	8007.4	P	8394.5	P	8829	P	9428.2	P	10664	P	8236.9	P	CG10977-RA FEA=BDGP GEN=CG10977 DB_XREF=CG10977 FBgn0035651 SEG=chr3L:+5886178,5889210 MAP=65A1-65A1 LEN=1508 DEF=(CG10977 gene symbol:CG10977 FBgn0035651 )
1947.3	P	2347	P	2446.9	P	2609.6	P	2369.6	P	2560.4	P	2483.7	P	2155.6	P	2220.4	P	2084.2	P	1818.1	P	1873.2	P	2527.6	P	2608.3	P	2607	P	2473.1	P	3051.2	P	2117.3	P	1958	P	2292.8	P	3318.7	P	2050.8	P	2701.1	P	2622.9	P	CG10978-RA FEA=BDGP GEN=CG10978 DB_XREF=CG10978 FBgn0037374 SEG=chr3R:+1605027,1606485 MAP=83C3-83C3 LEN=1113 DEF=(CG10978 gene symbol:CG10978 FBgn0037374 )
5569.6	P	5977.6	P	6182.4	P	6493.4	P	5234	P	6106.9	P	6280.4	P	5295.6	P	4816.3	P	5622.2	P	5148.2	P	5611.9	P	6573.9	P	6251.4	P	6547.3	P	5539.5	P	6822.6	P	5466	P	5681	P	5685.8	P	6474.2	P	5623.7	P	4687.1	P	6857.8	P	CG10978-RB FEA=BDGP GEN=CG10978 DB_XREF=CG10978 FBgn0037374 SEG=chr3R:+1605027,1607027 MAP=83C3-83C3 LEN=1655 DEF=(CG10978 gene symbol:CG10978 FBgn0037374 )
713.4	P	900	P	811.7	P	747.9	P	717.4	P	996.6	P	1192.1	P	937.2	P	844.3	P	739.1	P	929.5	P	919.3	P	600.1	P	588.7	P	627.5	P	583.9	P	643.5	P	582.7	P	464.2	P	546.7	P	588.3	P	285.1	A	774.4	P	498.3	P	CG10979-RA FEA=BDGP GEN=CG10979 DB_XREF=CG10979 FBgn0037379 SEG=chr3R:+1620422,1624345 MAP=83C4-83C4 LEN=3293 DEF=(CG10979 gene symbol:CG10979 FBgn0037379 )
2012.8	P	2020.6	P	1972	P	2320	P	2193.3	P	2283.5	P	2190	P	2208.3	P	1956.1	P	1931.3	P	2073.2	P	1968	P	1453.9	P	1556.4	P	1272.1	P	1050	P	1204.7	P	1489	P	1211.3	P	1619.1	P	1202.5	P	1704.8	P	1353	P	1346.5	P	CG10981-RA FEA=BDGP GEN=CG10981 DB_XREF=CG10981 FBgn0037384 SEG=chr3R:+1650323,1652295 MAP=83C4-83C4 LEN=1642 DEF=(CG10981 gene symbol:CG10981 FBgn0037384 )
4586.7	P	4962.8	P	4880.3	P	5438.7	P	6042.8	P	4639.4	P	5184.3	P	5589.5	P	5135.2	P	4757.3	P	5328.7	P	5027.5	P	2310.3	P	2168.6	P	2147.8	P	2609	P	2485.3	P	2472.3	P	2204.1	P	2422.9	P	2321.9	P	2460.8	P	2496.8	P	2666.8	P	CG10984-RC FEA=BDGP GEN=CG10984 DB_XREF=CG10984 FBgn0036305 SEG=chr3L:+12707665,12710949 MAP=69E1-69E1 LEN=2254 DEF=(CG10984 gene symbol:CG10984 FBgn0036305 )
2779.8	P	1998.9	P	2369.4	P	2543.4	P	3200	P	2688	P	4218.7	P	4334.5	P	3452.7	P	3958.2	P	3640.7	P	4126.1	P	991.7	P	724.4	P	1177.3	P	1001.2	P	1714.1	P	1197.4	P	1282	P	1502.8	P	987.8	P	649	P	501.7	P	566.9	P	CG10986-RB FEA=BDGP GEN=g DB_XREF=CG10986 FBgn0001087 SEG=chrX:-13457861,13466937 MAP=12B4-12B6 LEN=4172 DEF=(CG10986 gene symbol:g synonyms:(CG11197) FBgn0001087 (GO:0005795 Golgi stack) (GO:0008055 ocellus pigment biosynthesis) (GO:0008057 eye pigment granule morphogenesis (sensu Drosophila)) (GO:0006726 eye pigment biosynthesis) (GO:0006727 ommochrome biosynthesis) (GO:0030131 clathrin adaptor…
6.5	A	23	A	25.3	A	148.5	P	5.3	A	93	A	4.4	A	26.9	A	82.4	A	14.6	A	45.9	A	13.2	A	52.7	A	8.9	A	2.8	A	14.7	A	12.5	A	129.2	A	61.3	A	90	A	68.3	A	128.5	A	98.3	A	176.6	A	CG10987-RA FEA=BDGP GEN=CG10987 DB_XREF=CG10987 FBgn0040647 SEG=chrX:-20730372,20734361 MAP=19E7-19E7 LEN=1930 DEF=(CG10987 gene symbol:CG10987 FBgn0040647 )
2002.6	P	1723.1	P	1336	P	2197.4	P	2056.5	P	1986.5	P	2112.5	P	2056.9	P	1822.5	P	1923.4	P	2057.3	P	1863.5	P	706.2	P	853.3	P	748.8	P	790.6	P	641.8	P	777.8	P	854.8	P	697.7	P	576	P	601.7	P	826.9	P	730.7	P	CG10988-RA FEA=BDGP GEN=l(1)dd4 DB_XREF=CG10988 FBgn0001612 SEG=chrX:-13467225,13475314 MAP=12B6-12B8 LEN=3546 DEF=(CG10988 gene symbol:l(1)dd4 FBgn0001612 (GO:0007017 microtubule-based process) (GO:0008017 microtubule binding) (GO:0008275 gamma-tubulin small complex) (GO:0005875 microtubule associated complex) (GO:0007020 microtubule nucleation))
199.9	A	55.5	A	208.3	A	58	A	183.9	A	25.4	A	25.4	A	48.6	A	36.7	A	81.3	A	158.1	A	97.3	A	24.3	A	115.1	A	110.3	A	180.1	A	57.6	A	33.7	A	15.8	A	37.5	A	113.7	A	226.8	A	32.8	A	124.1	A	CG10989-RA FEA=BDGP GEN=CG10989 DB_XREF=CG10989 FBgn0037392 SEG=chr3R:-1690867,1692733 MAP=83C6-83C6 LEN=1086 DEF=(CG10989 gene symbol:CG10989 FBgn0037392 )
1569.4	P	1888	P	1346.4	P	1628.1	P	1465.3	P	1554	P	1985.2	P	1609.4	P	1717.1	P	1617.8	P	1804.4	P	1541.2	P	774.4	P	877.8	P	1030.4	P	928.9	P	1118.3	P	1147.4	P	728.3	P	824	P	819	P	1008	P	1126.8	P	917.2	P	CG1098-RA FEA=BDGP SEG=chr3R:+1568210,1571786
7483.5	P	7256.7	P	6975.6	P	6060.7	P	8432.6	P	7802.9	P	8159.4	P	7663.3	P	9033.1	P	7301.8	P	7987.7	P	8015.8	P	3372.2	P	3046.2	P	3044.9	P	3747.2	P	3980.6	P	2464.4	P	3314	P	2702.7	P	2924.2	P	2140.3	P	2530.4	P	2308.9	P	CG10990-RA FEA=BDGP GEN=CG10990 DB_XREF=CG10990 FBgn0030520 SEG=chrX:-13477326,13486047 MAP=12B8-12B10 LEN=2322 DEF=(CG10990 gene symbol:CG10990 FBgn0030520 )
48.2	A	54.1	A	99.9	A	69.8	A	79.3	A	67	A	47.5	A	131.8	A	312.9	A	17.5	A	107.8	A	30.3	A	204.3	A	370.8	A	102	A	186.1	A	71.3	A	116.1	A	269.4	A	244.1	A	67.8	A	365.9	A	378.9	A	85	A	CG10991-RA FEA=BDGP GEN=CG10991 DB_XREF=CG10991 FBgn0037389 SEG=chr3R:+1674671,1675172 MAP=83C5-83C5 LEN=297 DEF=(CG10991 gene symbol:CG10991 FBgn0037389 )
48685.8	P	48661.5	P	50031.9	P	46558.5	P	46030.2	P	45458.4	P	45490.7	P	40428.8	P	49565	P	45692.6	P	43398.7	P	50332.8	P	52193.3	P	50552.1	P	58344.6	P	62521.4	P	58009.5	P	67776.1	P	69887.4	P	60743.8	P	57045.8	P	62286.1	P	64103.2	P	69869.5	P	CG10992-RA FEA=BDGP GEN=CG10992 DB_XREF=CG10992 FBgn0030521 SEG=chrX:-13510676,13512840 MAP=12C2-12C2 LEN=1434 DEF=(CG10992 gene symbol:CG10992 FBgn0030521 (GO:0004213 cathepsin B))
144.3	A	181.1	P	200.6	M	149.8	M	122.6	A	189.3	A	124.8	A	127.4	A	63.3	A	128	A	90.9	A	224.5	A	755.9	P	674.8	P	421.8	P	483	P	667	P	683.6	P	717	P	747.5	P	644.8	P	411.4	P	622.4	P	656.2	P	CG10993-RA FEA=BDGP GEN=CG10993 DB_XREF=CG10993 FBgn0030524 SEG=chrX:-13520992,13521763 MAP=12C2-12C2 LEN=712 DEF=(CG10993 gene symbol:CG10993 FBgn0030524 )
43.4	A	38.4	A	253.5	A	97.7	A	21.6	A	175.5	A	16.2	A	115.6	A	168.7	A	188.6	A	21.9	A	71.6	A	1006.9	P	1060.2	P	1110.8	P	717.9	P	742.5	P	423.5	M	783.7	P	1077.1	P	780.3	P	1249.1	P	730.3	P	893.3	P	CG10996-RA FEA=BDGP GEN=CG10996 DB_XREF=CG10996 FBgn0030525 SEG=chrX:-13527099,13528344 MAP=12C2-12C2 LEN=1245 DEF=(CG10996 gene symbol:CG10996 FBgn0030525 (GO:0004034 aldose 1-epimerase))
3273.2	P	3773.1	P	3962.2	P	4241.6	P	3109.5	P	3019.3	P	3711.7	P	3386.2	P	3582.5	P	3716.2	P	3701.7	P	3556.7	P	3207.3	P	3437.2	P	3559	P	3855.6	P	4406.6	P	4261.6	P	4116.7	P	3725.8	P	4672.4	P	4204.9	P	4460	P	4414.3	P	CG10997-RA FEA=BDGP GEN=CG10997 DB_XREF=CG10997 FBgn0030529 SEG=chrX:-13544100,13552983 MAP=12C2-12C2 LEN=1385 DEF=(CG10997 gene symbol:CG10997 FBgn0030529 (GO:0005254 chloride channel))
23.7	A	262.8	P	172	A	75.5	A	237.9	P	133.4	A	159.2	A	236.5	P	227	P	182.8	A	23.5	A	111.7	A	839.2	P	607.2	P	562.8	P	645	P	801.4	P	594.9	P	746.4	P	940.4	P	490.6	P	982.7	P	868.2	P	612.8	P	CG10998-RA FEA=BDGP GEN=CG10998 DB_XREF=CG10998 FBgn0031142 SEG=chrX:-20695805,20698304 MAP=19E7-19E7 LEN=2140 DEF=(CG10998 gene symbol:CG10998 FBgn0031142 )
9.5	A	11.3	A	30.6	A	21.6	A	24.6	A	10.1	A	41	A	44.4	A	31.5	A	94.9	A	107.1	M	129.4	A	358.5	P	315.1	P	160.6	P	302.5	P	424.2	P	134	A	214.1	A	343.4	P	206.9	M	481.8	P	417.4	P	131.2	A	CG10998-RB FEA=BDGP GEN=CG10998 DB_XREF=CG10998 FBgn0031142 SEG=chrX:-20697076,20698304 MAP=19E7-19E7 LEN=1228 DEF=(CG10998 gene symbol:CG10998 FBgn0031142 )
180.4	A	40.7	A	23	A	294.8	A	146.7	A	14.3	A	50.2	A	122.1	A	28.5	A	38.1	A	135.5	A	178.4	A	241.7	A	44.5	A	14	A	58.6	A	105.8	A	14.3	A	27.6	A	19.4	A	57.5	A	29	A	230	A	116.8	A	CG10998-RB FEA=BDGP GEN=CG10998 DB_XREF=CG10998 FBgn0031142 SEG=chrX:-20697076,20698304 MAP=19E7-19E7 LEN=1228 DEF=(CG10998 gene symbol:CG10998 FBgn0031142 )
1309.9	P	1505.7	P	1530.5	P	1306.6	P	1469.9	P	1333.1	P	1281.3	P	1019.1	P	1462.8	P	1206	P	1040.6	P	1409.1	P	10169.3	P	9180	P	7496.8	P	8327.3	P	6945.3	P	7218.6	P	7658.8	P	9914.8	P	7675.1	P	8516.1	P	9949.4	P	7747.6	P	CG10999-RA FEA=BDGP GEN=CG10999 DB_XREF=CG10999 FBgn0037381 SEG=chr3R:+1640385,1644547 MAP=83C4-83C4 LEN=1696 DEF=(CG10999 gene symbol:CG10999 FBgn0037381 )
1916.8	P	2186	P	1757.8	P	1755	P	1993.9	P	1821.7	P	1773.4	P	1719.8	P	2116.6	P	1665.3	P	1788.3	P	1886.5	P	1481.3	P	1121.5	P	1167.3	P	1196.9	P	1254	P	1384.5	P	1060.7	P	1377.8	P	1281.3	P	1301.3	P	1407	P	1174.6	P	CG1099-RA FEA=BDGP GEN=Dap160 DB_XREF=CG1099 FBgn0023388 SEG=chr2L:-21106872,21112096 MAP=39A4-39A4 LEN=3980 DEF=(CG1099 gene symbol:Dap160 FBgn0023388 (GO:0007269 neurotransmitter secretion) (GO:0008099 synaptic vesicle endocytosis))
34.2	A	329.5	A	49.2	A	264.7	A	273.8	A	66	A	146.3	A	225.5	A	203.6	A	47.7	A	127.6	A	212.7	A	16.9	A	28.5	A	41.7	A	28.1	A	9.7	A	25.5	A	31.1	A	36.6	A	30.6	A	228.4	A	34.8	A	51.3	A	CG11000-RA FEA=BDGP GEN=CG11000 DB_XREF=CG11000 FBgn0037380 SEG=chr3R:+1632721,1633988 MAP=83C4-83C4 LEN=837 DEF=(CG11000 gene symbol:CG11000 FBgn0037380 )
47182.9	P	45002.7	P	47078.8	P	43994	P	39042.7	P	40958.2	P	38636.4	P	38273	P	47786	P	44583.4	P	44832.2	P	45021.8	P	50988	P	52060.5	P	53393.6	P	53408.1	P	51118.4	P	51152.8	P	53433.9	P	46885.7	P	61628	P	58081.9	P	56976.3	P	53814.8	P	CG11001-RA FEA=BDGP SEG=chr2R:+14353824,14354684
1541.3	P	1361.8	P	1322.7	P	1637.8	P	1805.3	P	1918.2	P	1933.4	P	2104.3	P	1964.6	P	1871.4	P	2071.4	P	1997.8	P	753.8	P	889.3	P	843.9	P	731.7	P	776.7	P	1096.2	P	940.3	P	1085.9	P	931.3	P	817.4	P	987.4	P	895	P	CG11006-RA FEA=BDGP SEG=chr3L:+12763439,12770589
2291.4	P	1996.6	P	2025.5	P	2622.3	P	2372.4	P	2327.3	P	2447.3	P	2106.3	P	1673.5	P	2078.8	P	2469.7	P	2001.7	P	2431.7	P	2889.8	P	2208.5	P	2806.1	P	2697.4	P	2828.9	P	2625.1	P	3179.3	P	2053.2	P	3274.4	P	2323.9	P	2254.7	P	CG11007-RA FEA=BDGP GEN=CG11007 DB_XREF=CG11007 FBgn0034455 SEG=chr2R:+14566798,14567988 MAP=56D14-56D14 LEN=1190 DEF=(CG11007 gene symbol:CG11007 FBgn0034455 )
35.9	A	159.4	A	73.7	A	89.2	A	40.4	A	44.4	A	83.9	A	22.1	A	39.6	A	223.9	A	33.1	A	18.6	A	242.2	P	145	A	77.6	A	31	A	110.2	A	225	A	91	A	84.5	A	184.4	A	56.3	A	191.2	A	102.1	A	CG11008-RA FEA=BDGP GEN=CG11008 DB_XREF=CG11008 FBgn0036315 SEG=chr3L:+12771920,12779363 MAP=69E4-69E5 LEN=6125 DEF=(CG11008 gene symbol:CG11008 FBgn0036315 )
15321.3	P	15450.9	P	14781.1	P	15303.1	P	16041.9	P	15594	P	17350.9	P	17000.7	P	17747.1	P	17869.5	P	18892.2	P	16551.7	P	11992.7	P	12135.6	P	11824.4	P	11721.4	P	12556.7	P	12014.8	P	12317.8	P	12606.9	P	12985.2	P	11946.1	P	12631.3	P	12759	P	CG11009-RA FEA=BDGP GEN=CG11009 DB_XREF=CG11009 FBgn0036318 SEG=chr3L:+12807708,12810717 MAP=69E6-69E6 LEN=1743 DEF=(CG11009 gene symbol:CG11009 FBgn0036318 )
16248.7	P	16805.6	P	15962.4	P	16445.5	P	14750.8	P	15463.3	P	15668.7	P	13818.1	P	15698	P	14686.9	P	13400.9	P	13923.3	P	16573	P	18746.2	P	16796.8	P	16820.7	P	15638	P	12930.5	P	13804.7	P	13419.9	P	14378.4	P	15433.8	P	15493.1	P	13710.1	P	CG1100-RA FEA=BDGP GEN=Rpn5 DB_XREF=CG1100 FBgn0028690 SEG=chr3R:+1615207,1617288 MAP=83C4-83C4 LEN=1901 DEF=(CG1100 gene symbol:Rpn5 FBgn0028690 (GO:0008541 19S proteasome regulatory particle, lid subcomplex) (GO:0005838 19S proteasome regulatory particle) (GO:0006508 proteolysis and peptidolysis) (GO:0004299 proteasome endopeptidase))
3128.9	P	2762.4	P	2635.6	P	2799.5	P	3828.7	P	4929.9	P	5584.8	P	3750.5	P	3032.2	P	3228.8	P	3792.5	P	3260.5	P	324.1	P	266.5	P	271.6	P	394	M	539.7	P	193.6	P	327.4	A	349.9	P	299.6	M	691.5	P	405	P	286.3	A	CG11010-RA FEA=BDGP GEN=CG11010 DB_XREF=CG11010 FBgn0036319 SEG=chr3L:+12811202,12814468 MAP=69E6-69E6 LEN=2846 DEF=(CG11010 gene symbol:CG11010 FBgn0036319 (GO:0015395 equilibrative nucleoside transporter))
122.2	A	290	P	187.7	A	188.2	A	140.3	A	22.3	A	116.8	A	116.4	A	99	A	155.1	A	108.9	A	70.7	A	169.1	A	128.3	A	25.6	A	203.2	A	76.4	A	79.7	A	110.4	A	133	P	66.4	A	32.9	A	235.1	A	227.6	A	CG11012-RA FEA=BDGP GEN=Ugt37a1 DB_XREF=CG11012 FBgn0026756 SEG=chr2L:-20342214,20343709 MAP=38C5-38C5 LEN=1443 DEF=(CG11012 gene symbol:Ugt37a1 FBgn0026756 )
41130.6	P	44356.8	P	47890.2	P	42847	P	38621.2	P	43384.4	P	47775.5	P	36644.5	P	40765.5	P	55019.7	P	40763.2	P	36760.2	P	90943.5	P	89772.1	P	98903.3	P	82178.9	P	88776.8	P	125302	P	115676	P	93882.4	P	118711	P	115221	P	97073.6	P	111240	P	CG11015-RA FEA=BDGP GEN=CG11015 DB_XREF=CG11015 FBgn0031830 SEG=chr2L:+6550015,6551524 MAP=26E3-26E3 LEN=729 DEF=(CG11015 gene symbol:CG11015 FBgn0031830 (GO:0005751 respiratory chain complex IV (sensu Eukarya)) (GO:0004129 cytochrome c oxidase))
109.1	M	121	A	314.4	P	39.6	A	10.3	A	215.2	P	8.7	A	21.2	A	227.8	A	11.7	A	136.3	A	38.8	A	6644	P	6598.7	P	5528.8	P	5641	P	4670.2	P	4314.8	P	4855.1	P	6555.6	P	3809	P	4639.1	P	4845.9	P	4544.4	P	CG11018-RA FEA=BDGP GEN=CG11018 DB_XREF=CG11018 FBgn0034464 SEG=chr2R:+14726155,14727458 MAP=56E3-56E3 LEN=1250 DEF=(CG11018 gene symbol:CG11018 FBgn0034464 )
296.9	M	104.4	A	99.7	A	172.5	A	154	A	230.5	P	98.7	M	143.8	A	350.3	A	109.2	M	210	P	213	P	32.4	A	21.8	A	64.2	A	13.2	A	26.6	A	29.8	A	13.8	A	173.8	A	168.5	A	37.5	A	20.7	A	153.5	A	CG11019-RA FEA=BDGP GEN=CG11019 DB_XREF=CG11019 FBgn0040998 SEG=chr2L:+20396148,20397117 MAP=38C6-38C6 LEN=969 DEF=(CG11019 gene symbol:CG11019 FLAGGED_PROBLEMATIC FBgn0040998 )
8880	P	8607.1	P	8251.3	P	8941.7	P	9247.3	P	8417.5	P	9004.8	P	8832.7	P	7992.9	P	8108	P	8581.6	P	8133.7	P	6753.7	P	6681.4	P	6109.4	P	6325.3	P	6255.1	P	5376.8	P	5548.9	P	6082	P	5845.8	P	5791.6	P	5908.5	P	5623.6	P	CG1101-RA FEA=BDGP GEN=Aly DB_XREF=CG1101 FBgn0010774 SEG=chr3R:-2903618,2906127 MAP=84B2-84B4 LEN=1353 DEF=(CG1101 gene symbol:Aly FBgn0010774 (GO:0003713 transcription co-activator) (GO:0003723 RNA binding))
1990.3	P	1692.8	P	1710.7	P	2001	P	1670	P	1837.8	P	1583.7	P	1790.2	P	1690.6	P	1956.3	P	1796.9	P	1848.3	P	2423.3	P	2246.5	P	2037.1	P	1873.1	P	1957.5	P	2056.5	P	2531.8	P	2231.9	P	2061.6	P	1786.3	P	1746.9	P	2714.3	P	CG1101-RB FEA=BDGP GEN=Aly DB_XREF=CG1101 FBgn0010774 SEG=chr3R:-2905386,2906127 MAP=84B2-84B4 LEN=741 DEF=(CG1101 gene symbol:Aly FBgn0010774 (GO:0003713 transcription co-activator) (GO:0003723 RNA binding))
1332.6	P	1326.1	P	1284.2	P	1393	P	1272.3	P	1101.3	P	1610.3	P	1362.1	P	1321	P	1359.4	P	1210.9	P	1356.4	P	446.9	P	412.2	P	500.3	P	493.1	P	548.8	P	492	A	435.5	P	584	P	360	P	521	P	527.6	P	374.5	P	CG1101-RB FEA=BDGP GEN=Aly DB_XREF=CG1101 FBgn0010774 SEG=chr3R:-2905386,2906127 MAP=84B2-84B4 LEN=741 DEF=(CG1101 gene symbol:Aly FBgn0010774 (GO:0003713 transcription co-activator) (GO:0003723 RNA binding))
205.9	A	246.8	A	254.5	A	212.4	A	274.3	A	282.3	A	99	A	150.1	A	302.3	A	104.5	A	346.9	A	272.6	P	187.8	A	79.9	A	263.1	A	41.2	A	146.6	A	32.6	A	74.6	A	205.6	A	201.8	A	112.1	A	72.8	A	56.1	A	CG11020-RA FEA=BDGP GEN=nompC DB_XREF=CG11020 FBgn0016920 SEG=chr2L:+5338807,5356211 MAP=25D6-25D7 LEN=6144 DEF=(CG11020 gene symbol:nompC synonyms:(CG17468) FBgn0016920 (GO:0007605 hearing) (GO:0007609 mechanosensory perception) (GO:0005216 ion channel) (GO:0008092 cytoskeletal protein binding) (GO:0006816 calcium ion transport) (GO:0008381 mechanically-gated ion channel) (GO:0007638 mechanosens…
175.1	M	70.6	A	150	A	11.7	A	86.2	A	13.3	A	72	A	23.8	A	93.4	A	14.2	A	18.5	A	177.4	A	1733.2	P	1743.7	P	1556.4	P	1369.1	P	1248.9	P	1246.5	P	1217.2	P	1965	P	995.9	P	1238.3	P	1186.7	P	1186.7	P	CG11023-RA FEA=BDGP GEN=CG11023 DB_XREF=CG11023 FBgn0031208 SEG=chr2L:+7528,9491 MAP=21A2-21A2 LEN=1773 DEF=(CG11023 gene symbol:CG11023 FBgn0031208 )
13563.9	P	12911.8	P	13733.3	P	13580	P	12767.1	P	13299	P	13087.6	P	13295.8	P	13952.3	P	14142.2	P	14216.8	P	13812	P	17840.2	P	18126	P	17671.3	P	18753.2	P	18035.7	P	20998.2	P	19715.6	P	18499.9	P	23056.2	P	23439.3	P	21804.8	P	23968.6	P	CG11024-RA FEA=BDGP GEN=cl DB_XREF=CG11024 FBgn0000318 SEG=chr2L:+5512472,5513599 MAP=25E5-25E5 LEN=619 DEF=(CG11024 gene symbol:cl FBgn0000318 (GO:0030508 thiol-disulfide exchange intermediate))
2702.2	P	2693.5	P	2966.2	P	3028.5	P	3420.5	P	2912.9	P	3143	P	2771.9	P	2713.7	P	3019.8	P	2817.4	P	3343.5	P	1561.7	P	1631.7	P	1279.9	P	1209.6	P	1179.6	P	978.2	P	1095	P	1222.6	P	1318.5	P	1143.9	P	1240.5	P	1242	P	CG11025-RA FEA=BDGP SEG=chr2R:+14734338,14737197
14499.6	P	15602.2	P	17015.2	P	15200.5	P	14112.9	P	14825.1	P	14935.2	P	14492.7	P	14210.6	P	14449.6	P	15219.4	P	15651	P	16235.6	P	17445.8	P	19062.8	P	15676.3	P	16409.6	P	15632.2	P	16503.4	P	16930.8	P	20447.5	P	18721.1	P	17857.4	P	21975.8	P	CG11027-RA FEA=BDGP GEN=Arf102F DB_XREF=CG11027 FBgn0013749 SEG=chr4:+1143641,1144649 MAP=102F7-102F7 LEN=779 DEF=(CG11027 gene symbol:Arf102F FBgn0013749 (GO:0006471 protein amino acid ADP-ribosylation) (GO:0007269 neurotransmitter secretion) (GO:0016197 endosome transport) (GO:0008099 synaptic vesicle endocytosis) (GO:0005525 GTP binding) (GO:0015031 protein transport) (GO:0003926 ARF small mon…
99.2	A	363.6	A	198.5	A	289.7	A	59.5	A	79	A	91.5	A	136	A	270.6	A	180	A	201.6	A	228.4	A	172.7	A	28.4	A	82	A	247.7	A	347.6	M	333.8	A	248.2	A	155	A	307.3	A	271.6	A	225.7	A	41.5	A	CG11029-RA FEA=BDGP GEN=CG11029 DB_XREF=CG11029 FBgn0031735 SEG=chr2L:+5738491,5739835 MAP=25F4-25F4 LEN=1344 DEF=(CG11029 gene symbol:CG11029 FBgn0031735 (GO:0004622 lysophospholipase))
11205.5	P	9735	P	10457.6	P	9399.8	P	9527.9	P	8205.1	P	8531.6	P	7914.9	P	9198	P	8409.4	P	8336.6	P	7909.9	P	7154.9	P	7507.3	P	7668.6	P	7720.6	P	7874.1	P	8539.1	P	8245.3	P	7393.9	P	7652.6	P	7159.8	P	7856.3	P	7989.9	P	CG1102-RA FEA=BDGP SEG=chr3R:+133628,135558
1142.2	P	1308.5	P	1131.9	P	1306.2	P	1079.7	P	1077.6	P	1085.9	P	1335	P	1254.7	P	1278.8	P	1229	P	1426	P	668.5	P	574.9	P	557.1	P	854.3	P	520.7	P	751.4	P	656.7	P	745.4	P	470.7	P	712.9	P	561.4	P	707.3	P	CG11030-RA FEA=BDGP GEN=CG11030 DB_XREF=CG11030 FBgn0031736 SEG=chr2L:+5716872,5752025 MAP=25F3-25F4 LEN=1561 DEF=(CG11030 gene symbol:CG11030 FBgn0031736 )
5876.3	P	5393.8	P	4498.3	P	6037.8	P	6183.9	P	6287.5	P	6304.6	P	6534.3	P	6331.9	P	6127.6	P	6452.7	P	6103.3	P	1742	P	1757.7	P	1675.9	P	2177.9	P	1857.2	P	2453	P	2080.3	P	2304.3	P	1828.8	P	1944.5	P	2137	P	2246.3	P	CG11033-RA FEA=BDGP GEN=CG11033 DB_XREF=CG11033 FBgn0037659 SEG=chr3R:+4878254,4888982 MAP=85C3-85C4 LEN=5350 DEF=(CG11033 gene symbol:CG11033 FBgn0037659 )
546.3	P	370.1	P	656.2	P	462.3	P	499.8	P	395.7	P	405.5	P	468.3	P	474	P	574	P	487.6	P	413.7	P	2347.1	P	1937.1	P	1910.1	P	1741.5	P	2129.7	P	1581	P	1902.8	P	2373.3	P	1927.8	P	1862.2	P	2862.5	P	1895	P	CG11034-RA FEA=BDGP GEN=CG11034 DB_XREF=CG11034 FBgn0031741 SEG=chr2L:+5797693,5801073 MAP=25F5-25F5 LEN=2238 DEF=(CG11034 gene symbol:CG11034 FBgn0031741 (GO:0004274 dipeptidyl-peptidase IV))
974.6	P	1150	P	1115.3	P	1299.4	P	1166.5	P	1134.5	P	1112.1	P	1228.9	P	1126.7	P	1110.5	P	1203.8	P	1214.6	P	2701.6	P	2467.9	P	2643.6	P	3053.8	P	2472.6	P	3212.2	P	2564.3	P	2513.4	P	3029.7	P	2592.5	P	3195.7	P	2820.7	P	CG11035-RA FEA=BDGP GEN=CG11035 DB_XREF=CG11035 FBgn0037544 SEG=chr3R:-3857875,3858684 MAP=84E9-84E9 LEN=809 DEF=(CG11035 gene symbol:CG11035 FBgn0037544 (GO:0003773 heat shock protein))
10.6	A	8.1	A	1116.8	P	58.6	A	8	A	16.4	A	8.8	A	10.7	A	13.4	A	7.8	A	8.9	A	123.4	A	26897.7	P	27824.7	P	28288	P	26745.6	P	25844.1	P	25261.8	P	31941.9	P	25666.3	P	30721.6	P	29882.1	P	31901.5	P	32772	P	CG11037-RA FEA=BDGP GEN=CG11037 DB_XREF=CG11037 FBgn0037038 SEG=chr3L:-20877669,20878662 MAP=78A1-78A1 LEN=917 DEF=(CG11037 gene symbol:CG11037 FBgn0037038 (GO:0004252 serine-type endopeptidase))
2501.9	P	2595.1	P	2377.4	P	2677.7	P	2741.4	P	2603.9	P	2403.8	P	2322.7	P	2411.5	P	2695.6	P	2598.2	P	2709.5	P	2383.3	P	2108.5	P	1906.2	P	1982.1	P	2051.5	P	2207.1	P	2346.5	P	2502.2	P	2052.4	P	2241.7	P	2473.8	P	2349.3	P	CG1103-RA FEA=BDGP GEN=CG1103 DB_XREF=CG1103 FBgn0037235 SEG=chr3R:+163480,165639 MAP=82A4-82A4 LEN=1342 DEF=(CG1103 gene symbol:CG1103 FBgn0037235 )
27.9	A	12.4	A	14.4	A	20.1	A	16.1	A	15.1	A	101.2	A	70.2	A	36	A	26.7	A	17.8	A	25.8	A	13.9	A	102.9	A	16	A	75.4	A	41.9	A	45.7	A	19	A	14.8	A	24.4	A	61.6	A	25.6	A	11.6	A	CG11041-RA FEA=BDGP GEN=CG11041 DB_XREF=CG11041 FBgn0034481 SEG=chr2R:+15209858,15210941 MAP=56F8-56F8 LEN=615 DEF=(CG11041 gene symbol:CG11041 FBgn0034481 (GO:0005509 calcium ion binding))
600.1	A	695.7	A	517.7	A	581.3	A	512.4	A	645.8	A	549.5	A	454.7	A	813.1	A	940.7	A	544.7	A	512.8	A	464	A	326.7	A	554.2	P	617.3	P	503.7	M	703.7	P	626.3	P	480.8	P	549.4	M	664.8	A	605.8	M	600.4	P	CG11042-RA FEA=BDGP GEN=CG11042 DB_XREF=CG11042 FBgn0030094 SEG=chrX:+8892358,8892811 MAP=8D3-8D4 LEN=453 DEF=(CG11042 gene symbol:CG11042 FBgn0030094 )
198.8	A	147.1	A	306.7	P	121.2	A	260.6	P	110.5	A	37.4	A	122.8	M	152.6	A	27.2	A	62.3	A	39	A	6863	P	5866.4	P	5121.9	P	5617.7	P	4878.3	P	5304.1	P	6221.6	P	8033.3	P	5205.4	P	6475.1	P	7447.6	P	6538.8	P	CG11043-RA FEA=BDGP GEN=CG11043 DB_XREF=CG11043 FBgn0031831 SEG=chr2L:+6551646,6552357 MAP=26E3-26E3 LEN=655 DEF=(CG11043 gene symbol:CG11043 FBgn0031831 (GO:0005751 respiratory chain complex IV (sensu Eukarya)) (GO:0004129 cytochrome c oxidase))
816.9	P	700.5	P	455.1	P	644.8	P	1012.2	P	843.3	P	698	P	714.4	P	793.1	P	802.8	P	589.6	P	787.8	P	1676.6	P	1576.2	P	1184	P	1597	P	1474.5	P	1895.4	P	1373.1	P	1232.7	P	1666	P	1699.8	P	1356.6	P	1380.5	P	CG11044-RA FEA=BDGP GEN=CG11044 DB_XREF=CG11044 FBgn0034484 SEG=chr2R:+15295542,15298645 MAP=56F10-56F10 LEN=2045 DEF=(CG11044 gene symbol:CG11044 FBgn0034484 )
135.3	A	190.4	A	62.8	A	143.9	A	339.4	A	286.2	A	296.1	A	221.2	A	213.2	A	218.3	A	412.9	M	372.8	A	448.9	A	592.1	P	482.6	A	506.1	A	332	A	294.4	A	210.7	A	523.5	M	249.4	A	381.7	A	380.1	A	552.5	M	CG11048-RA FEA=BDGP GEN=CG11048 DB_XREF=CG11048 FBgn0034487 SEG=chr2R:+15303698,15306594 MAP=56F11-56F11 LEN=2530 DEF=(CG11048 gene symbol:CG11048 FBgn0034487 )
457.2	P	363.5	P	680.4	P	392.5	P	394.8	P	618.1	P	479.7	P	578.7	P	520.8	P	487.2	P	406.7	P	503.4	P	13	A	23.2	A	99.2	A	60.4	A	24.7	A	187.2	A	98.5	A	55.8	A	105.9	A	100.6	A	45.8	A	34.1	A	CG11049-RA FEA=BDGP GEN=sv DB_XREF=CG11049 FBgn0005561 SEG=chr4:+1108285,1132785 MAP=102F7-102F7 LEN=4677 DEF=(CG11049 gene symbol:sv FBgn0005561 (GO:0003702 RNA polymerase II transcription factor) (GO:0007466 cone cell fate commitment (sensu Drosophila)) (GO:0005634 nucleus) (GO:0003700 transcription factor))
4399.6	P	4270.3	P	3919	P	3985.7	P	4184.2	P	4171.7	P	3768.9	P	4261.8	P	4193.3	P	4347.2	P	4382.5	P	4019.1	P	3484.8	P	3162.5	P	3020.6	P	2880.8	P	3001.5	P	2594.3	P	2992.8	P	3092.6	P	3017.9	P	2908.2	P	3025	P	2812.1	P	CG1104-RA FEA=BDGP GEN=CG1104 DB_XREF=CG1104 FBgn0037467 SEG=chr3R:-2897346,2900173 MAP=84B2-84B2 LEN=2572 DEF=(CG1104 gene symbol:CG1104 FBgn0037467 )
16748.3	P	15819.6	P	17039	P	19229.3	P	15666.4	P	17217.6	P	18157.1	P	17970.9	P	15479.7	P	16406.8	P	15876.7	P	17471.2	P	10360	P	10668.1	P	12045.5	P	11766.8	P	10484.5	P	12904	P	10421.5	P	10171.9	P	9928	P	12897.5	P	10254.9	P	10572.3	P	CG11050-RA FEA=BDGP GEN=CG11050 DB_XREF=CG11050 FBgn0031836 SEG=chr2L:+6603238,6609280 MAP=26F1-26F1 LEN=2045 DEF=(CG11050 gene symbol:CG11050 FBgn0031836 )
150124	P	174409	P	154078	P	159343	P	157190	P	144573	P	126759	P	126054	P	149089	P	163723	P	139318	P	166784	P	138086	P	150316	P	149644	P	165126	P	141967	P	225356	P	179518	P	146202	P	206663	P	227227	P	189159	P	212934	P	CG11051-RA FEA=BDGP GEN=CG11051 DB_XREF=CG11051 FBgn0040813 SEG=chr3L:+13314100,13314796 MAP=70A6-70A6 LEN=458 DEF=(CG11051 gene symbol:CG11051 FBgn0040813 )
562.7	P	787.7	P	454.2	P	456.5	P	271.9	M	389.2	P	274.3	P	399	P	454.3	P	523.1	P	444	P	321.7	P	1591.7	P	1380.5	P	1284.3	P	1534.5	P	1085.8	P	1466.4	P	1259.2	P	1769.7	P	1382.1	P	1524.3	P	1425	P	1240.9	P	CG11052-RA FEA=BDGP GEN=CG11052 DB_XREF=CG11052 FBgn0040524 SEG=chr3R:-3833984,3834788 MAP=84E8-84E8 LEN=585 DEF=(CG11052 gene symbol:CG11052 FBgn0040524 )
15.2	A	78.2	A	133.3	A	88.2	A	120.5	A	158.4	A	13.3	A	11.4	A	67.4	A	36.1	A	67.1	A	22.9	A	368.1	P	303.2	M	302.2	P	302	P	197.6	A	364.9	A	319.2	P	290.2	P	266	P	255.5	P	340.6	A	359.9	P	CG11053-RA FEA=BDGP GEN=CG11053 DB_XREF=CG11053 FBgn0031838 SEG=chr2L:+6616107,6617217 MAP=26F1-26F1 LEN=963 DEF=(CG11053 gene symbol:CG11053 FBgn0031838 (GO:0018401 peptidyl-proline hydroxylation to 4-hydroxy-L-proline) (GO:0004656 procollagen-proline,2-oxoglutarate-4-dioxygenase) (GO:0016222 procollagen-proline, 2-oxoglutarate-4-dioxygenase complex))
2999.4	P	2930.4	P	2494	P	3032.7	P	3188.4	P	4201.1	P	3776.1	P	3835.8	P	3381	P	3066.1	P	3155	P	3474.9	P	1889.1	P	1689.2	P	2356.5	P	1851.4	P	2687.8	P	1678.5	P	1895.8	P	1736.1	P	1551.4	P	1933.5	P	2060.2	P	2350.2	P	CG11055-RB FEA=BDGP GEN=CG11055 DB_XREF=CG11055 FBgn0034491 SEG=chr2R:+15321363,15325448 MAP=56F11-56F11 LEN=3530 DEF=(CG11055 gene symbol:CG11055 FBgn0034491 (GO:0004806 triacylglycerol lipase))
16631.6	P	17381.8	P	19482.6	P	19054.7	P	18736	P	19239.9	P	20351.9	P	19404.2	P	16875.4	P	17098.4	P	19475.7	P	18226.4	P	7020.7	P	6280.4	P	7542.3	P	6349.4	P	8421	P	7456.3	P	7175.2	P	7108.1	P	7057.9	P	8085.9	P	5886.8	P	6893.5	P	CG11059-RA FEA=BDGP SEG=chr4:-1134645,1142866
1793.4	P	1973.2	P	1873.2	P	1962.5	P	1874.5	P	1878.2	P	1856.2	P	1805	P	1699.7	P	1950.5	P	1751.1	P	1691.1	P	2511.9	P	2143.6	P	2385.2	P	2026.1	P	2331.2	P	1603.8	P	2042.8	P	1642.7	P	2331.4	P	1728.5	P	1737.5	P	1912.8	P	CG1105-RA FEA=BDGP GEN=CG1105 DB_XREF=CG1105 FBgn0037465 SEG=chr3R:-2889908,2892855 MAP=84B2-84B2 LEN=1792 DEF=(CG1105 gene symbol:CG1105 FBgn0037465 )
46.2	A	84.7	A	128.9	A	52.7	A	170.5	A	230.2	A	22	A	87.4	A	110.3	A	85.6	A	65.1	A	254.8	A	1313.8	P	1135.8	P	940.8	P	1301	P	1145.4	P	955.1	P	1002.6	P	1291.2	P	806.9	P	2050.6	P	1730.6	P	1107.6	P	CG11060-RA FEA=BDGP GEN=CG11060 DB_XREF=CG11060 FBgn0033149 SEG=chr2R:+2236787,2239190 MAP=43A1-43A1 LEN=2310 DEF=(CG11060 gene symbol:CG11060 FBgn0033149 )
4902.6	P	4768.6	P	4513.5	P	4226.7	P	5273.2	P	4425.7	P	4809.1	P	5202	P	5434	P	4997.7	P	4565.6	P	5363.6	P	4877.8	P	4662.1	P	4115.1	P	4115	P	4488	P	4039.3	P	3936.1	P	3924.8	P	3385.3	P	3392.2	P	4041.8	P	3334.6	P	CG11061-RB FEA=BDGP GEN=GM130 DB_XREF=CG11061 FBgn0034697 SEG=chr2R:-17168120,17171048 MAP=58B10-58B10 LEN=2593 DEF=(CG11061 gene symbol:GM130 FBgn0034697 (GO:0005783 endoplasmic reticulum) (GO:0005795 Golgi stack) (GO:0007030 Golgi organization and biogenesis) (GO:0000137 Golgi cis cisterna))
4502.9	P	4150.1	P	3837.3	P	4158.1	P	4660.3	P	4332	P	4902.2	P	4517.2	P	3515.8	P	4443.3	P	4785.5	P	4018	P	422.4	P	372.1	P	363.2	P	313.2	A	382	P	641.8	P	379.2	P	397.7	P	354.3	P	497.7	P	412.5	P	395.5	P	CG11062-RA FEA=BDGP SEG=chr4:-1096787,1104260
996.2	P	1019.1	P	817.7	P	905.9	P	1241.5	P	978.5	P	1087.5	P	1117	P	824	P	1069.4	P	1081.1	P	947.9	P	454.2	P	726.8	P	638.8	P	458.3	P	498.5	P	942.9	P	638.9	P	578.6	P	508	P	642	P	461.4	P	293.5	A	CG11063-RB FEA=BDGP GEN=CG11063 DB_XREF=CG11063 FBgn0030530 SEG=chrX:-13556980,13560918 MAP=12C2-12C2 LEN=1426 DEF=(CG11063 gene symbol:CG11063 FBgn0030530 (GO:0003779 actin binding) (GO:0016922 ligand-dependent nuclear receptor interactor) (GO:0016923 ligand-dependent thyroid hormone receptor interactor))
120055	P	116187	P	114435	P	119915	P	102938	P	110636	P	91744.8	P	91926.7	P	105699	P	116008	P	96930.4	P	114969	P	99491.8	P	95290.7	P	103840	P	106095	P	94094.6	P	124243	P	116669	P	97154.9	P	113573	P	124439	P	104101	P	122245	P	CG11064-RA FEA=BDGP GEN=RfaBp DB_XREF=CG11064 FBgn0016724 SEG=chr4:+1084379,1095672 MAP=102F6-102F6 LEN=10281 DEF=(CG11064 gene symbol:RfaBp FBgn0016724 (GO:0006810 transport) (GO:0005501 retinoid binding) (GO:0005504 fatty acid binding) (GO:0008017 microtubule binding) (GO:0005198 structural molecule))
11036.2	P	9866.4	P	9237.5	P	10344	P	10402.6	P	10349	P	11875.5	P	11616	P	10404.9	P	8790.5	P	8951.7	P	9557.8	P	943.6	P	976.8	P	1089.5	P	1154	P	940.8	P	924.8	P	807.9	P	1064.1	P	750.3	P	640.4	P	856.9	P	751.7	P	CG11066-RB FEA=BDGP GEN=CG11066 DB_XREF=CG11066 FBgn0033033 SEG=chr2R:-815619,830566 MAP=41F8-41F8 LEN=3016 DEF=(CG11066 gene symbol:CG11066 synonyms:(CG15900) FBgn0033033 (GO:0004252 serine-type endopeptidase))
20.6	A	105.7	A	292	P	205.6	A	205.5	A	283	P	76.6	A	48.8	A	135.8	A	92.1	A	119.6	A	148.9	A	3814	P	4262.4	P	3594.1	P	3190.1	P	2916.2	P	2248.6	P	3099.5	P	4273	P	2916.9	P	3750.4	P	4381.2	P	3688.9	P	CG11068-RA FEA=BDGP GEN=CG11068 DB_XREF=CG11068 FBgn0030536 SEG=chrX:+13685909,13687250 MAP=12C4-12C4 LEN=1272 DEF=(CG11068 gene symbol:CG11068 FBgn0030536 )
1260.9	P	806.4	P	748.2	P	1013.9	P	889.6	P	810.2	P	836.8	P	1007.1	P	776.4	P	958.9	P	1095	P	786.8	P	634.9	P	447.6	P	631.3	P	801.2	P	545.7	P	481.1	A	527.6	A	546	P	485.6	P	934.1	P	759.8	P	569.4	P	CG11069-RA FEA=BDGP GEN=CG11069 DB_XREF=CG11069 FBgn0039244 SEG=chr3R:+20711122,20713992 MAP=96B4-96B4 LEN=2036 DEF=(CG11069 gene symbol:CG11069 FBgn0039244 (GO:0004009 ATP-binding cassette (ABC) transporter))
65791.2	P	67312	P	66115.8	P	60540.8	P	57932.2	P	60138.2	P	54860.2	P	50508.7	P	62380.9	P	60124.1	P	56861.9	P	60667.9	P	46262.1	P	45297.5	P	49882.1	P	50468.5	P	48036	P	53311	P	52667.5	P	40339.5	P	47812.1	P	51319.6	P	50533.6	P	50235.2	P	CG1106-RB FEA=BDGP GEN=Gel DB_XREF=CG1106 FBgn0010225 SEG=chr3R:+60866,66779 MAP=82A1-82A1 LEN=2908 DEF=(CG1106 gene symbol:Gel FBgn0010225 (GO:0005576 extracellular) (GO:0003779 actin binding) (GO:0005829 cytosol) (GO:0005884 actin filament))
2850.9	P	2672.5	P	2790	P	2593.2	P	3692.2	P	3472.5	P	3254.1	P	3981.2	P	3462.1	P	3499.8	P	3362.1	P	3828	P	2189.9	P	1743.4	P	1712.7	P	2382.4	P	2654.1	P	2188.4	P	2182.8	P	2519.2	P	2104.9	P	1968.9	P	2342.5	P	1846.4	P	CG11070-RA FEA=BDGP SEG=chr2L:+6650759,6654251
132.9	A	339	A	221.1	M	238.3	A	247.2	A	257.4	A	115.9	A	327.8	A	345.7	A	186.6	A	407.9	M	394.2	P	43.5	A	185.6	A	197.8	A	218.9	A	35.8	A	174.9	A	38.1	A	29.5	A	37.7	A	302.8	A	193.9	A	167.8	A	CG11071-RA FEA=BDGP GEN=CG11071 DB_XREF=CG11071 FBgn0030532 SEG=chrX:-13584757,13587783 MAP=12C2-12C2 LEN=2409 DEF=(CG11071 gene symbol:CG11071 FBgn0030532 (GO:0003700 transcription factor))
452.8	A	341.7	A	653.5	P	724	P	826.6	P	594.8	P	675.2	P	594.1	P	716.4	P	741.3	P	537	P	866.3	P	210.6	A	168.6	A	21.6	A	223.2	A	316	A	205.1	A	46	A	161.8	A	178.6	A	54	A	430.7	A	416.7	A	CG11072-RA FEA=BDGP GEN=CG11072 DB_XREF=CG11072 FBgn0030535 SEG=chrX:-13632111,13632282 MAP=12C2-12C2 LEN=171 DEF=(CG11072 gene symbol:CG11072 FBgn0030535 )
15395.8	P	9617.6	P	10444.4	P	10968.2	P	12075.5	P	12241	P	10587.7	P	9589.2	P	13055.4	P	10204.4	P	11316.2	P	11488.8	P	4900.5	P	4567.1	P	4558.4	P	4821.9	P	4755	P	5760.3	P	4632	P	3461.5	P	4180	P	3802	P	4176.6	P	4432.7	P	CG11073-RA FEA=BDGP GEN=CG11073 DB_XREF=CG11073 FBgn0034693 SEG=chr2R:-17135034,17143277 MAP=58B5-58B7 LEN=3967 DEF=(CG11073 gene symbol:CG11073 FBgn0034693 )
5758.6	P	6253.2	P	6257.7	P	6701.9	P	7407.1	P	7067.6	P	7107.8	P	6926.7	P	6086.4	P	6541.7	P	6489	P	6297.2	P	4166.5	P	4496.9	P	4202.7	P	4297.9	P	4043	P	4539.6	P	4211.1	P	4437.8	P	4550.8	P	5190.6	P	3931.3	P	4429.2	P	CG11076-RB FEA=BDGP GEN=CG11076 DB_XREF=CG11076 FBgn0039929 SEG=chr4:-1049160,1051112 MAP=102F5-102F5 LEN=1135 DEF=(CG11076 gene symbol:CG11076 FBgn0039929 )
9060.4	P	8747	P	8465.6	P	9226.1	P	9607.6	P	9759.8	P	9587.8	P	9461.7	P	10007.6	P	8934.3	P	9258.9	P	8959.6	P	3410.7	P	4325.5	P	4143.2	P	4300.6	P	5048.2	P	4788.1	P	6022.7	P	4796.9	P	4582.5	P	4501.2	P	4237.1	P	4426.5	P	CG11077-RA FEA=BDGP GEN=CG11077 DB_XREF=CG11077 FBgn0039930 SEG=chr4:-1048126,1048811 MAP=102F5-102F5 LEN=685 DEF=(CG11077 gene symbol:CG11077 FBgn0039930 )
7179.1	P	7663.4	P	8160.2	P	6393.1	P	4813.1	P	5451.5	P	4301.3	P	4583.3	P	5871.5	P	5560.9	P	5329.6	P	4535.3	P	9281.7	P	10564.1	P	9093.3	P	9786.2	P	8769.8	P	10251.5	P	9155	P	7846.4	P	8753.4	P	9261.8	P	9109.5	P	9199.2	P	CG11079-RA FEA=BDGP GEN=CG11079 DB_XREF=CG11079 FBgn0034851 SEG=chr2R:+18402325,18403841 MAP=59D8-59D8 LEN=1093 DEF=(CG11079 gene symbol:CG11079 FLAGGED_PROBLEMATIC FBgn0034851 (GO:0030272 5-formyltetrahydrofolate cyclo-ligase))
7084.3	P	7499.4	P	6453.9	P	6626.6	P	7435.1	P	7186.3	P	7387.2	P	7664.9	P	7616.9	P	6841.1	P	7220.6	P	8372.8	P	4771.5	P	3953.5	P	4207.8	P	4142.1	P	4092.3	P	3885.6	P	3940.5	P	3963.2	P	4067	P	3978.7	P	3819	P	3723.5	P	CG1107-RA FEA=BDGP GEN=auxillin DB_XREF=CG1107 FBgn0037218 SEG=chr3R:+37503,53243 MAP=82A1-82A1 LEN=4414 DEF=(CG1107 gene symbol:auxillin FBgn0037218 (GO:0004672 protein kinase) (GO:0016191 synaptic vesicle uncoating) (GO:0004674 protein serinethreonine kinase) (GO:0006468 protein amino acid phosphorylation))
3420.4	P	3594.1	P	3874.2	P	4225	P	3542	P	3215.1	P	3704.4	P	3594.7	P	2507.5	P	3937.3	P	3821.8	P	3466.7	P	3488.9	P	2951.9	P	3347.8	P	2550.3	P	2970.2	P	2495	P	2538.7	P	3687.7	P	2524.3	P	2911.3	P	2200.5	P	3219.5	P	CG11081-RA FEA=BDGP GEN=plexA DB_XREF=CG11081 FBgn0025741 SEG=chr4:-1032855,1046546 MAP=102F5-102F5 LEN=6585 DEF=(CG11081 gene symbol:plexA FBgn0025741 (GO:0017154 semaphorin receptor) (GO:0008046 axon guidance receptor))
813.9	P	847.8	P	624.8	P	813.7	P	770.9	P	809.9	P	736.5	P	725.5	P	998.1	P	616.2	P	838.3	P	692.8	P	352.9	P	470.6	P	340.9	P	413.3	P	447	P	521.5	P	485	P	452.5	P	339.9	M	309.1	A	319.6	P	257.5	P	CG11084-RA FEA=BDGP GEN=pk DB_XREF=CG11084 FBgn0003090 SEG=chr2R:+2211603,2284282 MAP=43A1-43A2 LEN=4244 DEF=(CG11084 gene symbol:pk FBgn0003090 (GO:0007163 establishment andor maintenance of cell polarity) (GO:0042067 establishment of ommatidial polarity (sensu Drosophila)))
156.4	A	107.7	A	172.1	A	135	A	198.8	A	197.3	A	97.1	A	63.6	A	45.2	A	108.3	A	91.3	A	251	A	131.9	A	8.7	A	9.9	A	28.4	A	14.9	A	234.8	A	119.1	A	90.4	A	13.3	A	41.4	A	32	A	28.8	A	CG11085-RA FEA=BDGP GEN=CG11085 DB_XREF=CG11085 FBgn0030408 SEG=chrX:+12350304,12351581 MAP=11B4-11B4 LEN=822 DEF=(CG11085 gene symbol:CG11085 FBgn0030408 (GO:0003700 transcription factor))
504.8	A	560.7	P	336.9	A	551.5	A	115.6	A	520	A	380.5	A	380.9	A	591.3	A	691.1	P	374.3	A	559.8	P	269.8	A	387	A	298	A	543.7	A	378.5	A	319.7	A	115.9	A	376.8	A	179.4	A	438.6	A	319.1	A	245.1	A	CG11086-RA FEA=BDGP GEN=CG11086 DB_XREF=CG11086 FBgn0033153 SEG=chr2R:+2310064,2310905 MAP=43A2-43A2 LEN=841 DEF=(CG11086 gene symbol:CG11086 FBgn0033153 )
29629.6	P	34006.2	P	34272.4	P	27831.4	P	25709.3	P	26317.4	P	23440.3	P	21600.3	P	24224.7	P	25192.7	P	23301.7	P	27558.5	P	30490.3	P	33474.1	P	25009	P	23521.4	P	29967.7	P	22427.6	P	22699.3	P	18096.6	P	28299.6	P	14147.8	P	14057.6	P	21411.5	P	CG11089-RA FEA=BDGP GEN=CG11089 DB_XREF=CG11089 FBgn0039241 SEG=chr3R:+20693446,20697857 MAP=96B2-96B2 LEN=2249 DEF=(CG11089 gene symbol:CG11089 FBgn0039241 (GO:0003937 IMP cyclohydrolase) (GO:0004643 phosphoribosylaminoimidazole-carboxamide formyltransferase))
147.3	A	96.1	A	190.1	A	64.4	A	33.9	A	140	A	25.6	A	81.6	A	256.8	A	156	A	40.2	A	15.1	A	914.3	P	907.1	P	642.3	P	976.2	P	713.2	P	811.3	P	678.3	P	1117	P	549.7	P	1148.6	P	1236	P	704	P	CG1108-RA FEA=BDGP SEG=chr3R:-3350304,3354518
216.9	P	304.6	P	219.2	P	425.5	P	252.7	P	255	P	217.2	A	205.2	P	298.7	P	393.9	P	312.9	P	142	A	195	P	199.7	M	149.8	A	248.9	P	238	P	185.3	A	480.8	P	107.7	A	263.2	P	590.1	P	433	P	295.4	P	CG11091-RA FEA=BDGP GEN=sphinx DB_XREF=CG11091 FBgn0039931 SEG=chr4:-996267,996719 MAP=102F4-102F4 LEN=452 DEF=(CG11091 gene symbol:sphinx FBgn0039931 )
1824	P	1804.9	P	1680.1	P	1806.9	P	1697.4	P	1768.8	P	1694	P	1425.5	P	1614.6	P	1436	P	1536.4	P	1454.8	P	1508.5	P	1526.8	P	1245.6	P	1341.1	P	1511.2	P	1329.1	P	1284.4	A	1369.8	P	1571.2	P	1383.2	P	1756.2	P	1361	P	CG11092-RA FEA=BDGP SEG=chrX:+13553461,13556573
470.8	P	544.8	P	359.6	P	336.2	P	422.5	P	586.5	P	516.2	P	568.1	P	472.2	P	490.5	P	568.5	P	790.8	P	482.3	P	461.9	P	296.4	P	379.1	P	324.5	P	427.4	P	368.7	P	358.9	P	351.4	P	595.1	P	237.1	P	404.5	P	CG11093-RA FEA=BDGP GEN=CG11093 DB_XREF=CG11093 FBgn0039932 SEG=chr4:-981928,988962 MAP=102F4-102F4 LEN=2559 DEF=(CG11093 gene symbol:CG11093 FBgn0039932 )
2197.8	P	1518.7	P	2700.2	P	2407.4	P	2006.7	P	1866.8	P	2961.1	P	2940.1	P	2057.9	P	1966.5	P	2778.8	P	2279.3	P	2301	P	3221	P	2823.6	P	2769.1	P	2804.3	P	3479.8	P	3194.7	P	3573.2	P	2313.6	P	2590.7	P	2968	P	2836.5	P	CG11094-RA FEA=BDGP GEN=dsx DB_XREF=CG11094 FBgn0000504 SEG=chr3R:-3750059,3793145 MAP=84E5-84E6 LEN=4010 DEF=(CG11094 gene symbol:dsx FBgn0000504 (GO:0006366 transcription from Pol II promoter) (GO:0003677 DNA binding) (GO:0008270 zinc ion binding) (GO:0018993 somatic sex determination) (GO:0016542 male courtship behavior (sensu Drosophila)) (GO:0007619 courtship behavior) (GO:0007483 genital di…
117.8	A	136.3	M	184.9	A	81.1	P	44.3	A	160.8	A	63.7	A	162.1	P	216.9	P	187.6	A	171.1	P	202.7	P	399	P	457.6	P	363.5	P	421	P	271	P	343.4	P	391.8	P	337.8	P	182.7	P	402.6	P	561.4	P	532.9	P	CG11094-RB FEA=BDGP GEN=dsx DB_XREF=CG11094 FBgn0000504 SEG=chr3R:-3760214,3793145 MAP=84E5-84E6 LEN=3631 DEF=(CG11094 gene symbol:dsx FBgn0000504 (GO:0006366 transcription from Pol II promoter) (GO:0003677 DNA binding) (GO:0008270 zinc ion binding) (GO:0018993 somatic sex determination) (GO:0016542 male courtship behavior (sensu Drosophila)) (GO:0007619 courtship behavior) (GO:0007483 genital di…
1635.2	P	1704.9	P	1854.2	P	1581.1	P	1664	P	1828.4	P	1764.2	P	1631.2	P	2132.4	P	1910.4	P	1774.5	P	1712.8	P	1694.2	P	1565	P	1826.8	P	1435.1	P	1513.1	P	1914.3	P	1562.9	P	1565.6	P	1483.7	P	1785.4	P	1154.7	P	1237.1	P	CG11095-RA FEA=BDGP GEN=CG11095 DB_XREF=CG11095 FBgn0030528 SEG=chrX:+13542357,13543537 MAP=12C2-12C2 LEN=1114 DEF=(CG11095 gene symbol:CG11095 FBgn0030528 )
9872	P	10025.8	P	9670.2	P	8853.3	P	10710.8	P	9373.8	P	8153.4	P	8483	P	10297.6	P	8519.5	P	8807.4	P	8856.5	P	6448.5	P	5963.5	P	6112	P	7109	P	6236.7	P	5276.4	P	6261.4	P	6482.1	P	5535.4	P	6302.7	P	6426.9	P	6427.1	P	CG11098-RA FEA=BDGP GEN=CG11098 DB_XREF=CG11098 FBgn0031842 SEG=chr2L:+6641645,6646799 MAP=26F3-26F3 LEN=4646 DEF=(CG11098 gene symbol:CG11098 FBgn0031842 )
8977.9	P	9863	P	7622.4	P	9003.3	P	10577.4	P	11021.1	P	10959.7	P	11111.5	P	10130.3	P	9561.9	P	11032.4	P	11147.5	P	693.6	P	648.9	P	567.2	P	686.8	P	560.6	P	819.4	P	643.5	P	853.8	P	703.2	P	527.3	P	609.3	P	572.7	P	CG11099-RA FEA=BDGP GEN=CG11099 DB_XREF=CG11099 FBgn0034485 SEG=chr2R:+15299946,15302913 MAP=56F10-56F11 LEN=2320 DEF=(CG11099 gene symbol:CG11099 FBgn0034485 )
1010.6	P	744.6	P	758.4	P	1073.2	P	802.2	P	1017.1	P	965	P	1077	P	1063.3	P	892.8	P	960.4	P	951.4	P	524.7	P	339	P	553.4	P	359.1	P	719	P	589.3	P	482.5	P	541.3	P	353.7	P	470.9	A	459.4	P	548.7	P	CG1109-RA FEA=BDGP SEG=chr3R:+1486355,1491165
117.4	P	8.7	A	98.3	A	16.4	A	121.4	A	132.8	A	73.2	A	29.2	A	121	A	9.5	A	50.1	A	109.7	A	43.4	A	73	A	52.9	A	106.1	A	81.3	A	201.1	A	90.9	A	4.5	A	124.2	A	76.1	A	89.4	A	147.8	A	CG11100-RA FEA=BDGP GEN=CG11100 DB_XREF=CG11100 FBgn0037207 SEG=chr3L:+22862491,22864929 MAP=80C1-80C1 LEN=2438 DEF=(CG11100 gene symbol:CG11100 FBgn0037207 )
1825.6	P	1716.2	P	2129.8	P	2184.1	P	1911.4	P	1645.3	P	2212.9	P	2130.7	P	1744.8	P	1921	P	1769.5	P	1584.8	P	1381.8	P	1646.7	P	1757.2	P	1436.4	P	1610.2	P	1763.8	P	1349.1	P	1742.7	P	1005.5	P	1146.6	P	1247.5	P	1329.5	P	CG11100-RB FEA=BDGP GEN=CG11100 DB_XREF=CG11100 FBgn0037207 SEG=chr3L:+22862936,22869524 MAP=80C1-80C1 LEN=2298 DEF=(CG11100 gene symbol:CG11100 FBgn0037207 )
217.4	A	187	A	172.4	A	106.6	A	328.6	P	166.6	A	201.1	A	48	A	238.8	A	288.4	A	212.4	A	53.6	A	102.8	A	45	A	145.6	A	53.9	A	28.6	A	63.5	A	104.8	A	46	A	24.3	A	38.7	A	46.4	A	50.6	A	CG11101-RA FEA=BDGP GEN=pwn DB_XREF=CG11101 FBgn0003174 SEG=chr2R:+2356208,2361303 MAP=43A4-43A4 LEN=3924 DEF=(CG11101 gene symbol:pwn FBgn0003174 (GO:0007602 phototransduction))
1888	P	1882	P	1701.6	P	1863.6	P	1766	P	1911	P	1590.7	P	2254.7	P	2002.8	P	2281.8	P	2048.9	P	2124.9	P	1200.1	P	963.2	P	1070.6	P	1154.5	P	950.6	P	1218.8	P	1182.6	P	1058.6	P	1126.5	P	1008.1	P	1252.6	P	1224.2	P	CG11103-RA FEA=BDGP GEN=CG11103 DB_XREF=CG11103 FBgn0030522 SEG=chrX:+13513171,13514045 MAP=12C2-12C2 LEN=874 DEF=(CG11103 gene symbol:CG11103 FBgn0030522 )
1521.2	P	1261.6	P	1450.4	P	1554.5	P	2110.9	P	2081.4	P	1736.9	P	1984.9	P	1726.5	P	1957.8	P	1835.1	P	2027.7	P	153.6	A	373.6	M	332.2	P	398.2	P	404.5	A	624.8	P	491.5	A	394.6	P	358.5	P	73.1	A	686.4	P	192.4	A	CG11105-RB FEA=BDGP GEN=CG11105 DB_XREF=CG11105 FBgn0030281 SEG=chrX:-10966067,10978759 MAP=10B1-10B1 LEN=1469 DEF=(CG11105 gene symbol:CG11105 FLAGGED_PROBLEMATIC FBgn0030281 (GO:0005509 calcium ion binding))
34	A	53.4	A	679.8	P	134.7	A	28.7	A	33.5	A	81.5	A	106.8	M	78.7	A	260.5	P	119.2	A	98.7	A	11706.5	P	12248.6	P	11048.4	P	9295.9	P	9779.5	P	9543.4	P	11373.8	P	14850.8	P	10882.1	P	12660.8	P	13183.5	P	12722.3	P	CG11106-RA FEA=BDGP GEN=CG11106 DB_XREF=CG11106 FBgn0030280 SEG=chrX:+10944207,10944746 MAP=10B1-10B1 LEN=539 DEF=(CG11106 gene symbol:CG11106 FBgn0030280 )
2860.8	P	2941.9	P	2784.4	P	2836.6	P	3326.9	P	3476.1	P	2838.6	P	3365.5	P	2785.3	P	2601.8	P	2914.3	P	3283.9	P	2218.4	P	2040	P	1849.4	P	1984.3	P	1909.8	P	2238	P	1946.2	P	2101.6	P	2420.7	P	1687.5	P	2178.9	P	2255.5	P	CG11107-RA FEA=BDGP GEN=CG11107 DB_XREF=CG11107 FBgn0033160 SEG=chr2R:+2448114,2451925 MAP=43B2-43B2 LEN=2721 DEF=(CG11107 gene symbol:CG11107 FBgn0033160 (GO:0004004 ATP dependent RNA helicase) (GO:0005681 spliceosome complex) (GO:0003724 RNA helicase) (GO:0008026 ATP dependent helicase) (GO:0006371 mRNA splicing))
1501.1	P	1499.1	P	1445	P	1207	P	1340.6	P	1090.1	P	1232.4	P	1197.2	P	1212.8	P	1117.2	P	1265	P	1212.9	P	1016.4	P	1131.3	P	1262.4	P	853.6	P	1042.7	P	1084	P	1096	P	1196.9	P	1159.8	P	673.3	P	1062.5	P	814.8	P	CG11109-RB FEA=BDGP GEN=CG11109 DB_XREF=CG11109 FBgn0037200 SEG=chr3L:+22789483,22791001 MAP=80B2-80B2 LEN=1430 DEF=(CG11109 gene symbol:CG11109 FBgn0037200 (GO:0008649 rRNA methyltransferase) (GO:0005730 nucleolus))
1123.4	M	1252.3	P	933.7	P	1085.2	P	1091.5	P	1271.6	P	1068.7	P	1227.9	P	872.7	P	1313.3	P	1326.2	P	1057.9	P	2623.6	P	2480.4	P	2109.2	P	2373.1	P	2307	P	2596.4	P	2471	P	2431.2	P	2490.2	P	2299.5	P	2915.2	P	2555.5	P	CG11110-RA FEA=BDGP GEN=CG11110 DB_XREF=CG11110 FBgn0034535 SEG=chr2R:+15705513,15706129 MAP=57A8-57A8 LEN=551 DEF=(CG11110 gene symbol:CG11110 FBgn0034535 (GO:0005743 mitochondrial inner membrane) (GO:0006627 mitochondrial processing) (GO:0008233 peptidase))
5843.2	P	6540.5	P	5308.6	P	6532.5	P	6965.4	P	7517.9	P	7447.9	P	7346.8	P	6890.7	P	6694	P	7098.4	P	6594.9	P	879.2	P	723.1	P	738.8	P	805.4	P	867	P	738.5	P	630.6	P	658	P	538.4	P	693.9	P	727	P	597	P	CG11111-RA FEA=BDGP GEN=rdgB DB_XREF=CG11111 FBgn0003218 SEG=chrX:+13493428,13507408 MAP=12C1-12C2 LEN=4188 DEF=(CG11111 gene symbol:rdgB FBgn0003218 (GO:0007608 olfaction) (GO:0005886 plasma membrane) (GO:0005887 integral to plasma membrane) (GO:0005509 calcium ion binding) (GO:0016056 rhodopsin mediated signaling) (GO:0005545 phosphatidylinositol binding) (GO:0016059 deactivation of rhodopsin m…
35558.4	P	36856.4	P	35494	P	37248	P	37576.8	P	38793.6	P	36826.4	P	34379.7	P	33621.1	P	36118.3	P	34880.6	P	32535	P	1388.3	P	1716.3	P	1985.2	P	1233	P	1678.4	P	2669.3	P	1379.7	P	2389.8	P	1702.9	P	2095.7	P	1459.7	P	1169.8	P	CG11111-RA FEA=BDGP GEN=rdgB DB_XREF=CG11111 FBgn0003218 SEG=chrX:+13493428,13507408 MAP=12C1-12C2 LEN=4188 DEF=(CG11111 gene symbol:rdgB FBgn0003218 (GO:0007608 olfaction) (GO:0005886 plasma membrane) (GO:0005887 integral to plasma membrane) (GO:0005509 calcium ion binding) (GO:0016056 rhodopsin mediated signaling) (GO:0005545 phosphatidylinositol binding) (GO:0016059 deactivation of rhodopsin m…
16.3	A	14.7	A	251.6	P	32.6	A	14.7	A	5	A	7.8	A	12.7	A	29.3	A	6.9	A	9	A	10.6	A	8456.4	P	8200.9	P	9148.6	P	7631.3	P	7542.9	P	7965.9	P	9103.7	P	7992.9	P	7863.2	P	7458.1	P	8515.2	P	8784	P	CG11112-RA FEA=BDGP GEN=CG11112 DB_XREF=CG11112 FBgn0033164 SEG=chr2R:+2461865,2462345 MAP=43B2-43B2 LEN=480 DEF=(CG11112 gene symbol:CG11112 FBgn0033164 )
18.7	A	36.4	A	529.8	P	22.8	A	85	A	231	A	167.9	A	67.9	A	57.1	A	52.3	A	31.7	A	211.2	A	5442.3	P	4657.7	P	5366.9	P	5116.1	P	4723.8	P	4822.7	P	6662.8	P	5066.3	P	5280.8	P	4340.7	P	6123.7	P	5757.2	P	CG11112-RB FEA=BDGP GEN=CG11112 DB_XREF=CG11112 FBgn0033164 SEG=chr2R:+2461865,2464654 MAP=43B2-43B2 LEN=1230 DEF=(CG11112 gene symbol:CG11112 FBgn0033164 )
21.8	A	5.5	A	129.8	A	58.7	A	19.4	A	49	A	3.8	A	5.3	A	122.9	A	100.1	A	70.9	A	16.3	A	3026.7	P	2853.3	P	3046.3	P	2242.8	P	2278.7	P	2911.7	P	3089.2	P	2538.5	P	2988.2	P	2735.3	P	3124.3	P	3756.5	P	CG11113-RA FEA=BDGP GEN=CG11113 DB_XREF=CG11113 FBgn0033165 SEG=chr2R:+2462809,2463238 MAP=43B2-43B2 LEN=429 DEF=(CG11113 gene symbol:CG11113 FBgn0033165 )
1579.8	P	1483.8	P	1145.4	P	1422.2	P	1807.1	P	1831.8	P	1908.3	P	1735.7	P	1449.9	P	1261.7	P	1346.1	P	1967.3	P	1136.6	P	923.7	P	1113.6	P	992	P	1335.2	P	1226.8	P	887.1	P	1133.6	P	807.4	P	1012.2	P	1057	P	924.5	P	CG11115-RA FEA=BDGP GEN=Ssl1 DB_XREF=CG11115 FBgn0037202 SEG=chr3L:+22796366,22798245 MAP=80B2-80B2 LEN=1717 DEF=(CG11115 gene symbol:Ssl1 FBgn0037202 (GO:0006367 transcription initiation from Pol II promoter) (GO:0005675 transcription factor TFIIH complex) (GO:0016251 general RNA polymerase II transcription factor))
724.2	P	552.1	P	511.5	P	567.8	P	529.4	P	670.1	P	590.6	P	669	P	619.9	P	586.1	P	716.9	P	615.1	P	722.4	P	617.5	P	620.3	P	771.1	P	576.5	P	891	P	691.1	P	493.1	P	794.5	P	861.8	P	673.5	P	628.3	P	CG11120-RA FEA=BDGP GEN=CG11120 DB_XREF=CG11120 FBgn0039250 SEG=chr3R:+20738824,20741532 MAP=96B8-96B9 LEN=2535 DEF=(CG11120 gene symbol:CG11120 FBgn0039250 )
2382.1	P	2005.8	P	1734.8	P	1976.9	P	1930.6	P	2366.8	P	2310.1	P	2320.3	P	2724.5	P	1794.9	P	2291.8	P	2506	P	594.6	P	487.1	P	445.7	P	407.8	P	300.2	P	572	P	348.4	P	540.3	P	362.6	P	284.1	M	820.6	P	410.7	P	CG11121-RA FEA=BDGP GEN=so DB_XREF=CG11121 FBgn0003460 SEG=chr2R:+2480244,2495773 MAP=43B3-43C1 LEN=2792 DEF=(CG11121 gene symbol:so FBgn0003460 (GO:0003702 RNA polymerase II transcription factor) (GO:0007623 circadian rhythm) (GO:0007455 eye-antennal disc metamorphosis) (GO:0008347 glia cell migration) (GO:0007456 eye morphogenesis (sensu Drosophila)) (GO:0005634 nucleus) (GO:0003700 transcripti…
1267.5	P	1161.1	P	912.6	P	1646.7	P	1909.8	P	1640.9	P	1633	P	1850.3	P	1610.5	P	1506.6	P	1944.9	P	1446.3	P	309.2	P	471.5	P	362.3	P	515.2	P	652.2	P	379.9	A	538.1	P	553.6	P	456.8	P	792.7	P	594.5	P	415	P	CG11122-RA FEA=BDGP GEN=CG11122 DB_XREF=CG11122 FBgn0030266 SEG=chrX:-10854333,10865537 MAP=10A4-10A6 LEN=11076 DEF=(CG11122 gene symbol:CG11122 FBgn0030266 )
1032.5	P	947.2	P	1061.1	P	1012.2	P	959.6	P	1088.3	P	971.7	P	1034.2	P	832.5	P	879.3	P	992.2	P	1043.8	P	793.1	P	647.1	P	606	P	806.1	P	573	P	752	P	474.8	P	754.9	P	521.9	P	912.6	P	624.9	P	577.6	P	CG11123-RA FEA=BDGP GEN=CG11123 DB_XREF=CG11123 FBgn0033169 SEG=chr2R:+2501593,2503786 MAP=43C3-43C3 LEN=2135 DEF=(CG11123 gene symbol:CG11123 FBgn0033169 )
9477.5	P	6373.6	P	10877.9	P	6743.1	P	7032	P	8836	P	5420	P	6064.8	P	12948	P	11612.8	P	11922.6	P	10880.2	P	9807.2	P	5894.3	P	6164.7	P	5795.5	P	10410.8	P	6816.6	P	3904.4	P	5240.2	P	11042.9	P	10643.7	P	10259.8	P	11843.2	P	CG11124-RA FEA=BDGP GEN=CG11124 DB_XREF=CG11124 FBgn0033170 SEG=chr2R:+2503945,2504729 MAP=43C3-43C3 LEN=717 DEF=(CG11124 gene symbol:CG11124 FBgn0033170 (GO:0004623 phospholipase A2))
598	P	353.1	P	645.5	P	482.5	A	647.8	P	690.3	P	671.7	P	629.1	P	683.4	P	360.5	M	519.7	P	537.4	P	5377.1	P	5714	P	4363.2	P	5248.8	P	4203.8	P	4468.7	P	4158.7	P	6951.1	P	4023.5	P	5320.4	P	6014.5	P	4609.4	P	CG11125-RA FEA=BDGP GEN=CG11125 DB_XREF=CG11125 FBgn0033174 SEG=chr2R:+2508379,2510316 MAP=43C3-43C3 LEN=1591 DEF=(CG11125 gene symbol:CG11125 FBgn0033174 )
252.7	A	189.3	A	395.4	P	169.1	A	184.1	A	157.8	A	208.7	A	239.3	A	273.7	A	320.6	A	171.1	A	155.8	A	569.2	P	634.1	P	441	P	848.6	P	523	P	792.9	P	868.3	P	382.8	P	421.1	P	909.4	P	584.2	P	821.8	P	CG11126-RA FEA=BDGP GEN=CG11126 DB_XREF=CG11126 FBgn0030265 SEG=chrX:+10849149,10849863 MAP=10A4-10A4 LEN=594 DEF=(CG11126 gene symbol:CG11126 FBgn0030265 (GO:0008253 5-nucleotidase))
3865	P	4054.2	P	3779.3	P	3455	P	3503.4	P	4359.5	P	3254.1	P	2956.2	P	3620.3	P	3474.3	P	3423.8	P	3509.2	P	2194.9	P	2278.1	P	2264.1	P	2266.3	P	2444.7	P	2625.8	P	2421.9	P	2406.9	P	2304.4	P	2345.4	P	2021	P	2093.6	P	CG11127-RA FEA=BDGP GEN=CG11127 DB_XREF=CG11127 FBgn0033178 SEG=chr2R:+2524271,2525888 MAP=43C5-43C5 LEN=1617 DEF=(CG11127 gene symbol:CG11127 FBgn0033178 )
1467.9	P	1092	P	1109	P	1088.7	P	979.5	P	973.8	P	980.1	P	894.2	P	1101.3	P	1098.4	P	782.5	P	899.6	P	2016.3	P	1932.8	P	2031.1	P	1848.5	P	1823.3	P	1902.4	P	1747.1	P	1961.2	P	1385.9	P	1586.3	P	2085.1	P	2000.7	P	CG11128-RA FEA=BDGP GEN=CG11128 DB_XREF=CG11128 FBgn0037203 SEG=chr3L:+22798323,22811107 MAP=80B2-80B2 LEN=2751 DEF=(CG11128 gene symbol:CG11128 FBgn0037203 (GO:0015326 cationic amino acid transporter))
4227.9	P	3743.9	P	3886.9	P	3559.7	P	4929.8	P	4342.5	P	4168.6	P	5662.5	P	5329.8	P	4033.2	P	4251.2	P	5323.7	P	270.5	A	418.4	M	312.5	A	344.8	A	409	A	299.4	A	321.1	A	383.9	A	362.9	A	29.2	A	708.2	P	314.2	A	CG11129-RA FEA=BDGP GEN=Yp3 DB_XREF=CG11129 FBgn0004047 SEG=chrX:+13490203,13491835 MAP=12C1-12C1 LEN=1498 DEF=(CG11129 gene symbol:Yp3 FBgn0004047 (GO:0007296 vitellogenesis) (GO:0007548 sex differentiation) (GO:0005198 structural molecule))
48672.2	P	48005	P	44436	P	43161.8	P	38222.6	P	38579.8	P	32860.7	P	31921.3	P	45371.2	P	34547.7	P	34751.4	P	36430.1	P	36910.1	P	35515.2	P	37595.8	P	35225.1	P	32944.3	P	28532.6	P	34743.4	P	27869.1	P	32767.7	P	27015.5	P	32826.4	P	33256	P	CG1112-RA FEA=BDGP SEG=chr3R:-3345302,3349495
1360.9	P	1158.7	P	1264.3	P	1092.5	P	1452.4	P	1089.7	P	1412.3	P	1114.3	P	1122	P	1306.6	P	1381.3	P	1078.6	P	1153.8	P	1138.9	P	1074.8	P	1142.3	P	1463.7	P	991.6	P	1279.1	P	1067.8	P	1129	P	1380.1	P	1424.6	P	1146	P	CG11130-RA FEA=BDGP GEN=Rtc1 DB_XREF=CG11130 FBgn0020909 SEG=chrX:+13487835,13489260 MAP=12B10-12C1 LEN=1306 DEF=(CG11130 gene symbol:Rtc1 FBgn0020909 (GO:0005634 nucleus) (GO:0003963 RNA-3-phosphate cyclase))
111.1	A	77.2	A	188.3	A	184.2	P	89.3	A	139.3	A	7.8	A	103.6	A	40.4	A	81.6	A	163.6	A	59	A	1110.4	P	1035.6	P	961.6	P	985.1	P	639.8	P	863.3	P	980	P	871.2	P	676.4	P	1452	P	859.6	P	983.8	P	CG11131-RA FEA=BDGP GEN=CG11131 DB_XREF=CG11131 FBgn0037204 SEG=chr3L:+22816457,22817546 MAP=80B2-80B2 LEN=949 DEF=(CG11131 gene symbol:CG11131 FBgn0037204 )
3196.6	P	3093.9	P	2435	P	3125.1	P	3315.1	P	2765.2	P	2738.3	P	3327.9	P	3114.8	P	3186.1	P	3082.9	P	2562.7	P	1737.9	P	1498.4	P	1285.2	P	1587.9	P	1558.8	P	2319.1	P	1609	P	1647	P	1366.7	P	1450.1	P	1657.5	P	1733.1	P	CG11132-RA FEA=BDGP GEN=CG11132 DB_XREF=CG11132 FBgn0034537 SEG=chr2R:+15707749,15709583 MAP=57A9-57A9 LEN=1588 DEF=(CG11132 gene symbol:CG11132 FBgn0034537 )
9.8	A	11.8	A	12.2	A	4.5	A	7.9	A	9.3	A	13.6	A	17.2	A	40.4	A	9.2	A	35	A	9.1	A	76.4	A	119.1	A	46.9	A	6.1	A	118.1	A	10.6	A	78.4	A	11.1	A	93.1	A	144.7	A	232.6	A	18.6	A	CG11133-RA FEA=BDGP GEN=CG11133 DB_XREF=CG11133 FBgn0037205 SEG=chr3L:+22819211,22822748 MAP=80B2-80B2 LEN=3537 DEF=(CG11133 gene symbol:CG11133 FBgn0037205 )
4302.8	P	4371.1	P	4672.3	P	4258.4	P	3733.2	P	4107	P	2989.5	P	3233.5	P	4018.2	P	3313.8	P	3602.6	P	3404.2	P	8859.7	P	8855	P	9469.4	P	8331.8	P	9076.8	P	7737.9	P	8489.8	P	8192.9	P	8241.1	P	9109.3	P	9435.4	P	7589.3	P	CG11134-RA FEA=BDGP GEN=CG11134 DB_XREF=CG11134 FBgn0030518 SEG=chrX:+13468801,13469838 MAP=12B6-12B6 LEN=899 DEF=(CG11134 gene symbol:CG11134 FBgn0030518 )
189.8	A	36.6	A	376.1	A	301.3	A	428.6	A	75.3	A	209.8	A	208.7	A	256.7	A	258	A	168	A	58.8	A	205.2	A	346.9	A	190.7	A	184	A	184.6	A	122.1	A	315.2	A	179.8	A	196.2	A	95.3	A	85.4	A	278.5	A	CG11136-RA FEA=BDGP GEN=CG11136 DB_XREF=CG11136 FBgn0034540 SEG=chr2R:+15720951,15724219 MAP=57A9-57A9 LEN=2400 DEF=(CG11136 gene symbol:CG11136 FBgn0034540 )
16471.5	P	19360.5	P	20315	P	18769.3	P	17455.2	P	17201.6	P	17282.4	P	15595.7	P	16139.4	P	16017.3	P	16542.8	P	16198.7	P	14896.4	P	14935.1	P	15128.8	P	14761.2	P	14496.7	P	15167.6	P	15395.2	P	14515.5	P	16748.3	P	18591.5	P	14431.5	P	15508.2	P	CG11137-RA FEA=BDGP GEN=CG11137 DB_XREF=CG11137 FBgn0037199 SEG=chr3L:-22784760,22785512 MAP=80B2-80B2 LEN=640 DEF=(CG11137 gene symbol:CG11137 FBgn0037199 )
1380.1	P	1244.8	P	1459.5	P	1262.4	P	1506.7	P	1401.7	P	2258	P	2235.7	P	1224.6	P	1469.9	P	1685.7	P	1539.4	P	545.5	P	754.6	P	855.8	P	558.8	P	864.2	P	1187	P	528.6	P	554.7	P	498.4	P	436.4	P	303.2	P	947.9	P	CG11138-RC FEA=BDGP GEN=CG11138 DB_XREF=CG11138 FBgn0030400 SEG=chrX:-12301869,12313842 MAP=11B1-11B1 LEN=3756 DEF=(CG11138 gene symbol:CG11138 FBgn0030400 )
7582	P	7006.8	P	6850.4	P	7133	P	7660.7	P	7202.7	P	6952.9	P	6790.9	P	7515.4	P	6996.2	P	7130.1	P	7132.1	P	6757.2	P	6977.2	P	5932.3	P	7612.2	P	6828	P	6229.8	P	6614.6	P	6828.2	P	6162	P	6053	P	6633.2	P	6213.9	P	CG11139-RA FEA=BDGP GEN=p47 DB_XREF=CG11139 FBgn0033179 SEG=chr2R:-2525915,2527632 MAP=43C5-43C5 LEN=1407 DEF=(CG11139 gene symbol:p47 FBgn0033179 )
13.1	A	90.3	A	107.1	A	13.4	A	138.5	A	58.1	A	105.8	A	11.2	A	34.7	A	133	A	26.7	A	34.3	A	187	A	23.9	A	21.5	A	76.2	A	29.6	A	28.7	A	35.1	A	6.7	A	152.5	A	31	A	32.4	A	181.3	A	CG1113-RA FEA=BDGP GEN=CG1113 DB_XREF=CG1113 FBgn0037304 SEG=chr3R:+1079174,1081122 MAP=82F7-82F7 LEN=1689 DEF=(CG1113 gene symbol:CG1113 FBgn0037304 )
15449.1	P	13619.6	P	14181.2	P	12775.8	P	12512.1	P	13502.5	P	11748.4	P	12111.6	P	14421.3	P	11412.5	P	13355.9	P	12361.3	P	11598.5	P	12131.4	P	12292.4	P	13024.1	P	12191	P	11707.4	P	11760.6	P	10990.6	P	10073.8	P	11096.3	P	11895.9	P	10425.8	P	CG11140-RH FEA=BDGP SEG=chr2R:-2527774,2538063
1467.9	P	1560.6	P	1115.9	P	1561.6	P	1504.3	P	1575.8	P	1532	P	1410.8	P	1409	P	1593.7	P	1437.1	P	1232.1	P	1038.4	P	1250.8	P	985.3	P	1105.2	P	1132.6	P	1346.2	P	905.3	A	954.3	P	922.7	P	956.7	P	1296	P	919.6	P	CG11141-RB FEA=BDGP GEN=CG11141 DB_XREF=CG11141 FBgn0033177 SEG=chr2R:-2521327,2524296 MAP=43C4-43C5 LEN=2638 DEF=(CG11141 gene symbol:CG11141 FBgn0033177 )
2746	P	2951	P	2712.3	P	2284.8	P	2575.2	P	2365.5	P	2035.3	P	2143.4	P	2844.6	P	2304.1	P	2730.6	P	2727.5	P	2000.6	P	1912.1	P	2140.7	P	1753.4	P	2064.3	P	2009.4	P	1966	P	1624.9	P	2449.8	P	1999.7	P	1911.8	P	1818	P	CG11142-RA FEA=BDGP GEN=CG11142 DB_XREF=CG11142 FBgn0031737 SEG=chr2L:-5755674,5758356 MAP=25F4-25F4 LEN=993 DEF=(CG11142 gene symbol:CG11142 FBgn0031737 (GO:0016490 structural constituent of peritrophic membrane (sensu Insecta)))
3919	P	3386.9	P	3351.5	P	3211.2	P	3623.9	P	3452.6	P	2899.8	P	2549.1	P	3935.6	P	3352.1	P	3181.5	P	3081.2	P	1761.9	P	1650.2	P	1619.6	P	1938.1	P	1892	P	1839.2	P	1582.3	P	1850.6	P	2239.2	P	1690.6	P	2521.8	P	1726.7	P	CG11142-RB FEA=BDGP GEN=CG11142 DB_XREF=CG11142 FBgn0031737 SEG=chr2L:-5754888,5758356 MAP=25F4-25F4 LEN=876 DEF=(CG11142 gene symbol:CG11142 FBgn0031737 (GO:0016490 structural constituent of peritrophic membrane (sensu Insecta)))
19667.9	P	8774.6	P	11415.9	P	16079.9	P	14301.2	P	19603.9	P	27466.5	P	26267.8	P	16143.2	P	18401.2	P	15333.9	P	14703.3	P	4687.3	P	11780.8	P	9744.4	P	8439.7	P	20431	P	12580.9	P	13730.1	P	12565.2	P	6415.4	P	5484.2	P	4337.6	P	4628.4	P	CG11143-RA FEA=BDGP GEN=Inos DB_XREF=CG11143 FBgn0025885 SEG=chr2R:-2515491,2519774 MAP=43C4-43C4 LEN=2316 DEF=(CG11143 gene symbol:Inos FBgn0025885 (GO:0004512 inositol-3-phosphate synthase))
555.2	P	1122.1	P	845.7	P	1172	P	1062.2	P	1006.2	P	924.6	P	1036.1	P	839.5	P	1234.5	P	955.1	P	1080.9	P	182.7	A	8	A	75.4	A	238.3	A	158.8	A	107	A	226.9	A	37.7	A	57.3	A	202.7	A	168.4	A	61	A	CG11144-RA FEA=BDGP SEG=chr4:+956429,966413
21.2	A	16	A	154.4	A	19	A	23.6	A	148.2	A	21.2	A	12.9	A	22	A	57.3	A	9.5	A	16	A	2757	P	2247.9	P	2146.6	P	2092.5	P	1734.7	P	1471.7	P	1978.8	P	2585.3	P	2388.4	P	2763.2	P	2398.5	P	2660.3	P	CG11145-RA FEA=BDGP GEN=CG11145 DB_XREF=CG11145 FBgn0033168 SEG=chr2R:-2488804,2489494 MAP=43C1-43C1 LEN=575 DEF=(CG11145 gene symbol:CG11145 FBgn0033168 )
357.2	A	527.4	P	472.9	A	363.1	P	435.9	A	381.6	A	353.7	A	558.3	P	508.3	A	612.3	P	639	P	407.6	A	51.6	A	39.4	A	127.7	A	55.5	A	18.6	A	161.4	A	25.5	A	19	A	21.9	A	24.5	A	94.5	A	24.6	A	CG11146-RA FEA=BDGP GEN=CG11146 DB_XREF=CG11146 FBgn0030397 SEG=chrX:-12249638,12254952 MAP=11A12-11A12 LEN=4251 DEF=(CG11146 gene symbol:CG11146 FBgn0030397 (GO:0005070 SH3SH2 adaptor protein))
15638.4	P	12668.8	P	16032.1	P	15710.9	P	14675.1	P	14465.4	P	13803.4	P	13034.6	P	16369.4	P	14570.2	P	14126.8	P	15063	P	9708.4	P	10310.3	P	9732.8	P	9612.6	P	10436.2	P	9692	P	9889	P	9698.7	P	10448.2	P	8436.6	P	10062.1	P	11215.8	P	CG11147-RA FEA=BDGP GEN=CG11147 DB_XREF=CG11147 FBgn0031734 SEG=chr2L:-5725889,5733459 MAP=25F4-25F4 LEN=3025 DEF=(CG11147 gene symbol:CG11147 FBgn0031734 (GO:0004009 ATP-binding cassette (ABC) transporter))
17130.4	P	18909.4	P	17370.3	P	18934.4	P	18647.8	P	16102.7	P	13318.6	P	17847.6	P	16711.3	P	17082.4	P	18000.7	P	19176.3	P	20490.1	P	21713	P	20496.5	P	20193.8	P	23548.2	P	27996.2	P	21878	P	22829.1	P	23843.1	P	23118.3	P	19288.4	P	22703.4	P	CG11148-RA FEA=BDGP GEN=CG11148 DB_XREF=CG11148 FBgn0039936 SEG=chr4:-874941,886614 MAP=102F2-102F2 LEN=4960 DEF=(CG11148 gene symbol:CG11148 FBgn0039936 )
29.8	A	18.5	A	68.8	A	14.1	A	10.9	A	18.9	A	13.3	A	38.3	A	25.6	A	14.8	A	25	A	57.7	A	3459.2	P	3133.1	P	2664.9	P	1569.8	P	1996.7	P	1408.9	P	1554.4	P	2987.7	P	2742.6	P	2206.6	P	1948.9	P	2390.6	P	CG11149-RB FEA=BDGP GEN=CG11149 DB_XREF=CG11149 FBgn0031732 SEG=chr2L:-5710335,5713111 MAP=25F3-25F3 LEN=1949 DEF=(CG11149 gene symbol:CG11149 FBgn0031732 (GO:0008532 N-acetyllactosaminide beta-1,3-N-acetylglucosaminyltransferase))
19842.1	P	21710.5	P	25813.3	P	24986.8	P	18571.2	P	18995.1	P	19198.2	P	17135.1	P	17844.7	P	19208.6	P	17935.7	P	18538	P	32838.1	P	37298.4	P	39588.8	P	35052.2	P	34260.7	P	36362.1	P	37424.2	P	31657.7	P	44955.7	P	40760.2	P	37523	P	39291.4	P	CG11151-RA FEA=BDGP GEN=CG11151 DB_XREF=CG11151 FBgn0030519 SEG=chrX:+13470402,13471764 MAP=12B7-12B7 LEN=709 DEF=(CG11151 gene symbol:CG11151 FBgn0030519 (GO:0004303 estradiol 17 beta-dehydrogenase))
257.2	A	364	A	415.8	A	395.6	P	484	P	405.2	A	432.5	P	438.6	P	362	P	168.6	A	542.1	P	245.4	P	22.2	A	21.8	A	18	A	15	A	83.8	A	32.6	A	22.6	A	16.9	A	29.8	A	20.8	A	79	A	20.1	A	CG11152-RA FEA=BDGP GEN=CG11152 DB_XREF=CG11152 FBgn0039937 SEG=chr4:-856796,858596 MAP=102F1-102F1 LEN=1800 DEF=(CG11152 gene symbol:CG11152 FBgn0039937 (GO:0005634 nucleus) (GO:0003700 transcription factor))
2449.6	P	3009.2	P	2509.3	P	2615.9	P	2828.3	P	2677.5	P	2626.9	P	2647.5	P	2254.5	P	2646.9	P	2415.1	P	2321	P	1443.1	P	1481.6	P	1600.9	P	1404.8	P	1324.8	P	1253.1	P	1371.2	P	1376.9	P	983.7	P	1323	P	1222.8	P	1089.3	P	CG11153-RA FEA=BDGP GEN=Sox102F DB_XREF=CG11153 FBgn0039938 SEG=chr4:-820870,826933 MAP=102E5-102E7 LEN=1918 DEF=(CG11153 gene symbol:Sox102F FBgn0039938 (GO:0005634 nucleus) (GO:0003700 transcription factor))
14712.9	P	20176	P	18569.8	P	14221.7	P	16948	P	13174.6	P	21792.7	P	20559.6	P	19602.4	P	22284.8	P	20204.3	P	19859.6	P	27880.4	P	26422.2	P	25467.1	P	30394.6	P	34363.7	P	26658.4	P	31931.7	P	28119	P	33346.6	P	19122.5	P	26251.4	P	31834.8	P	CG11154-RA FEA=BDGP SEG=chr4:+1051265,1054369
60143.9	P	71092.4	P	67527.5	P	66978.9	P	59527.5	P	61464.7	P	60384.3	P	55572.8	P	61384.6	P	73947.3	P	57020	P	61890.5	P	90925.2	P	98562	P	97329.6	P	101285	P	92953.1	P	108103	P	102776	P	89319.6	P	119768	P	112247	P	112692	P	121927	P	CG11154-RB FEA=BDGP SEG=chr4:+1051265,1053125
2214.6	P	2787.1	P	1996.8	P	2968.5	P	2902	P	3016	P	3013.4	P	3023.9	P	2198.8	P	2959.1	P	2863.1	P	2799.7	P	375	P	419.6	P	435.3	P	374.7	P	518.4	P	446.6	P	475.4	P	403.2	P	349.3	P	364.8	P	496.9	P	297.8	M	CG11155-RA FEA=BDGP GEN=CG11155 DB_XREF=CG11155 FBgn0039927 SEG=chr4:+1149055,1156544 MAP=102F7-102F8 LEN=2064 DEF=(CG11155 gene symbol:CG11155 FLAGGED_PROBLEMATIC FBgn0039927 (GO:0015277 kainate selective glutamate receptor))
4279.7	P	4603.6	P	4050.5	P	4532.6	P	5333.7	P	5574.1	P	5419.1	P	5272.5	P	3769.2	P	4308.9	P	4905.3	P	4311.4	P	767	P	601.1	P	633.6	P	585.6	P	519.2	P	795.1	P	723.1	P	654.7	P	445	P	465.5	P	580.6	P	459.2	P	CG11155-RC FEA=BDGP GEN=CG11155 DB_XREF=CG11155 FBgn0039927 SEG=chr4:+1149055,1154562 MAP=102F7-102F8 LEN=2795 DEF=(CG11155 gene symbol:CG11155 FLAGGED_PROBLEMATIC FBgn0039927 (GO:0015277 kainate selective glutamate receptor))
99.9	A	288.1	A	180	M	16.3	A	201.8	P	28.5	A	177.8	P	152.8	A	169.6	A	203.7	A	247.7	P	295.2	P	170.6	A	78.1	A	209	A	181.4	A	190.2	A	225.6	A	237.2	A	47	A	80.5	A	203.8	A	28.1	A	124.9	A	CG11156-RA FEA=BDGP GEN=mus101 DB_XREF=CG11156 FBgn0002878 SEG=chrX:+13452947,13457771 MAP=12B4-12B4 LEN=4824 DEF=(CG11156 gene symbol:mus101 FBgn0002878 (GO:0007292 oogenesis) (GO:0007067 mitosis))
2898.8	P	3334.8	P	3245.5	P	3053.7	P	3396.9	P	2977.8	P	2672.4	P	3851.3	P	3418	P	3421	P	3404.4	P	3302.6	P	1454.3	P	1801.5	P	1471.8	P	1670	P	2059.7	P	2216.3	P	2327.5	P	2103.4	P	1765.3	P	2086.2	P	2050.1	P	1831.1	P	CG11158-RA FEA=BDGP GEN=CG11158 DB_XREF=CG11158 FBgn0030511 SEG=chrX:+13413565,13415283 MAP=12B2-12B2 LEN=1661 DEF=(CG11158 gene symbol:CG11158 FBgn0030511 )
285.1	A	94.1	A	101.3	A	156.3	A	37.5	A	23	A	37.7	A	176.7	A	40.9	A	63	A	48.2	A	204.8	A	30.1	A	14.2	A	22.2	A	141.7	A	26.5	A	152.8	A	171.1	A	9.7	A	24	A	93.9	A	30.7	A	34.9	A	CG11159-RA FEA=BDGP GEN=CG11159 DB_XREF=CG11159 FBgn0034539 SEG=chr2R:-15719565,15720204 MAP=57A9-57A9 LEN=441 DEF=(CG11159 gene symbol:CG11159 FBgn0034539 (GO:0003796 lysozyme) (GO:0006960 antimicrobial humoral response (sensu Invertebrata)))
5057.2	P	5182.4	P	4388.4	P	5195.9	P	4795.5	P	4553	P	4500.5	P	4442.5	P	4967.3	P	5025.7	P	4403.6	P	5038.6	P	4191.2	P	4616.7	P	5507	P	4288.2	P	4279	P	4780.7	P	4648.7	P	3794.9	P	3868.6	P	4573.1	P	4024.2	P	4287.9	P	CG1115-RA FEA=BDGP GEN=CG1115 DB_XREF=CG1115 FBgn0037299 SEG=chr3R:+1051878,1053245 MAP=82F6-82F6 LEN=1026 DEF=(CG1115 gene symbol:CG1115 FBgn0037299 )
47	A	229	A	11.2	A	26.4	A	256.1	A	86.1	A	189.5	A	48.4	A	41.8	A	322	A	349.7	A	17.3	A	447.8	A	76.4	A	491.2	A	158.4	A	299.3	A	420.7	A	408.3	A	365.6	A	89.1	A	342.1	A	456.9	A	153.4	A	CG11160-RB FEA=BDGP GEN=CG11160 DB_XREF=CG11160 FBgn0030257 SEG=chrX:+10786696,10791484 MAP=10A3-10A3 LEN=2436 DEF=(CG11160 gene symbol:CG11160 FBgn0030257 )
26.7	A	18.5	A	224.6	A	38.9	A	137.5	A	122.1	A	170.7	A	99.3	A	45.5	A	10.7	A	52.7	A	16.2	A	205.6	A	529.8	P	538.9	P	322.5	P	460.6	A	618.6	A	870.3	P	584.2	P	540.9	P	584.7	P	536.7	A	524.6	A	CG11162-RA FEA=BDGP GEN=CG11162 DB_XREF=CG11162 FBgn0030509 SEG=chrX:+13407573,13408480 MAP=12B2-12B2 LEN=837 DEF=(CG11162 gene symbol:CG11162 FBgn0030509 (GO:0000254 C-4 methyl sterol oxidase))
1734.9	P	1494.9	P	1707.8	P	1304	P	1572.9	P	1394.4	P	1231.1	P	1129.2	P	1742.5	P	1349.5	P	1320.5	P	1114.6	P	1991.3	P	1677.3	P	2364.8	P	2012.2	P	1451.9	P	1308.8	P	1671.5	P	1729	P	2124	P	2338.7	P	2178	P	1920.6	P	CG11163-RA FEA=BDGP SEG=chr2R:-913644,921726
438.7	P	212.9	P	377.9	M	394.5	P	356.2	P	396.6	A	365.1	P	312.5	P	491.3	P	656.1	P	471.2	P	211.4	P	304.5	A	228.3	A	179.3	A	43.1	A	120.6	A	385.2	A	147.3	A	219.4	A	196.8	A	173.8	A	250.2	A	179.6	A	CG11164-RA FEA=BDGP GEN=CG11164 DB_XREF=CG11164 FBgn0030507 SEG=chrX:+13398681,13399954 MAP=12B2-12B2 LEN=1201 DEF=(CG11164 gene symbol:CG11164 FBgn0030507 )
22.8	A	9.4	A	142.8	A	36	A	80.7	A	165.3	A	119.8	A	35.3	A	84.5	A	36.4	A	26.5	A	113.5	A	4667.9	P	4297.6	P	4003.8	P	5079.3	P	4314.8	P	6203.1	P	4366.7	P	7345.3	P	4704.8	P	7403.2	P	6441.3	P	5085.4	P	CG11165-RA FEA=BDGP GEN=CG11165 DB_XREF=CG11165 FBgn0033238 SEG=chr2R:+3010739,3011384 MAP=43F6-43F6 LEN=645 DEF=(CG11165 gene symbol:CG11165 FBgn0033238 (GO:0005509 calcium ion binding))
2382.3	P	2616.5	P	2409.7	P	2812.2	P	2174.1	P	2242.1	P	2712.7	P	2594.5	P	2782.9	P	2547.9	P	2479.5	P	2408.4	P	2081.4	P	2046.9	P	2093.4	P	2411.8	P	2184.9	P	2112	P	1637.1	P	2161.1	P	1864.9	P	1756.4	P	1904.7	P	2017.8	P	CG11166-RC FEA=BDGP GEN=CG11166 DB_XREF=CG11166 FBgn0033166 SEG=chr2R:-2459124,2468722 MAP=43B2-43B3 LEN=3176 DEF=(CG11166 gene symbol:CG11166 synonyms:(CG1706) FBgn0033166 )
1391.9	P	1520.8	P	1296.1	P	1392.9	P	1452.7	P	1541.8	P	1673.9	P	1340.3	P	1808.2	P	1713.2	P	1634.1	P	1791.2	P	2203.6	P	2357.6	P	2116.9	P	2419.2	P	2124.1	P	2150.3	P	1988.9	P	2387.1	P	2583.7	P	2049.8	P	2072.7	P	2341.5	P	CG11168-RA FEA=BDGP GEN=CG11168 DB_XREF=CG11168 FBgn0039249 SEG=chr3R:+20734524,20738774 MAP=96B6-96B8 LEN=2950 DEF=(CG11168 gene symbol:CG11168 FBgn0039249 )
36.1	A	101.8	A	140	A	49.3	A	156.3	A	16.6	A	23.3	A	38.1	A	110.3	A	74.3	A	144	A	142.9	A	173.1	A	57.8	A	89.5	A	52.4	A	164.4	A	50.6	A	93.6	A	25.8	A	18.7	A	224.7	A	22.4	A	81	A	CG11169-RA FEA=BDGP GEN=CG11169 DB_XREF=CG11169 FBgn0034905 SEG=chr2R:-18829416,18841155 MAP=60A1-60A1 LEN=822 DEF=(CG11169 gene symbol:CG11169 FBgn0034905 )
3345.4	P	2996.4	P	2585.8	P	3304.4	P	3405.5	P	3082.7	P	2861.8	P	2324.4	P	3117.1	P	2801.7	P	2876.3	P	2709.8	P	1856.4	P	1846.2	P	1662.8	P	2187.2	P	1502	P	1802.7	P	2154.7	P	2299.1	P	2207.3	P	2013.1	P	2040.6	P	2162.2	P	CG1116-RB FEA=BDGP GEN=CG1116 DB_XREF=CG1116 FBgn0037297 SEG=chr3R:+1045386,1047272 MAP=82F6-82F6 LEN=1627 DEF=(CG1116 gene symbol:CG1116 FBgn0037297 )
1044.6	P	803.3	P	927.9	P	971	P	1000.3	P	766.6	P	787.3	P	888.9	P	792.2	P	879.7	P	872.7	P	888.4	P	720	P	652.3	P	759.3	P	827	P	741.4	P	690.8	P	565.1	P	875.4	P	694.8	P	551.4	P	594.5	P	694.2	P	CG11170-RB FEA=BDGP GEN=CG11170 DB_XREF=CG11170 FBgn0034705 SEG=chr2R:-17220991,17226383 MAP=58C5-58C5 LEN=1126 DEF=(CG11170 gene symbol:CG11170 FBgn0034705 )
343.1	P	192.4	P	348.8	P	325.9	P	448.3	P	292.7	P	619.7	P	739.3	P	498.2	P	575.8	P	600.9	P	445	P	225.9	P	416.3	P	205.1	P	118.2	A	366.9	P	489.5	P	390.4	P	485.3	P	198.1	P	439	P	510.7	P	158.7	M	CG11172-RA FEA=BDGP GEN=NFAT DB_XREF=CG11172 FBgn0030505 SEG=chrX:+13355415,13394316 MAP=12A9-12B2 LEN=5858 DEF=(CG11172 gene symbol:NFAT FBgn0030505 (GO:0003700 transcription factor) (GO:0003702 RNA polymerase II transcription factor) (GO:0005634 nucleus) (GO:0005654 nucleoplasm) (GO:0006350 transcription))
7222.4	P	6628.4	P	6405.1	P	6346.2	P	6040.3	P	5962.1	P	5971.1	P	5950.8	P	6678.1	P	5976.5	P	6149.6	P	6472.7	P	4654.9	P	5201.1	P	4354	P	4242.3	P	4413.7	P	3514.7	P	3969.4	P	4679.6	P	4508.8	P	3786.3	P	3791.4	P	3923	P	CG11173-RA FEA=BDGP GEN=usnp DB_XREF=CG11173 FBgn0034913 SEG=chr2R:-18887048,18888293 MAP=60A3-60A3 LEN=1176 DEF=(CG11173 gene symbol:usnp FBgn0034913 (GO:0005483 soluble NSF attachment protein) (GO:0016192 vesicle-mediated transport) (GO:0005486 t-SNARE) (GO:0007269 neurotransmitter secretion) (GO:0016083 synaptic vesicle fusion))
251.2	A	310.4	A	171.7	A	196.2	A	431.9	A	283.5	A	230.1	A	202.1	A	282.9	A	341.1	A	242.3	A	148.2	A	349.2	A	281.5	A	364.1	A	275.6	A	295.3	A	39.8	A	399.6	M	320.7	A	236.1	A	218.6	A	299.2	A	227.9	A	CG11175-RA FEA=BDGP GEN=CG11175 DB_XREF=CG11175 FBgn0034530 SEG=chr2R:-15691895,15697185 MAP=57A8-57A8 LEN=2543 DEF=(CG11175 gene symbol:CG11175 FBgn0034530 )
935.6	P	1058.8	P	1146	P	857.5	P	923.7	P	907	P	1072.5	P	1046.6	P	904.4	P	938.1	P	794.8	P	719.6	P	2932.9	P	3430.3	P	2677.1	P	2964	P	3094.3	P	3199.2	P	3147.1	P	3868.2	P	2472.1	P	3799.7	P	2851.1	P	3085.3	P	CG11176-RA FEA=BDGP GEN=CG11176 DB_XREF=CG11176 FBgn0030503 SEG=chrX:+13347650,13349874 MAP=12A8-12A8 LEN=1456 DEF=(CG11176 gene symbol:CG11176 FBgn0030503 )
73.7	A	7.1	A	7.2	A	81.5	A	119.5	A	24.7	A	166.2	A	81.3	A	16.2	A	103.7	A	64.7	A	213.1	P	198.6	A	192.1	P	212.3	P	99.4	A	135.2	A	236	A	119.3	A	135.8	A	280.7	P	69.9	A	451.5	A	149.9	A	CG11177-RA FEA=BDGP GEN=BthD DB_XREF=CG11177 FBgn0030501 SEG=chrX:+13342772,13343887 MAP=12A8-12A8 LEN=994 DEF=(CG11177 gene symbol:BthD FBgn0030501 )
2079.2	P	2357.2	P	2120.5	P	1960.7	P	2350.5	P	2397.9	P	2709.9	P	2658.2	P	2405.6	P	2354.1	P	2490.8	P	2629.2	P	948.6	P	1057.7	P	1255.9	P	981.1	P	1256	P	878.2	P	1240.6	P	1062.8	P	1062.4	P	966.4	P	838.2	P	1275.1	P	CG11178-RA FEA=BDGP GEN=CG11178 DB_XREF=CG11178 FBgn0030499 SEG=chrX:+13336341,13340191 MAP=12A8-12A8 LEN=3280 DEF=(CG11178 gene symbol:CG11178 FBgn0030499 )
714.4	P	809.9	P	666.9	P	576.1	P	870.4	P	708	P	772.4	P	996.4	P	785.7	P	843.3	P	682.5	P	531.7	P	505.9	P	732.5	P	682.2	P	798.5	P	724.4	P	1014	P	845.8	P	1004.1	P	533.1	P	632.6	P	396.1	P	815.5	P	CG11180-RA FEA=BDGP GEN=CG11180 DB_XREF=CG11180 FBgn0034528 SEG=chr2R:-15684625,15687015 MAP=57A7-57A8 LEN=2334 DEF=(CG11180 gene symbol:CG11180 FBgn0034528 )
3061.9	P	3462.1	P	3807.5	P	3680	P	3222.6	P	3577.1	P	3232.3	P	3059.9	P	2191.2	P	3521.1	P	3204.3	P	3116.3	P	8791.7	P	7058.1	P	6540.4	P	7312.4	P	7636.9	P	6854	P	6096.3	P	8951.6	P	8274.9	P	8491.9	P	8961.7	P	7840.6	P	CG11181-RA FEA=BDGP GEN=cup DB_XREF=CG11181 FBgn0000392 SEG=chr2L:+6656180,6667006 MAP=26F5-26F6 LEN=4015 DEF=(CG11181 gene symbol:cup FBgn0000392 (GO:0005737 cytoplasm) (GO:0005886 plasma membrane) (GO:0007292 oogenesis))
214	M	166.1	M	232.5	P	225.9	A	233.8	P	157	A	274.2	P	248.9	A	127.8	A	151.2	A	195.4	P	302	P	85.7	A	12.8	A	59.2	A	114.9	A	44.8	A	272.5	A	271.5	A	92.7	A	21.6	A	24.4	A	213.7	M	180.7	A	CG11182-RA FEA=BDGP GEN=PHDP DB_XREF=CG11182 FBgn0025334 SEG=chr2R:-18926752,18927880 MAP=60A7-60A8 LEN=765 DEF=(CG11182 gene symbol:PHDP FLAGGED_PROBLEMATIC FBgn0025334 (GO:0003700 transcription factor) (GO:0005634 nucleus))
1946.4	P	2163.6	P	1744.4	P	1724.2	P	2227.7	P	2013.2	P	1984.6	P	1745.1	P	2396.8	P	1745.2	P	2224.1	P	1830.2	P	1372.4	P	1502.5	P	1377.2	P	1217.9	P	1304	P	1479	P	1285.9	P	1384.7	P	1110.1	P	1193.8	P	899	P	1117.9	P	CG11183-RA FEA=BDGP GEN=CG11183 DB_XREF=CG11183 FBgn0034921 SEG=chr2R:-18932509,18933833 MAP=60A8-60A8 LEN=1324 DEF=(CG11183 gene symbol:CG11183 FBgn0034921 )
1025.2	P	1186.9	P	1344	P	1148.8	P	904.3	P	1093.9	P	973.5	P	1158.7	P	1121.5	P	1122.8	P	1117.7	P	1228	P	959.6	P	1072.7	P	1185.7	P	852.8	P	991	P	884.6	P	846	P	852.4	P	548.7	P	687	P	976.1	P	920.9	P	CG11184-RB FEA=BDGP GEN=CG11184 DB_XREF=CG11184 FBgn0034923 SEG=chr2R:-18936743,18938555 MAP=60A8-60A9 LEN=1699 DEF=(CG11184 gene symbol:CG11184 FBgn0034923 )
69.5	A	9.2	A	69.4	A	90.3	A	195.7	P	5.7	A	58.6	A	91.4	A	144.2	P	12.3	A	137	M	16.9	A	57.9	A	6.6	A	20.1	A	84	A	27.4	A	221.1	A	69.3	A	12.9	A	15.5	A	41.9	A	119.9	A	187.3	A	CG11184-RC FEA=BDGP GEN=CG11184 DB_XREF=CG11184 FBgn0034923 SEG=chr2R:-18936808,18938555 MAP=60A8-60A9 LEN=1690 DEF=(CG11184 gene symbol:CG11184 FBgn0034923 )
16851.9	P	20499.2	P	17070.2	P	19022.6	P	23216.7	P	22230.2	P	20023.9	P	22940.7	P	21246.6	P	24087.4	P	21627	P	22853.4	P	111.5	A	185.8	A	134.6	A	164	A	274.9	A	95.5	A	248	P	330	P	225.1	A	23.6	A	359.2	P	384.7	P	CG11186-RA FEA=BDGP GEN=toy DB_XREF=CG11186 FBgn0019650 SEG=chr4:+1009179,1025837 MAP=102F5-102F5 LEN=2339 DEF=(CG11186 gene symbol:toy FLAGGED_PROBLEMATIC FBgn0019650 (GO:0007444 imaginal disc development) (GO:0003704 specific RNA polymerase II transcription factor) (GO:0007456 eye morphogenesis (sensu Drosophila)) (GO:0005634 nucleus))
4264.5	P	5570.6	P	4566.8	P	6164.9	P	5990.2	P	5438.1	P	5395.1	P	5772.7	P	5361.8	P	6602.6	P	5208.1	P	6530.5	P	73.4	A	79.2	A	139	A	15.7	A	55.3	A	103.8	A	171	M	55	A	113.5	A	62	A	31.1	A	161.5	P	CG11186-RB FEA=BDGP GEN=toy DB_XREF=CG11186 FBgn0019650 SEG=chr4:+1009179,1018326 MAP=102F5-102F5 LEN=1581 DEF=(CG11186 gene symbol:toy FLAGGED_PROBLEMATIC FBgn0019650 (GO:0007444 imaginal disc development) (GO:0003704 specific RNA polymerase II transcription factor) (GO:0007456 eye morphogenesis (sensu Drosophila)) (GO:0005634 nucleus))
126	A	368.3	P	108.3	P	166.1	A	71.8	A	85.3	A	29.8	A	129	A	160.1	P	22	A	134.1	A	48.1	A	70.2	A	6.8	A	9.8	A	89.6	A	23.7	A	14.5	A	8.4	A	5.9	A	14.1	A	129.1	A	108.7	A	42.3	A	CG11186-RB FEA=BDGP GEN=toy DB_XREF=CG11186 FBgn0019650 SEG=chr4:+1009179,1018326 MAP=102F5-102F5 LEN=1581 DEF=(CG11186 gene symbol:toy FLAGGED_PROBLEMATIC FBgn0019650 (GO:0007444 imaginal disc development) (GO:0003704 specific RNA polymerase II transcription factor) (GO:0007456 eye morphogenesis (sensu Drosophila)) (GO:0005634 nucleus))
769.8	P	602.2	P	541.9	P	684.4	P	851.7	P	937.8	P	967.5	P	1248	P	698.4	P	664	P	549	P	763.2	P	571	P	483.5	P	405	P	603.5	P	676.3	P	1153.7	P	836.2	P	812	P	522.5	P	709.4	P	585	P	649.7	P	CG11188-RA FEA=BDGP GEN=CG11188 DB_XREF=CG11188 FBgn0031851 SEG=chr2L:+6709842,6711605 MAP=27A1-27A1 LEN=1701 DEF=(CG11188 gene symbol:CG11188 FBgn0031851 )
3207.2	P	2818.6	P	2410.7	P	2834	P	2911	P	3099.4	P	2841.6	P	2886.6	P	3090.9	P	2776.8	P	2538	P	3022.2	P	1374.4	P	1512.6	P	1393.6	P	1418.2	P	1024.6	P	1634.4	P	1319.2	P	1508.6	P	1343.3	P	1345.4	P	1229.9	P	1229.2	P	CG11190-RA FEA=BDGP GEN=CG11190 DB_XREF=CG11190 FBgn0030035 SEG=chrX:-8143482,8146232 MAP=7E6-7E6 LEN=2542 DEF=(CG11190 gene symbol:CG11190 FBgn0030035 )
4177.3	P	4731.3	P	3265.5	P	3915.2	P	4444.5	P	4935	P	4636.4	P	4966	P	3820.1	P	4310.5	P	4271	P	4136.7	P	563	P	469.2	A	507.4	M	447.8	A	511.5	A	304.3	A	489.7	A	573.3	P	335.5	A	525.4	P	421.8	A	556.5	A	CG11191-RA FEA=BDGP GEN=CG11191 DB_XREF=CG11191 FBgn0033249 SEG=chr2R:-3061549,3063021 MAP=44A2-44A2 LEN=1300 DEF=(CG11191 gene symbol:CG11191 FBgn0033249 )
195.8	A	280.4	A	229.2	A	66.9	A	245.3	A	146.1	A	317	A	191.1	A	307.4	A	256.8	A	213.8	A	240.2	A	416.6	A	513.9	A	371.7	A	425.2	A	473.8	A	240.1	A	614.6	P	332.9	M	580.1	P	563.4	P	595.2	A	496.1	A	CG11192-RA FEA=BDGP GEN=CG11192 DB_XREF=CG11192 FBgn0034507 SEG=chr2R:-15417925,15418735 MAP=56F17-56F17 LEN=810 DEF=(CG11192 gene symbol:CG11192 FBgn0034507 (GO:0004252 serine-type endopeptidase))
123.6	A	28	A	153	A	200.5	A	191.7	A	65.1	A	84.8	A	43.9	A	162.7	A	338.8	A	61.9	A	120.2	A	174.5	A	32	A	99.2	A	151.6	A	141.9	A	91.4	A	194.1	A	28.3	A	41.1	A	44.1	A	28.2	A	25	A	CG11194-RA FEA=BDGP GEN=Hey DB_XREF=CG11194 FBgn0027788 SEG=chr2R:-3056336,3059474 MAP=44A2-44A2 LEN=1984 DEF=(CG11194 gene symbol:Hey FBgn0027788 (GO:0005634 nucleus) (GO:0003700 transcription factor))
73.7	A	14.4	A	237.2	P	238.3	A	142.3	A	79	A	13.5	A	169.5	A	192.8	A	118.5	A	80.4	A	332.3	A	2504.1	P	2235.4	P	2130.2	P	2067.2	P	2258.5	P	1596.5	P	1877	P	2518.9	P	2182.6	P	2136	P	2863.1	P	2463.9	P	CG11196-RA FEA=BDGP GEN=CG11196 DB_XREF=CG11196 FBgn0033248 SEG=chr2R:-3054690,3055869 MAP=44A2-44A2 LEN=1009 DEF=(CG11196 gene symbol:CG11196 FBgn0033248 (GO:0005386 carrier) (GO:0005310 dicarboxylic acid transporter) (GO:0005740 mitochondrial membrane))
44130.4	P	38974.8	P	42685.8	P	38201	P	39122.7	P	38833.6	P	35570.6	P	40274.9	P	45604.7	P	39411.7	P	39130.6	P	42188	P	42308.9	P	41794.6	P	46182.1	P	43326.4	P	39347.2	P	49959.8	P	40387.9	P	43471.9	P	42138.5	P	46610.8	P	47192.7	P	47275.5	P	CG11198-RA FEA=BDGP GEN=CG11198 DB_XREF=CG11198 FBgn0033246 SEG=chr2R:-3035011,3048125 MAP=44A1-44A2 LEN=8001 DEF=(CG11198 gene symbol:CG11198 synonyms:(CG8723) FBgn0033246 (GO:0003989 acetyl-CoA carboxylase))
775.1	P	852	P	914.6	P	1201.7	P	900.4	P	1246.7	P	1336.5	P	1268.2	P	1150.9	P	1156	P	1245.5	P	1325.5	P	689.4	P	698.9	P	532.9	P	632.6	P	914.6	P	855	P	694.6	P	751.3	P	568.6	P	721.4	P	479	P	631.9	P	CG11199-RA FEA=BDGP SEG=chr2L:+6716122,6723562
1884.1	P	1916	P	2026.1	P	1784.3	P	2146	P	1762.3	P	1905.2	P	2205.4	P	2244.4	P	1980.6	P	1988.8	P	1825.3	P	1413.3	P	1512.5	P	1575.4	P	1667	P	1711.7	P	1947.3	P	1684.4	P	1531.2	P	1782	P	1983.3	P	1784.2	P	1733.2	P	CG1119-RA FEA=BDGP GEN=Gnf1 DB_XREF=CG1119 FBgn0004913 SEG=chr3R:+732344,735800 MAP=82E2-82E2 LEN=3204 DEF=(CG1119 gene symbol:Gnf1 FBgn0004913 (GO:0003677 DNA binding) (GO:0005663 DNA replication factor C complex) (GO:0006260 DNA replication) (GO:0005634 nucleus))
2631.3	P	3150.5	P	2542.5	P	2469	P	2147.2	P	2259.9	P	2282.6	P	2397.4	P	2793.7	P	2474.1	P	2620.7	P	2436.8	P	1946.6	P	1892.5	P	1860.4	P	1631.2	P	2018.6	P	1885.5	P	1801.9	P	1839.8	P	2126	P	1856.2	P	2204.8	P	2004.7	P	CG11200-RB FEA=BDGP GEN=CG11200 DB_XREF=CG11200 FBgn0034500 SEG=chr2R:-15368226,15372377 MAP=56F16-56F16 LEN=1684 DEF=(CG11200 gene symbol:CG11200 FBgn0034500 (GO:0004090 carbonyl reductase (NADPH)))
12.9	A	31.7	A	164.8	A	26.4	A	28.5	A	15.8	A	52	A	40.5	A	90.5	A	87.3	A	54	A	23.6	A	1807.7	P	1572.1	P	1573.6	P	2376.5	P	1609.9	P	1780.9	P	1352.7	P	2223.1	P	1446.1	P	1776.2	P	2385.7	P	1528	P	CG11201-RA FEA=BDGP GEN=CG11201 DB_XREF=CG11201 FBgn0031853 SEG=chr2L:+6725081,6727696 MAP=27A1-27A1 LEN=2543 DEF=(CG11201 gene symbol:CG11201 FBgn0031853 )
69.5	A	130.6	A	19.6	A	89.4	A	63.8	A	186.8	A	96.7	A	21.9	A	135.6	A	26.8	A	54.4	A	50	A	115.6	A	197.9	A	60	A	42.8	A	211.9	A	184.6	A	85.3	A	154.7	A	9.1	A	379.7	A	347.2	A	28.8	A	CG11202-RA FEA=BDGP SEG=chrX:-8187178,8193240
66.4	A	220.3	A	173.2	A	54.7	A	73.5	A	247.3	A	44.4	A	46.6	A	187.4	A	44.4	A	78.9	A	198.9	A	28.8	A	24.5	A	26.1	A	32.8	A	19.8	A	36.5	A	33.4	A	113.4	A	28.9	A	56.2	A	17	A	235.8	A	CG11203-RA FEA=BDGP GEN=CG11203 DB_XREF=CG11203 FBgn0030249 SEG=chrX:+10654272,10660501 MAP=9F10-9F10 LEN=3180 DEF=(CG11203 gene symbol:CG11203 FBgn0030249 )
1604.4	P	1198.8	P	1509.3	P	1328.1	P	1265.8	P	1692.4	P	1561	P	1255.6	P	1622.4	P	1552.7	P	1764	P	1529.6	P	1067.7	P	615.7	P	715.3	P	547.1	P	337	P	579	P	784.8	P	266.5	P	721.3	P	716.7	P	703.2	P	867.7	P	CG11205-RA FEA=BDGP GEN=phr DB_XREF=CG11205 FBgn0003082 SEG=chr2R:+2886392,2888221 MAP=43E18-43E18 LEN=1713 DEF=(CG11205 gene symbol:phr FBgn0003082 (GO:0003904 deoxyribodipyrimidine photolyase) (GO:0006281 DNA repair))
4721.8	P	4328.8	P	4300.6	P	4003	P	4369.6	P	4354.4	P	4295.2	P	3598.2	P	4495.5	P	4436.4	P	4861.7	P	4265.9	P	3639.2	P	2165.3	P	2365.3	P	1815	P	1436.1	P	1171.8	P	2201.6	P	1118.8	P	1872.9	P	2523.8	P	2704.9	P	2070.3	P	CG11205-RA FEA=BDGP GEN=phr DB_XREF=CG11205 FBgn0003082 SEG=chr2R:+2886392,2888221 MAP=43E18-43E18 LEN=1713 DEF=(CG11205 gene symbol:phr FBgn0003082 (GO:0003904 deoxyribodipyrimidine photolyase) (GO:0006281 DNA repair))
13579.9	P	13450.5	P	11744.5	P	14711.4	P	16346.4	P	17002.1	P	17934.8	P	18712.4	P	13670	P	14846.5	P	16234.5	P	15977.5	P	2956.3	P	2621.5	P	2777.4	P	2014.2	P	2497.8	P	2458.4	P	2486.6	P	2195.8	P	1690.7	P	1819	P	1642.6	P	1916.5	P	CG11206-RA FEA=BDGP GEN=CG11206 DB_XREF=CG11206 FBgn0034720 SEG=chr2R:-17377054,17416656 MAP=58D3-58D4 LEN=4665 DEF=(CG11206 gene symbol:CG11206 FBgn0034720 )
288.3	A	218.3	A	291.4	A	332.9	A	194	A	323.6	A	370.1	A	272.8	A	218.6	A	236.4	A	420.1	P	277.2	A	678.4	P	991.6	P	561.4	P	662.3	P	591.1	M	761.6	A	423.8	A	989.2	P	644.6	P	840.3	M	829.8	P	514.5	A	CG11207-RA FEA=BDGP GEN=CG11207 DB_XREF=CG11207 FBgn0030241 SEG=chrX:-10594383,10596813 MAP=9F5-9F5 LEN=2430 DEF=(CG11207 gene symbol:CG11207 FBgn0030241 )
4662.5	P	4296.8	P	4148.8	P	4166.4	P	4219.7	P	4303.4	P	3659.1	P	3954.5	P	4361.8	P	4305.3	P	4285.6	P	3922.1	P	6521.4	P	6600	P	6465.1	P	6045.2	P	5958.3	P	4941.5	P	5707.7	P	5891.2	P	5536.5	P	3939.4	P	4934	P	4969.1	P	CG11208-RA FEA=BDGP GEN=CG11208 DB_XREF=CG11208 FBgn0034488 SEG=chr2R:-15306462,15309111 MAP=56F11-56F11 LEN=1996 DEF=(CG11208 gene symbol:CG11208 FBgn0034488 (GO:0008949 oxalyl-CoA decarboxylase))
[truncated: 13,508 more rows]
